# Supplementary material for: Deciphering the Transcriptional-Regulatory Network of Flocculation in Schizosaccharomyces pombe
Source: PLoS Genet. 2012 Dec 6;8(12):e1003104. doi: 10.1371/journal.pgen.1003104 (PMC3516552; doi:10.1371/journal.pgen.1003104)
Supplement: Table S2 — Expression Microarray Profiling of mbx2-HA OE strain versus empty vector strain. (XLSX) [file pgen.1003104.s003.xlsx]

## Sheet: Sheet1
Table S2 Expression Microarray Profiling of mbx2-HA OE strain vs. empty vector strain
Systematic Name	Gene Name	Description	mbx2OE Log2 Fold Change	mbx2OE p-value
SPAC186.01	pfl9	glycoprotein	6.81858	2.43e-159
SPBC646.06c	agn2	glucan endo-1,3-alpha-glucosidase Agn2	6.51462	6.51e-146
SPCC1742.01	gsf2	glycoprotein	6.37241	8.03e-140
SPBC16A3.13	meu7	alpha-amylase	6.28221	5.05e-136
SPBC1348.08c	pfl6	glycoprotein	6.14461	2.53e-130
SPAC977.07c	pfl6	glycoprotein	6.11506	4.09e-129
SPCC188.09c	pfl4	glycoprotein	5.38669	4.9e-101
SPAC977.08	0	short chain dehydrogenase	5.27267	6.09e-97
SPAC1F8.06	fta5	Sim4 and Mal2 associated	5.26476	1.16e-96
SPBC1348.09	0	short chain dehydrogenase	5.10396	4.91e-91
SPBC1348.11	0	pseudogene	4.87364	2.89e-83
SPAPB1A11.03	0	oxidative stress response: FMN dependent dehydrogenase	4.47595	1.19e-70
SPBPB8B6.04c	grt1	transcription factor Grt1	4.46304	2.93e-70
SPCC191.11	inv1	beta-fructofuranosidase	4.26731	1.92e-64
SPBC23G7.10c	0	NADH-dependent flavin oxidoreductase	4.09911	1.2e-59
SPAC1F3.08c	0	dubious ORF	3.75556	2.02e-50
SPAC2C4.12c	0	tRNA 2'-phosphotransferase	3.74739	3.27e-50
SPBC317.01	mbx2	MADS-box transcription factor Pvg4	3.71874	1.77e-49
SPAC1F8.05	isp3	meiotic expression upregulated	3.69548	6.88e-49
SPAC1039.01	0	amino acid permease family	3.67111	2.84e-48
SPCC320.07c	mde7	RNA-binding protein: meiosis	3.62608	3.79e-47
SPCC285.05	0	purine nucleoside transporter	3.5919	2.66e-46
SPBC342.03	gas4	1,3-beta-glucan biosynthesis: GPI anchored protein	3.46848	2.6e-43
SPCC285.04	0	transthyretin	3.39036	1.8e-41
SPBC83.19c	0	sequence orphan (mitochondrion)	3.20125	3.5e-37
SPAC4F10.08	0	sequence orphan	3.17514	1.31e-36
SPBC23G7.11	0	DNA-3-methyladenine glycosidase Mag2	3.12671	1.47e-35
SPBC947.04	pfl3	glycoprotein	3.09443	7.25e-35
SPBC21C3.11	0	UBX domain	3.08405	1.21e-34
SPBPB2B2.15	0	conserved fungal protein	3.05753	4.39e-34
SPBC8D2.09c	0	mRNA splicing: U2 snRNP-associated protein Msl1 (predicted)	2.96235	4.16e-32
SPBC1348.06c	0	conserved fungal protein	2.88139	1.79e-30
SPBC359.06	mug14	adducin	2.77266	2.39e-28
SPAC1F8.04c	0	hydrolase	2.77055	2.62e-28
SPAC637.13c	0	cytoskeletal signaling protein	2.759	4.36e-28
SPAC16C9.02c	0	S-methyl-5-thioadenosine phosphorylase	2.75141	6.08e-28
SPAC977.05c	0	conserved fungal protein	2.73632	1.18e-27
SPACUNK4.15	0	2',3'-cyclic-nucleotide 3'-phosphodiesterase	2.72998	1.55e-27
SPAC637.03	0	conserved fungal protein	2.72067	2.32e-27
SPBC119.05c	csh3	src	2.6998	5.72e-27
SPAC13C5.06c	mug121	sequence orphan (ER/Golgi protein)	2.67584	1.6e-26
SPBC543.07	pek1	MAP kinase kinase Pek1	2.64922	4.95e-26
SPAC750.04c	0	dubious ORF (B44484)	2.58627	6.86e-25
SPAPB24D3.07c	0	sequence orphan: ER	2.58332	7.74e-25
SPBC29A10.08	gas2	fungal cell wall: 1,3-beta-glucanosyltransferase Gas2 (predicted)	2.51224	1.4e-23
SPCC736.04c	gma12	alpha-1,2-galactosyltransferase Gma12	2.48267	4.54e-23
SPBC1711.14	rec15	meiotic recombination prtoein Rec15	2.47372	6.48e-23
SPCC548.07c	ght1	hexose transporter	2.46782	8.18e-23
SPCC1235.13	ght6	hexose transporter	2.44186	2.27e-22
SPBC776.06c	0	cell polarity/actin cortical patch: spindle pole body interacting protein	2.43982	2.45e-22
SPAC17A5.02c	dbr1	mRNA splicing: RNA lariat debranching enzyme	2.43581	2.87e-22
SPCC663.14c	0	membrane transporter	2.42872	3.78e-22
SPAC27F1.05c	0	aminotransferase	2.42766	3.94e-22
SPAC1F8.02c	0	glycoprotein	2.42764	3.94e-22
SPBC3E7.02c	hsp16	heat shock protein	2.40298	1.02e-21
SPBPB2B2.17c	0	dubious ORF (B44484)	2.37401	3.09e-21
SPCC1235.14	ght5	hexose transporter	2.34779	8.33e-21
SPCC790.02	pep3	late endosome to vacuole transport: zinc finger protein	2.3475	8.42e-21
SPAC977.02	0	telomeric duplication	2.34221	1.03e-20
SPBC119.14	rti1	Rad22 homolog Rti1	2.33076	1.58e-20
SPAC222.11	hem13	coproporphyrinogen III oxidase	2.32194	2.19e-20
SPAC11D3.06	0	MatE family transporter	2.30159	4.65e-20
SPBC342.05	crb2	DNA replication initiation: BRCT domain	2.28805	7.66e-20
SPAC1296.03c	sxa2	serine carboxypeptidase	2.28671	8.04e-20
SPBC839.06	cta3	calcium signaling/homeostasis: cation-transporting P-type ATPase Cta3	2.28232	9.44e-20
SPAPB24D3.10c	agl1	alpha-glucosidase Agl1	2.27713	1.14e-19
SPAC1039.03	0	esterase/lipase	2.23058	6.14e-19
SPAC6C3.07	mug68	sequence orphan	2.1703	5.16e-18
SPAC977.13c	0	pseudogene	2.16014	7.34e-18
SPBC1348.03	0	dubious ORF (B44484)	2.15956	7.49e-18
SPCC622.08c	hta1	histone H2A	2.15451	8.92e-18
SPBC119.17	0	peptidase family M16	2.12525	2.44e-17
SPBPB2B2.01	0	amino acid permease family	2.09997	5.75e-17
SPAC1039.10	mmf2	homologous Pmf1p factor 1	2.09087	7.81e-17
SPCC1020.03	0	iron ion homeostasis: CDF metal cation transporter	2.06925	1.61e-16
SPBC359.04c	pfl7	glycoprotein	2.05489	2.59e-16
SPAC977.04	0	pseudogene	2.0541	2.66e-16
SPBC83.16c	0	conserved protein	2.05225	2.83e-16
SPAC3C7.06c	pit1	serine/threonine protein kinase Pit1	2.01926	8.33e-16
SPCC70.06	0	SAC3/GANp family	2.00237	1.44e-15
SPAC16C9.05	0	zinc finger protein	1.99639	1.75e-15
SPAC750.02c	0	MFS family membrane transporter	1.98576	2.45e-15
SPBC8D2.07c	sfc9	transcription factor TFIIIC complex subunit Sfc9	1.98563	2.46e-15
SPBC215.11c	0	aldo/keto reductase	1.97731	3.21e-15
SPAC13G7.02c	ssa1	heat shock protein 70 family	1.96441	4.84e-15
SPCC1223.12c	meu10	fungal cell wall: GPI anchored cell surface protein (predicted)	1.929	1.47e-14
SPBC1604.08c	imp1	importin alpha	1.9248	1.68e-14
SPCC1450.09c	0	fungal cell wall: phospholipase	1.90661	2.94e-14
SPCC338.18	0	sequence orphan (golgi/ER)	1.89332	4.42e-14
SPAPB15E9.02c	0	dubious ORF (sequence orphan)	1.8827	6.1e-14
SPAC8F11.05c	mug130	sequence orphan	1.88047	6.53e-14
SPAC4H3.03c	0	glucan 1,4-alpha-glucosidase	1.87807	7.03e-14
SPBC215.03c	csn1	COP9/signalosome complex subunit Csn1	1.87745	7.16e-14
SPAC13G6.01c	rad8	G1/S transition:ubiquitin-protein ligase	1.86961	9.07e-14
SPBC776.16	0	sequence orphan (spindle pole body)	1.85281	1.5e-13
SPBC359.02	alr2	alanine racemase Alr2	1.83399	2.63e-13
SPBC1773.01	0	striatin homolog	1.82838	3.11e-13
SPAC4H3.07c	0	rhodanese-like domain	1.82672	3.26e-13
SPBPB2B2.03c	0	pseudogene	1.82211	3.74e-13
SPBPB2B2.16c	0	MFS family membrane transporter	1.81296	4.89e-13
SPBC1289.15	pfl5	glycoprotein	1.80999	5.34e-13
SPBC18A7.02c	0	seven transmembrane receptor-like protein	1.79416	8.46e-13
SPBC13A2.04c	0	PTR family peptide transporter	1.79146	9.15e-13
SPBC1348.05	0	MFS family membrane transporter	1.79129	9.2e-13
SPAC12B10.15c	0	DNA replication: RNase H1 small subunit: DNA replication, removal of RNA primer	1.78039	1.26e-12
SPBC1348.12	0	pseudogene	1.77198	1.6e-12
SPAC6F6.01	0	VIC sodium channel	1.76119	2.18e-12
SPCC1620.13	0	glycolysis: phosphoglycerate mutase family	1.75268	2.78e-12
SPAC12G12.11c	0	conserved hypothetical: DUF544 domain, interacts with SPB sad1	1.74355	3.6e-12
SPBC1683.06c	0	uridine ribohydrolase	1.73764	4.26e-12
SPAC25H1.09	mde5	alpha-amylase	1.73568	4.5e-12
SPAC6C3.02c	0	CHCH domain	1.73551	4.52e-12
SPAC4G9.07	mug133	S. pombe specific UPF0300 family protein 2	1.70943	9.35e-12
SPAC13G7.12c	0	phospholipid biosynthesis: choline kinase	1.70344	1.1e-11
SPAC926.03	rlc1	myosin II regulatory light chain	1.68154	2.01e-11
SPCC794.01c	0	pentose phoshate shunt: glucose-6-phosphate 1-dehydrogenase	1.66877	2.85e-11
SPCC132.04c	0	NAD dependent glutamate dehydrogenase	1.66828	2.89e-11
SPBC713.12	erg1	ergosterol biosynthesis: squalene monooxygenase Erg1	1.65169	4.51e-11
SPCC191.01	0	sequence orphan	1.63406	7.22e-11
SPBC1348.10c	0	fungal cell wall: phospholipase	1.62429	9.35e-11
SPAC977.15	0	conserved hypothetical: dienelactone hydrolase family	1.62391	9.44e-11
SPAC6F6.06c	rax2	cell polarity: plasma membrane protein	1.61129	1.32e-10
SPAC23H4.14	vam6	HOPS complex subunit Vam6	1.60915	1.39e-10
SPAC977.03	0	sterol methyltransferase	1.60664	1.49e-10
SPAC9G1.10c	0	inositol polyphosphate phosphatase	1.60564	1.53e-10
SPBC725.03	0	conserved yeast protein	1.55756	5.25e-10
SPBC12D12.09	rev7	DNA polymerase zeta Rev7 (predicted)	1.55453	5.67e-10
SPAC959.09c	apc5	anaphase-promoting complex subunit Apc5	1.55398	5.75e-10
SPAPB18E9.04c	0	glycoprotein	1.54794	6.7e-10
SPAC15A10.02	taf12	transcription factor TFIID complex subunit A	1.53491	9.29e-10
SPBC24C6.07	cdc14	SIN component	1.53198	1e-09
SPAC17G8.11c	0	mannosyltransferase complex subunit	1.51959	1.36e-09
SPAC977.09c	0	fungal cell wall: phospholipase	1.51652	1.47e-09
SPBPB2B2.18	0	sequence orphan	1.50505	1.95e-09
SPCC1322.01	0	3'-5' exonuclease for RNA 3' ss-tail	1.50456	1.97e-09
SPCC622.15c	0	double-strand break repair protein	1.48558	3.13e-09
SPAC16E8.16	0	transcription factor TFIIB	1.47658	3.89e-09
SPBC354.11c	0	dubious ORF (sequence orphan)	1.45552	6.44e-09
SPAC12B10.14c	ppk2	serine/threonine protein kinase	1.4512	7.14e-09
SPBC354.12	gpd3	glycolysis: glyceraldehyde 3-phosphate dehydrogenase Gpd3	1.45108	7.16e-09
SPAC1F8.08	0	sequence orphan	1.45046	7.26e-09
SPCC1223.10c	eaf1	RNA polymerase II transcription elongation factor	1.44794	7.71e-09
SPAC3C7.09	set8	lysine methyltransferase Set8	1.44635	8.01e-09
SPAC18B11.02c	0	pseudouridylate synthase	1.44487	8.29e-09
SPBC83.03c	tas3	centromere silencing: RITS complex subunit 3	1.43789	9.77e-09
SPAC1687.16c	0	ergosterol biosynthesis: lathosterol oxidase	1.43158	1.13e-08
SPBC1703.12	ubp9	ubiquitin C-terminal hydrolase activity	1.43135	1.14e-08
SPAC9G1.06c	cyk3	src	1.42712	1.26e-08
SPAC2C4.13	vma16	V-type ATPase	1.42659	1.27e-08
SPCC1450.01c	0	pseudogene	1.41527	1.66e-08
SPCC1281.08	wtf11	wtf element	1.39512	2.63e-08
SPBC29A10.01	ccr1	ergosterol biosynthesis: NADPH-cytochrome p450 reductase	1.39439	2.68e-08
SPAC13F5.03c	0	glycerol dehydrogenase	1.39297	2.77e-08
SPBC1348.04	0	sterol methyltransferase	1.38729	3.15e-08
SPAC24H6.04	hxk1	glycolysis/pentose phoshate shunt: hexokinase 1	1.38581	3.26e-08
SPBP26C9.03c	0	iron ion transporter	1.37301	4.35e-08
SPAC22A12.16	0	aerobic respiration: ATP-citrate synthase	1.37278	4.37e-08
SPBC1734.08	hse1	late endosome to vacuole transport: STAM like protein	1.3707	4.58e-08
SPAC6C3.06c	0	P-type ATPase	1.36888	4.77e-08
SPBC16D10.03	pgp2	telomere maintenance: O-sialoglycoprotein endopeptidase	1.36446	5.27e-08
SPBC1271.09	0	glycerophosphodiester transporter	1.36441	5.27e-08
SPBC359.03c	0	amino acid permease family	1.36366	5.36e-08
SPAC458.06	0	WD repeat protein	1.36306	5.43e-08
SPAC750.03c	0	sterol methyltransferase	1.33824	9.42e-08
SPAC3C7.05c	0	glycosyl hydrolase family 76	1.33451	1.02e-07
SPCC1682.08c	mcp2	RNA-binding protein Mcp2: meiosis	1.32412	1.28e-07
SPCC569.07	0	aromatic aminotransferase	1.3191	1.43e-07
SPAC25B8.03	0	phospholipid biosynthesis: phosphatidylserine decarboxylase	1.31596	1.53e-07
SPAC4G8.03c	0	RNA-binding PUMILIO protein: deadenylation-dependent decay	1.31516	1.56e-07
SPCC1442.03	0	mitochondrial transporter	1.31304	1.63e-07
SPAC20G8.03	itr2	MFS myo-inositol transporter	1.31235	1.66e-07
SPCC70.05c	0	serine/threonine protein kinase	1.30577	1.91e-07
SPAC821.11	pro1	gamma-glutamyl phosphate reductase Pro1	1.30447	1.96e-07
SPBC713.02c	ubp21	ubiquitin C-terminal hydrolase Ubp21	1.30278	2.03e-07
SPAC3G6.01	hrp3	centromere silencing: ATP-dependent DNA helicase Hrp3	1.29428	2.44e-07
SPBC359.05	0	ABC transporter family	1.28551	2.94e-07
SPCC1494.11c	Tf2-13-pseudo	retrotransposable element: pseudogene	1.28199	3.16e-07
SPBC3D6.10	apn2	oxidative stress response: AP-endonuclease Apn2	1.27585	3.6e-07
SPACUNK4.16c	0	alpha,alpha-trehalose-phosphate synthase	1.27504	3.66e-07
SPAC5D6.09c	0	GPR/FUN34 family	1.27425	3.72e-07
SPAC13G7.05	0	acyl-coA-sterol acyltransferase	1.27351	3.78e-07
SPCC736.05	wtf7	wtf element	1.27336	3.79e-07
SPBC12D12.02c	cdm1	DNA replication: DNA polymerase delta subunit Cdm1	1.27288	3.83e-07
SPBC25B2.08	0	sequence orphan	1.26489	4.53e-07
SPAC23H3.15c	0	oxidative stress response: sequence orphan	1.26413	4.6e-07
SPBC405.05	0	sequence orphan	1.26395	4.62e-07
SPAC19G12.08	0	fatty acid biosynthesis: sphingosine hydroxylase (predicted)	1.2629	4.72e-07
SPBC16D10.08c	0	heat shock protein	1.26022	4.99e-07
SPAC16C9.03	0	export adaptor	1.25824	5.2e-07
SPBC428.17c	0	sequence orphan	1.24911	6.28e-07
SPAC806.11	0	dubious ORF	1.24725	6.53e-07
SPAC977.10	sod2	CPA1 sodium ion/proton antiporter	1.24256	7.19e-07
SPAC1002.07c	ats1	N-acetyltransferase Ats1	1.24051	7.49e-07
SPBC1685.06	cid11	nucleotidyltransferase	1.2402	7.54e-07
SPBC19C2.02	pmt1	DNA methyltransferase homolog	1.23506	8.38e-07
SPAC13D1.01c	Tf2-7	retrotransposable element	1.23119	9.06e-07
SPBPB2B2.14c	0	DUF999	1.23035	9.22e-07
SPAC2E1P3.04	0	copper amine oxidase	1.22819	9.63e-07
SPCC1235.01	0	sequence orphan	1.22585	1.01e-06
SPAC19G12.10c	cpy1	serine carboxypeptidase	1.2184	1.17e-06
SPAC1B3.16c	vht1	vitamin H transporter Vth1	1.21768	1.19e-06
SPBC725.10	0	similar to peripheral-type benzodiazepine receptor	1.20829	1.44e-06
SPCC70.09c	mug9	conserved fungal protein	1.20184	1.64e-06
SPAC17G8.10c	dma1	mitotic spindle checkpoint: mitotic spindle checkpoint component Dma1	1.20175	1.64e-06
SPAC23D3.04c	gpd2	glycerol-3-phosphate dehydrogenase Gpd2	1.19762	1.78e-06
SPBC1683.01	0	inorganic phosphate transporter	1.19694	1.8e-06
SPBC1E8.04	Tf2-10-pseudo	transposable element	1.19636	1.82e-06
SPAC1F5.03c	0	oxidoreductase	1.192	1.99e-06
SPBC337.09	erg28	ergosterol biosynthesis: Erg28 protein	1.18934	2.09e-06
SPBC1604.01	0	sulfatase modifying factor 1 related	1.18247	2.4e-06
SPBC9B6.02c	Tf2-9	transposable element	1.18064	2.48e-06
SPBP4H10.09	rsv1	transcription factor Rsv1	1.18043	2.49e-06
SPCC1281.06c	0	fatty acid biosynthesis: acyl-coA desaturase	1.17701	2.67e-06
SPBC1604.05	pgi1	glycolysis: glucose-6-phosphate isomerase	1.17345	2.86e-06
SPAP8A3.14c	0	aerobic respiration: mitochondrial inner membrane protein	1.1731	2.88e-06
SPAC167.08	Tf2-2	transposable element	1.17188	2.95e-06
SPCC18B5.02c	0	pseudogene	1.17045	3.03e-06
SPAC12G12.07c	0	conserved fungal protein	1.16701	3.24e-06
SPCC1020.06c	tal1	vitamin metabolism: transaldolase	1.16656	3.27e-06
SPAPB2C8.01	0	glycoprotein	1.16309	3.49e-06
SPAC26H5.11	0	spore wall protein	1.15963	3.73e-06
SPCC191.05c	0	nucleoside 2-deoxyribosyltransferase (predicted)	1.15923	3.76e-06
SPCC613.04c	rng3	UCS-domain protein	1.15615	3.99e-06
SPAC1A6.06c	meu31	meiotic expression upregulated protein Meu31	1.15332	4.21e-06
SPCC1919.13c	0	conserved eukaryotic protein	1.15109	4.4e-06
SPCC576.04	0	bax inhibitor-like protein	1.14913	4.57e-06
SPAC1782.12c	0	conserved hypothetical: DUF423 protein	1.1459	4.85e-06
SPBC26H8.11c	0	conserved fungal protein	1.14446	4.99e-06
SPAC3A11.06	mvp1	PX domain protein: vacuolar trafficking	1.14166	5.26e-06
SPAC26A3.13c	Tf2-4	transposable element	1.14023	5.41e-06
SPAC19D5.09c	Tf2-8	transposable element	1.13627	5.83e-06
SPAC186.02c	0	2-hydroxyacid dehydrogenase	1.12836	6.76e-06
SPBC14F5.04c	pgk1	glycolysis: phosphoglycerate kinase	1.12679	6.96e-06
SPAC9.04	Tf2-1	retrotransposable element	1.12234	7.57e-06
SPAC977.06	0	DUF999	1.11798	8.21e-06
SPAC18B11.05	gpi18	phospholipid biosynthesis: pig-V	1.11216	9.14e-06
SPBC11C11.06c	0	sequence orphan	1.10838	9.81e-06
SPBP19A11.07c	0	conserved hypothetical: human down-regulated in multiple cancers-1 homolog 2	1.10474	1.05e-05
SPAC4F10.16c	0	P-type ATPase	1.10263	1.09e-05
SPCC191.06	0	sequence orphan	1.10179	1.11e-05
SPBC660.05	0	conserved fungal protein	1.10006	1.14e-05
SPAC25H1.02	jmj1	jmjC domain	1.09972	1.15e-05
SPAC19G12.09	0	NADPH-dependent alpha-keto amide reductase	1.09637	1.22e-05
SPAC9G1.04	oxa101	mitochondrial inner membrane translocase Oxa101	1.08832	1.42e-05
SPAC19D5.02c	0	peroxisomal membrane protein Pex22	1.07788	1.71e-05
SPCC1020.14	Tf2-12	transposable element	1.07672	1.75e-05
SPCC1672.12c	0	conserved hypothetical: DUF410 family protein	1.07667	1.75e-05
SPBC1289.17	Tf2-11	retrotransposable element	1.07551	1.78e-05
SPAC1296.04	mug65	spore wall assembly protein (predicted)	1.07241	1.89e-05
SPCC553.10	0	glycoprotein	1.07116	1.93e-05
SPBC2G5.06c	hmt2	sulfide-quinone oxidoreductase	1.06897	2.01e-05
SPBC23G7.15c	rpp202	60S acidic ribosomal protein	1.06773	2.05e-05
SPBC29B5.02c	isp4	OPT oligopeptide transporter family	1.06595	2.12e-05
SPBC1348.07	0	DUF999	1.06271	2.24e-05
SPCC1183.11	0	MS ion channel	1.05918	2.39e-05
SPAC26A3.02	myh1	adenine DNA glycosylase	1.0544	2.6e-05
SPAC27E2.08	Tf2-6	transposable element	1.05059	2.78e-05
SPAPB15E9.03c	Tf2-5	transposable element	1.04501	3.06e-05
SPBP4H10.10	0	rhomboid family protease	1.04405	3.11e-05
SPAP11E10.02c	mam3	cell agglutination protein Mam3	1.0371	3.52e-05
SPBC1683.08	ght4	hexose transporter	1.03514	3.64e-05
SPAC4F10.07c	atg13	autophagy associated protein Atg13	1.03452	3.68e-05
SPAC630.08c	erg25	ergosterol biosynthesis: C-4 methylsterol oxidase	1.03129	3.89e-05
SPBPB2B2.05	0	GMP synthase [glutamine-hydrolyzing]	1.02935	4.02e-05
SPAC24B11.12c	0	P-type ATPase	1.02854	4.08e-05
SPBC19C2.09	sre1	ergosterol biosynthesis: membrane-tethered transcription factor	1.02606	4.25e-05
SPCC1223.13	cbf12	regulator of cell separation/cytokinesis: CBF1/Su(H)/LAG-1 family transcription factor Cbf12	1.01953	4.76e-05
SPAC9.02c	0	N-acetyltransferase	1.01915	4.79e-05
SPAC32A11.01	mug8	conserved fungal protein	1.0182	4.87e-05
SPAC1805.14	0	sequence orphan	1.01714	4.96e-05
SPAC17A2.10c	0	sequence orphan	1.01552	5.1e-05
SPAC27D7.09c	0	conserved hypothetical: But2 family protein	1.0137	5.26e-05
SPAC8F11.03	msh3	MutS protein homolog 3	1.01198	5.41e-05
SPBPJ4664.02	0	glycoprotein	1.01092	5.51e-05
SPCC188.07	ccq1	telomere maintenance: HEAT repeat	1.00233	6.37e-05
SPAC1F3.07c	rsc58	chromatin remodeling complex subunit	0.996621	7.01e-05
SPBC32H8.02c	nep2	nedd8 protease Nep2	0.995203	7.18e-05
SPBC21B10.08c	0	sequence orphan	0.987073	8.22e-05
SPAC4G8.05	ppk14	serine/threonine protein kinase	0.97999	9.25e-05
SPBC16H5.12c	0	calcineurin-like phosphoesterase	0.97708	9.7e-05
SPBC1E8.05	0	glycoprotein	0.977029	9.71e-05
SPBC1778.04	spo6	Spo4-Spo6 kinase complex regulatory subunit Spo6	0.97429	0.000101581
SPAC1751.01c	gti1	gluconate transporter inducer Gti1	0.972984	0.000103783
SPBC31F10.10c	0	zinc finger protein	0.95472	0.000139673
SPCC188.10c	0	pseudogene	0.950386	0.000149762
SPAC4G9.06c	chz1	histone chaperone Chz1 (predicted)	0.948703	0.000153861
SPAC630.15	mug177	sequence orphan	0.945885	0.000160963
SPAC9E9.11	plr1	vitamin metabolism: pyridoxal reductase	0.944447	0.000164705
SPCC191.10	0	sequence orphan	0.944135	0.000165526
SPAC13C5.07	rad32	telomere maintenance: Rad32 nuclease	0.941826	0.000171736
SPAC4F8.07c	hxk2	glycolysis: hexokinase 2	0.941789	0.000171836
SPCC1322.10	pwp1	fungal cell wall: protein Pwp1	0.933478	0.000196056
SPBC776.05	0	membrane transporter	0.930377	0.000205891
SPBC543.06c	dbp8	rRNA processing: DEAD/DEAH box helicase	0.929783	0.000207825
SPBC336.03	efc25	cell polarity: exchange factor Cdc25p-like	0.928317	0.000212675
SPAC30C2.08	0	conserved fungal protein	0.926008	0.000220533
SPBP35G2.14	0	RNA-binding PUMILIO protein: deadenylation-dependent decay	0.924846	0.000224588
SPAC1F5.04c	cdc12	formin Cdc12	0.923712	0.000228615
SPCC576.11	rpl15	60S ribosomal protein L15	0.923169	0.000230566
SPCC1620.10	cwf26	mRNA splicing: complexed with Cdc5 protein	0.921982	0.000234884
SPAC1556.06.2	meu2	sequence orphan	0.916388	0.000256287
SPAC644.09	0	alanine racemase	0.91572	0.000258962
SPCC320.06	0	conserved fungal protein	0.91201	0.000274302
SPBC365.12c	ish1	LEA domain protein	0.910294	0.000281677
SPBC3F6.01c	0	serine/threonine protein phosphatase	0.909066	0.000287074
SPAC2E1P3.03c	Tf2-3	transposable element	0.908968	0.000287508
SPBC19F5.01c	puc1	cyclin	0.90836	0.000290219
SPAC12G12.12	0	NST UDP-galactose transporter	0.906719	0.000297654
SPAC31G5.21	0	conserved hypothetical: human family 32A homolog	0.906431	0.000298977
SPBC36.02c	0	spermidine family transporter	0.905376	0.000303871
SPAC513.07	0	cinnamoyl-CoA reductase	0.900714	0.000326407
SPAC17G6.13	slt1	sequence orphan	0.899533	0.000332358
SPBC660.16	0	pentose phoshate shunt: phosphogluconate dehydrogenase, decarboxylating	0.893817	0.00036263
SPCC24B10.07	gad8	serine/threonine protein kinase Gad8	0.891824	0.000373783
SPAC11D3.07c	0	transcription factor	0.889944	0.00038459
SPAC11D3.09	0	agmatinase	0.886295	0.000406412
SPBC2F12.05c	0	ankyrin repeat protein	0.883377	0.000424682
SPAC607.06c	0	metallopeptidase	0.883346	0.000424884
SPBC337.08c	ubi4	ubiquitin	0.882612	0.000429598
SPAC31G5.15	0	phospholipid biosynthesis: phosphatidylserine decarboxylase	0.882055	0.000433216
SPBC336.01	fbh1	DNA replication: DNA helicase I	0.880287	0.000444873
SPAC1B9.02c	sck1	serine/threonine protein kinase Sck1	0.879676	0.000448969
SPCC645.08c	snd1	RNA interference: RNA-binding protein	0.879253	0.000451826
SPBC26H8.01	thi2	vitamin metabolism: thiazole biosynthetic enzyme	0.878634	0.00045603
SPBC12D12.04c	pck2	cell polarity/1,3-beta-glucan biosynthesis: protein kinase C	0.877013	0.000467235
SPAC18B11.09c	0	acetyltransferase	0.875968	0.000474587
SPBC428.10	0	sequence orphan (mitochondrion)	0.874582	0.000484512
SPBC16C6.07c	rpt1	19S proteasome regulatory subunit	0.869587	0.000521904
SPCC132.03	0	sequence orphan	0.867173	0.000540922
SPAC343.07	mug28	meiotically upregulated gene Mug28	0.864047	0.000566505
SPAC806.04c	0	conserved hypothetical: DUF89 family protein	0.862766	0.00057732
SPCC338.13	0	Golgi transport complex subunit	0.862682	0.000578035
SPAC1006.01	psp3	serine protease	0.859579	0.000605046
SPAC57A7.08	pzh1	serine/threonine protein phosphatase Pzh1	0.855508	0.000642263
SPBC29A3.17	gef3	RhoGEF Gef3	0.853472	0.000661667
SPBPB7E8.02	0	conserved hypothetical: PSP1 family protein	0.852693	0.000669241
SPAC2G11.15c	0	rRNA processing: RNA methyltransferase Tgs1	0.852223	0.000673844
SPBC215.04	git11	heterotrimeric G protein gamma subunit Git11	0.849155	0.000704627
SPCC757.02c	0	conserved hypothetical: epimarase (predicted)	0.848756	0.000708725
SPBC106.17c	0	homoserine O-acetyltransferase	0.844069	0.00075856
SPAC13C5.05c	0	N-acetylglucosamine-phosphate mutase	0.843967	0.000759682
SPCC23B6.05c	ssb3	DNA replication: DNA replication factor A subunit Ssb3	0.843833	0.000761157
SPBPB2B2.02	mug180	esterase/lipase (predicted)	0.841411	0.000788258
SPBC646.17c	dic1	microtubule movement: dynein intermediate chain Dic1	0.840048	0.000803891
SPAC19D5.03	cid1	DNA replication initiation: poly(A) polymerase Cid1	0.839635	0.000808692
SPBC800.05c	tub1	microtubule movement: tubulin alpha 2	0.838375	0.000823482
SPBP35G2.02	0	conserved hypothetical: DUF1000 family protein	0.836661	0.000844006
SPAC19G12.11	coq9	aerobic respiration: ubiquinone biosynthesis protein Coq9	0.836642	0.000844237
SPAC25B8.11	0	transcription factor	0.834628	0.000868975
SPAC25B8.10	0	trans-aconitate 3-methyltransferase	0.833896	0.000878125
SPAC1039.02	0	calcineurin-like phosphoesterase	0.833557	0.000882396
SPBC1683.04	0	beta-glucosidase	0.832584	0.000894763
SPAC19G12.15c	tpp1	trehalose-6-phosphate phosphatase Tpp1	0.830497	0.000921829
SPAC16E8.08	0	sequence orphan	0.830287	0.000924583
SPAC1F8.07c	0	pyruvate decarboxylase	0.830107	0.00092697
SPCC74.04	0	amino acid permease family	0.82912	0.000940096
SPBC119.13c	prp31	mRNA splicing: U4/U6 x U5 tri-snRNP complex subunit Prp31	0.828991	0.000941825
SPAC26H5.08c	bgl2	fungal cell wall: glucan 1,3-beta-glucosidase	0.826424	0.000976834
SPBC16G5.17	0	transcription factor	0.825714	0.000986722
SPCC1020.05	0	calcineurin-like phosphoesterase	0.822753	0.001029
SPAC26F1.04c	etr1	aerobic respiration: enoyl-[acyl-carrier protein] reductase	0.822673	0.00103017
SPBC15D4.02	rfl1	transcription factor	0.822526	0.00103231
SPAC767.01c	vps1	dynamin family	0.821173	0.00105224
SPAC806.07	ndk1	nucleoside diphosphate kinase	0.820357	0.00106442
SPAC18B11.03c	0	N-acetyltransferase	0.819849	0.00107209
SPAC15A10.03c	rhp54	DEAD/DEAH box helicase	0.819564	0.0010764
SPBC1709.01	chs2	chitin synthase II	0.819015	0.00108476
SPBC2G5.05	0	vitamin metabolism: transketolase	0.819006	0.0010849
SPBC660.06	0	conserved fungal protein	0.816679	0.00112102
SPBPB10D8.03	0	pseudogene	0.815297	0.00114299
SPAC4H3.10c	pyk1	glycolysis: pyruvate kinase	0.81383	0.00116674
SPAC3C7.11c	cnx1	calnexin	0.810851	0.00121641
SPAC27F1.10	0	sequence orphan	0.807682	0.00127136
SPCC1840.11	csl4	rRNA processing: exosome subunit Csl4	0.807402	0.00127633
SPBC354.15	fap1	L-pipecolate oxidase	0.805674	0.00130736
SPBC19C7.12c	0	alpha-1,2-mannosyltransferase	0.804466	0.00132948
SPBC1773.02c	0	oxidative stress response/redox homeostasis: thioredoxin peroxidase	0.80271	0.00136222
SPAC13A11.03	mcp7	meiosis specific coiled-coil protein Mcp7	0.802543	0.00136538
SPAC11E3.13c	gas5	fungal cell wall: 1,3-beta-glucanosyltransferase (predicted)	0.80206	0.00137453
SPBC28F2.12	rpb1	DNA-directed RNA polymerase II large subunit	0.80141	0.00138696
SPACUNK4.19	mug153	sequence orphan (role in meiosis)	0.800502	0.00140447
SPBP8B7.24c	atg8	autophagy associated protein Atg8	0.80004	0.00141346
SPAC821.13c	0	P-type ATPase	0.799376	0.00142648
SPBP23A10.14c	ell1	RNA polymerase II transcription elongation factor	0.798795	0.00143795
SPBC3H7.05c	0	sequence orphan	0.798761	0.00143863
SPAC13G7.10	0	transcription factor	0.798389	0.00144603
SPBC16H5.02	pfk1	glycolysis: 6-phosphofructokinase	0.791465	0.00159025
SPAC1039.09	isp5	amino acid permease family	0.790881	0.00160301
SPBC6B1.09c	nbs1	FHA domain	0.790126	0.00161962
SPAC13A11.02c	erg11	ergosterol biosynthesis: cytochrome p450 family	0.789699	0.00162911
SPBC32F12.11	tdh1	glycolysis/oxidative stress response: glyceraldehyde-3-phosphate dehydrogenase Tdh1	0.789361	0.00163665
SPCC736.15	0	protein kinase inhibitor	0.788842	0.00164827
SPCC338.05c	mms2	ubiquitin conjugating enzyme	0.788356	0.00165924
SPAC24H6.01c	0	phospholipid biosynthesis: O-acyl transferase	0.787606	0.00167628
SPAC1A6.04c	plb1	fungal cell wall: phospholipase B homolog Plb1	0.786775	0.00169536
SPBC36B7.02	0	conserved hypothetical: Svf1 family protein Svf2	0.786757	0.00169577
SPAC31G5.05c	0	vitamin metabolism: ribulose phosphate 3-epimerase	0.786226	0.00170807
SPBC8D2.04	hht2	centromere silencing: histone H3	0.786165	0.00170948
SPAC6F12.02	rst2	transcription factor Rst2	0.785602	0.00172263
SPAC26A3.05	chc1	clathrin heavy chain Chc1	0.783066	0.00178297
SPBC8E4.03	0	arginase family	0.782132	0.00180567
SPBC30D10.14	0	dienelactone hydrolase family	0.779356	0.00187473
SPCC622.11	0	conserved hypothetical: LMBR1-like membrane protein	0.776677	0.00194367
SPBC16G5.05c	0	MSP domain	0.774907	0.00199049
SPCC576.15c	ksg1	phosphoinositide-dependent kinase 1 family	0.773849	0.00201897
SPCPJ732.02c	0	xylulose kinase	0.771326	0.00208839
SPBPB2B2.12c	0	bifunctional enzyme	0.769898	0.00212865
SPCC23B6.04c	0	CRAL/TRIO domain	0.768628	0.00216506
SPBC21B10.09	0	acetyl-CoA transporter	0.766894	0.00221569
SPCP1E11.05c	0	sterol O-acyltransferase	0.765714	0.00225074
SPBC106.04	ada1	adenosine deaminase Ada1	0.764977	0.0022729
SPAC1D4.11c	lkh1	regulator of cell separation/cytokinesis: dual specificity protein kinase Lkh1	0.760322	0.00241756
SPAC343.20	0	dubious ORF	0.760139	0.00242341
SPBC16G5.15c	fkh2	fork head transcription factor Fkh2	0.75967	0.00243847
SPBC4C3.12	sep1	regulator of cell separation/cytokinesis: fork head transcription factor Sep1	0.759523	0.0024432
SPAP8A3.09c	paa1	protein phosphatase regulatory subunit Paa1	0.755055	0.00259135
SPBC21C3.20c	git1	C2 domain	0.752485	0.00268022
SPAC977.14c	0	aldo/keto reductase	0.752415	0.00268266
SPAC15F9.01c	0	sequence orphan	0.750459	0.00275224
SPAC1556.06.1	meu1	sequence orphan	0.749675	0.00278058
SPAC29B12.13	0	carbon-sulfur lyase (predicted)	0.748266	0.00283219
SPAC21E11.04	ppr1	oxidative stress response: L-azetidine-2-carboxylic acid acetyltransferase	0.747428	0.0028633
SPCC550.07	0	acetamidase	0.74736	0.00286583
SPAC1F3.03	0	cell polarity: Lgl family protein	0.746301	0.0029056
SPAC23D3.05c	0	pseudogene	0.745592	0.00293253
SPAC2H10.01	0	transcription factor	0.745261	0.0029452
SPAC1B3.06c	0	methyltransferase	0.744726	0.00296574
SPBPB21E7.01c	eno102	glycolysis: enolase	0.744456	0.00297615
SPBC365.01	0	sec14 cytosolic factor family	0.74437	0.00297945
SPAC23D3.01	pdp3	PWWP domain protein: histone H4-K20 methylation	0.740708	0.00312424
SPAC2F7.10	0	palmitoyltransferase	0.740495	0.00313284
SPBC1604.18c	0	late endosome to vacuole transport: SNF7 family class E vps	0.739968	0.00315426
SPCP1E11.09c	rpp103	60S acidic ribosomal protein	0.736096	0.00331568
SPCC63.04	mok14	alpha-1,3-glucan synthase	0.735853	0.00332605
SPAC22A12.11	dak1	dihydroxyacetone kinase Dak1	0.73535	0.00334764
SPAC1782.05	0	phosphotyrosyl phosphatase activator homolog	0.733394	0.00343274
SPAC29B12.10c	0	OPT oligopeptide transporter family	0.731676	0.00350913
SPCC18B5.03	wee1	DNA replication initiation: dual specificity protein kinase Wee1	0.730839	0.00354688
SPAC22E12.03c	0	conserved hypothetical: THIJ/PFPI family peptidase (predicted)	0.73027	0.00357279
SPAC19A8.04	erg5	ergosterol biosynthesis: C-22 sterol desaturase	0.729766	0.00359586
SPCC1919.03c	0	AMP-activated protein kinase beta subunit	0.728598	0.00364983
SPAC1002.12c	0	succinate-semialdehyde dehydrogenase	0.727938	0.00368065
SPAC19D5.04	ptr1	HECT domain	0.72725	0.00371308
SPAC227.15	0	protein phosphatase regulatory subunit	0.727053	0.00372241
SPAP32A8.02	0	aldo/keto reductase	0.725463	0.00379841
SPAC22F8.06	pam1	20S proteasome component	0.7231	0.00391404
SPAC13G6.10c	0	serine-rich protein	0.722178	0.00396001
SPAC1039.11c	0	alpha-glucosidase	0.722161	0.00396086
SPMIT.03	0	aerobic respiration: mitochondrial DNA binding endonuclease (predicted)	0.721852	0.00397633
SPCC1795.07	0	mitochondrial ribosomal protein subunit S13	0.72161	0.00398857
SPAPB1E7.08c	0	membrane transporter	0.720904	0.00402433
SPBC23G7.12c	rpt6	19S proteasome regulatory subunit	0.720158	0.00406241
SPBP35G2.11c	0	zinc finger protein	0.719905	0.00407542
SPAC6G10.03c	0	abhydrolase family	0.719322	0.00410549
SPAC1687.22c	puf3	RNA-binding PUMILIO protein: deadenylation-dependent decay	0.718629	0.00414156
SPAC16E8.04c	0	chorismate mutase	0.717435	0.0042043
SPAC167.05	0	Usp	0.71659	0.00424924
SPBC800.13	0	histine H4 variant	0.716211	0.00426954
SPAPB1A11.04c	0	transcription factor	0.716173	0.00427156
SPBC1D7.02c	scr1	transcription factor Scr1	0.715473	0.00430926
SPCC1739.08c	0	short chain dehydrogenase	0.714935	0.00433851
SPCC777.08c	bit61	TORC2 subunit: TOR signalling pathway	0.714451	0.0043649
SPAC9E9.04	0	bap31homolog	0.714219	0.00437765
SPBC2D10.05	exg3	glucan 1,3-beta-glucosidase	0.712163	0.0044918
SPCC830.07c	psi1	DNAJ domain protein	0.7119	0.00450663
SPBC11B10.08	0	conserved fungal protein	0.711739	0.00451567
SPAPB2B4.04c	pmc1	calcium signaling/homeostasis: P-type calcium ATPase	0.711069	0.00455365
SPBC1A4.04	0	sequence orphan	0.710563	0.00458256
SPCC132.05c	0	pseudogene	0.710407	0.00459149
SPAC4G8.10	gos1	SNARE	0.709417	0.00464855
SPCC757.07c	ctt1	oxidative stress response: catalase	0.709394	0.00464988
SPAC1093.01	0	conserved hypothetical (PPR repeat protein)	0.708823	0.0046831
SPCC1393.12	0	sequence orphan	0.708488	0.00470268
SPAC20G8.04c	0	vitamin metabolism: electron transfer flavoprotein-ubiquinone oxidoreductase	0.707409	0.00476626
SPAC11D3.05	0	MFS family membrane transporter	0.706399	0.00482646
SPBC1773.12	0	transcription factor	0.705994	0.00485083
SPAC11E3.05	0	WD repeat protein	0.704433	0.00494566
SPAC328.03	tps1	alpha,alpha-trehalose-phosphate synthase [UDP-forming]	0.703891	0.00497903
SPCC737.02c	qcr7	ubiquinol-cytochrome-c reductase complex subunit 6	0.702759	0.00504926
SPBC530.14c	dsk1	mRNA splicing: SR protein-specific kinase Dsk1	0.701603	0.00512197
SPBP8B7.14c	dpb2	DNA replication initiation: DNA polymerase epsilon catalytic subunit b Dpb2	0.700992	0.00516071
SPAPJ695.01c	0	S. pombe specific UPF0321 family protein 3	0.700501	0.00519214
SPAC1039.05c	klf1	zinc finger protein Klf1	0.700451	0.00519532
SPAC1F5.06	0	heat shock protein 70 family	0.700327	0.00520329
SPBC4F6.17c	0	AAA family ATPase	0.699739	0.00524116
SPAC29A4.12c	mug108	sequence orphan	0.699199	0.00527613
SPBC1861.05	0	conserved hypothetical: carbohydrate kinase	0.697776	0.00536935
SPAC24H6.13	0	DUF221	0.696067	0.00548325
SPCC1672.07	0	rRNA processing: U3 snoRNP-associated protein Utp21 (predicted)	0.695129	0.00554676
SPCC663.01c	ekc1	sap2 family	0.691381	0.00580692
SPAC1002.19	urg1	GTP cyclohydrolase	0.691219	0.00581843
SPBC1347.09	0	hexaprenyldihydroxybenzoate methyltransferase	0.691136	0.00582434
SPCC338.06c	0	heat shock protein	0.690569	0.00586472
SPCC736.11	ago1	RNA interference/centromere silencing: argonaute	0.690225	0.00588938
SPAC688.11	end4	actin cortical patch: Huntingtin-interacting protein homolog	0.688899	0.00598525
SPBC1815.01	eno101	glycolysis: enolase	0.686601	0.00615474
SPCC1840.02c	bgs4	1,3-beta-glucan biosynthesis: 1,3-beta-glucan synthase subunit Bgs4	0.686357	0.00617295
SPBC3B8.10c	0	NLI interacting factor family	0.685323	0.00625081
SPCC320.05	0	sulfate transporter	0.684533	0.00631093
SPBC2F12.08c	ceg1	mRNA guanylyltransferase Ceg1	0.683605	0.00638215
SPBC119.03	0	S-adenosylmethionine-dependent methyltransferase	0.682142	0.00649595
SPBCPT2R1.05c	0	pseudogene	0.681838	0.00651984
SPCC1020.12c	0	xap-5-like protein	0.681628	0.00653639
SPBPB10D8.06c	0	malate permease	0.680139	0.00665476
SPAC1142.05	ctr5	copper transporter complex subunit Ctr5	0.679483	0.00670749
SPAC1834.11c	sec18	secretory protein Sec18	0.678196	0.00681206
SPAC10F6.15	0	S. pombe specific UPF0300 family protein 1; meiosis role	0.676723	0.00693356
SPBP8B7.26	0	sequence orphan (cell tip/septum localization)	0.675523	0.00703393
SPCC338.12	0	protease inhibitor	0.674479	0.00712235
SPAC11D3.01c	0	conserved hypothetical (similar to N. crassa conidiation-specific protein 6)	0.673943	0.00716818
SPAC821.07c	moc3	transcription factor Moc3	0.672881	0.00725967
SPCC16A11.15c	0	sequence orphan	0.672219	0.00731715
SPCC757.11c	0	membrane transporter	0.671896	0.00734538
SPBC106.07c	0	peptide alpha-N-acetyltransferase	0.671072	0.0074179
SPAC9G1.07	0	sequence orphan	0.670696	0.00745111
SPCP1E11.11	0	RNA-binding PUMILIO protein: deadenylation-dependent decay	0.67055	0.00746408
SPBC19C2.05	ran1	serine/threonine protein kinase Ran1	0.669112	0.00759279
SPAC2E1P3.02c	amt3	ammonium transporter	0.66825	0.00767088
SPCC777.07	0	glycosyl transferase family 15	0.667921	0.00770088
SPAC22F3.12c	rgs1	conjugation: regulator of G-protein signaling Rgs1	0.667627	0.00772778
SPBC336.02	dim1	rRNA processing: 18S rRNA dimethylase	0.667579	0.00773218
SPAC589.10c	0	ribosomal-ubiquitin fusion protein	0.666862	0.00779823
SPBC18H10.05	0	WD repeat protein	0.665925	0.0078852
SPAC1B3.17	clr2	centromere silencing: chromatin silencing protein Clr2	0.663001	0.00816224
SPAC29B12.08	0	sequence orphan	0.662749	0.00818655
SPAC664.02c	0	actin-like protein	0.662318	0.00822826
SPBC16A3.09c	ufd1	Cdc48-Ufd1-Npl4 complex component	0.661481	0.00830968
SPAC10F6.13c	0	aspartate aminotransferase	0.659519	0.00850353
SPBC15D4.08c	0	dubious ORF	0.657767	0.00868008
SPAP32A8.03c	0	zinc finger protein	0.656487	0.0088111
SPAC1F12.07	0	phosphoserine aminotransferase	0.6524	0.00924131
SPBC2G2.16	0	mannose-6-phosphate isomerase	0.652298	0.00925226
SPAC3G9.05	0	cell polarity: GTPase activating protein	0.652102	0.00927338
SPBC215.10	0	haloacid dehalogenase-like hydrolase	0.650962	0.00939703
SPAC2E1P3.01	0	zinc binding dehydrogenase	0.650679	0.00942802
SPBC25B2.02c	mam1	conjugation: M-factor transporter Mam1	0.65039	0.00945971
SPCC5E4.03c	taf72	transcription factor TFIID complex subunit 5 Taf72	0.646985	0.00984019
SPCC645.06c	rgf3	regulator of cell separation/cytokinesis: RhoGEF Rgf3	0.646834	0.00985738
SPBC21B10.03c	0	mRNA polyadenylation: ataxin-2 homolog	0.64499	0.0100694
SPAC1952.11c	ure2	urease	0.643573	0.010235
SPCC1450.11c	cek1	serine/threonine protein kinase Cek1	0.643467	0.0102476
SPAC16C9.04c	mot2	CCR4-Not complex subunit	0.64244	0.0103693
SPAC3A11.10c	0	membrane dipeptidase	0.642056	0.0104151
SPAC977.16c	dak2	dihydroxyacetone kinase Dak2	0.640791	0.0105674
SPMTR.04	0	mating-type m-specific polypeptide Mc	0.640495	0.0106034
SPCC285.09c	cgs2	cAMP-specific phosphodiesterase Cgs2	0.639616	0.0107106
SPBC8D2.20c	sec31	COPII-coated vesicle component	0.639245	0.0107562
SPBC359.01	0	amino acid permease family	0.638915	0.0107969
SPBC19C7.03	cyr1	adenylate cyclase	0.638671	0.0108271
SPBC26H8.02c	sec9	SNARE	0.6369	0.0110484
SPBP4G3.03	0	conserved hypothetical: PI31 proteasome regulator related	0.636848	0.0110549
SPAC4D7.01c	sec71	Sec7 domain	0.636619	0.0110838
SPAC589.05c	0	conserved eukaryotic protein	0.635806	0.011187
SPCC965.07c	gst2	oxidative stress response: glutathione S-transferase	0.635731	0.0111966
SPACUNK4.14	mdb1	conserved hypothetical: BRCT domain protein	0.63498	0.0112927
SPBC887.15c	0	fatty acid biosynthesis: sphingosine hydroxylase	0.634628	0.0113381
SPAC3C7.13c	0	pentose phoshate shunt: glucose-6-phosphate 1-dehydrogenase	0.633802	0.011445
SPCP1E11.03	0	arrestin family	0.633734	0.0114539
SPCC2H8.02	0	inorganic phosphate transporter	0.633017	0.0115476
SPAC6F6.08c	cdc16	mitotic spindle checkpoint: two-component GAP for GTPase spg1	0.631827	0.0117046
SPAC688.13	scn1	TatD DNase family	0.630868	0.0118325
SPAC13G6.03	gpi7	phospholipid biosynthesis: GPI anchor biosynthesis protein Gpi7	0.630128	0.011932
SPAC21E11.03c	pcr1	bZIP	0.629187	0.0120595
SPAC24C9.07c	bgs2	1,3-beta-glucan biosynthesis: 1,3-beta-glucan synthase subunit Bgs2	0.628787	0.0121142
SPBC577.06c	0	phospholipid biosynthesis: phosphatidylinositol kinase	0.627807	0.0122489
SPAC664.11	ssc1	heat shock protein 70 family	0.627099	0.012347
SPBC16A3.18	cip1	oxidative stress response: RNA-binding protein Cip1: regulation of mRNA stability involved in response to stress	0.626829	0.0123847
SPBC56F2.06	mug147	sequence orphan	0.626194	0.0124735
SPBC16G5.07c	0	prohibitin	0.625611	0.0125556
SPAC17G6.12	cul1	cullin 1	0.624997	0.0126425
SPBC21C3.19	0	conserved hypothetical: DUF1960 family protein	0.624284	0.0127442
SPBC23G7.09	matmc_2	conjugation: mating-type m-specific polypeptide mc	0.623458	0.0128629
SPBC651.02	0	carbon-nitrogen hydrolase family	0.622226	0.0130416
SPAC23A1.14c	0	cystathionine gamma-synthase	0.621382	0.0131655
SPAC8C9.03	cgs1	cAMP-dependent protein kinase regulatory subunit Cgs1	0.619214	0.0134881
SPCC794.06	0	TDT malic acid transporter	0.619116	0.0135028
SPBC19C2.11c	0	mitochondrial outer membrane protein	0.617953	0.013679
SPBC2D10.03c	0	conserved hypothetical: DUF866 domain protein	0.616578	0.0138898
SPBC1347.01c	rev1	DNA replication: deoxycytidyl transferase	0.616523	0.0138983
SPAC23H3.02c	ini1	mRNA splicing: RING finger-like protein	0.616522	0.0138985
SPAC22A12.07c	ogm1	protein O-mannosyltransferase Ogm1	0.616118	0.013961
SPAC959.02	sec17	alpha SNAP	0.615655	0.014033
SPBC646.08c	0	oxysterol binding protein	0.6154	0.0140729
SPAC6C3.05	0	sequence orphan	0.615227	0.0140998
SPAC869.08	pcm2	protein-L-isoaspartate O-methyltransferase	0.614777	0.0141703
SPCC4B3.15	mid1	medial ring protein Mid1	0.613949	0.014301
SPAC57A7.09	0	zinc finger protein	0.61389	0.0143105
SPBC15D4.15	pho2	4-nitrophenylphosphatase	0.613853	0.0143163
SPBC32H8.13c	mok12	alpha-1,3-glucan synthase	0.612512	0.0145303
SPBC16E9.16c	lsd90	fatty acid biosynthesis: Lsd90 protein: possible role in fatty acid synthesis	0.612384	0.014551
SPAC11D3.15	0	oxoprolinase	0.612223	0.0145767
SPCC1442.09	trp3	anthranilate synthase	0.610909	0.0147898
SPBC27B12.10c	tom7	mitochondrial TOM complex subunit Tom7	0.610241	0.0148991
SPAC1093.06c	dhc1	microtubule movement: dynein heavy chain	0.609083	0.0150905
SPAC222.10c	byr4	two-component GAP for GTPase spg1	0.608867	0.0151264
SPAC30C2.07	0	glycoprotein	0.608466	0.0151932
SPCC1919.15	0	zinc finger protein	0.60787	0.0152932
SPBC2G2.09c	crs1	meiosis specific cyclin Crs1	0.607414	0.01537
SPAPB18E9.02c	ppk18	serine/threonine protein kinase Ppk18	0.607412	0.0153703
SPAC821.04c	cid13	mRNA polyadenylation: poly(A) polymerase Cid13	0.60673	0.0154859
SPCC4G3.09c	gyp3	GTPase activating protein	0.606537	0.0155186
SPAC688.07c	0	sequence orphan (cell tip/septum localization)	0.6063	0.015559
SPCC1450.13c	0	vitamin metabolism: riboflavin synthase	0.604357	0.0158937
SPCC1672.03c	0	guanine deaminase	0.604143	0.015931
SPBP8B7.04	0	sequence orphan	0.603044	0.0161234
SPBC543.04	0	conserved hypothetical: UPF0171 family protein	0.602609	0.0162002
SPAC27F1.08	pdt1	Nramp family	0.602023	0.0163041
SPAC22H12.05c	0	fasciclin domain protein	0.601537	0.0163908
SPCC4B3.01	0	rhodanese-like domain	0.601051	0.0164778
SPCC622.12c	0	NADP-specific glutamate dehydrogenase	0.600753	0.0165314
SPAC1071.10c	pma1	P-type proton ATPase	0.600468	0.0165827
SPBC16D10.04c	dna2	DNA replication: DNA replication helicase Dna2	0.599822	0.0166995
SPBC28E12.06c	lvs1	beige protein homolog	0.599509	0.0167566
SPBC685.05	gpi15	phospholipid biosynthesis: pig-H	0.599446	0.0167679
SPBP19A11.03c	mts4	19S proteasome regulatory subunit	0.598666	0.0169106
SPAC25B8.19c	0	transcription factor	0.598599	0.016923
SPAC3H5.09c	0	conserved hypothetical: conserved eukaryotic mitochondrial protein (predicted)	0.595795	0.0174451
SPAC1834.08	mak1	histidine kinase Mak1	0.594599	0.017672
SPAC5D6.10c	mug116	sequence orphan	0.594437	0.0177029
SPBC1198.02	dea2	adenine deaminase Dea2	0.593579	0.0178675
SPBC660.07	ntp1	oxidative stress response: alpha,alpha-trehalase Ntp1	0.592621	0.0180529
SPBC56F2.11	met6	homoserine O-acetyltransferase	0.592601	0.018057
SPBC14C8.01c	cut2	mitotic spindle checkpoint: securin	0.592333	0.018109
SPAPB8E5.10	0	sequence orphan	0.592293	0.0181168
SPBC16D10.06	0	ZIP zinc transporter domain	0.58957	0.0186548
SPAPB1A10.05	0	sequence orphan	0.588886	0.018792
SPAC1D4.03c	0	SAND family protein	0.587693	0.0190336
SPAC17C9.11c	0	zinc finger protein	0.587292	0.0191155
SPAC1F8.01	ght3	hexose transporter	0.585448	0.0194958
SPAC1565.01	0	conserved fungal protein	0.58531	0.0195244
SPBPB10D8.07c	0	malate permease	0.585186	0.0195502
SPCC306.08c	0	glycolysis/aerobic respiration: malate dehydrogenase	0.585077	0.0195731
SPAC13A11.04c	ubp8	ubiquitin C-terminal hydrolase	0.58484	0.0196224
SPBC29A3.14c	trt1	telomere maintenance: telomerase reverse transcriptase 1 protein Trt1	0.584831	0.0196243
SPBC582.08	0	alanine aminotransferase	0.58406	0.0197861
SPCC584.01c	0	sulfite reductase NADPH flavoprotein subunit	0.583822	0.0198364
SPBC21D10.12	hob1	cell polarity/centromere silencing: amphiphysin homolog	0.583356	0.019935
SPAC11D3.13	0	conserved hypothetical (ThiJ domain protein)	0.581845	0.0202577
SPAPJ691.02	0	conserved hypothetical: yippee-like protein; DiGeorge syndrome	0.581799	0.0202677
SPBC3H7.03c	0	glycolysis/aerobic respiration: 2-oxoglutarate dehydrogenase	0.580658	0.0205142
SPAC19A8.05c	vps27	late endosome to vacuole transport: zinc finger protein	0.580643	0.0205176
SPAC56E4.06c	ggt2	oxidative stress response: gamma-glutamyltranspeptidase Ggt2	0.580349	0.0205816
SPAC23E2.01	fep1	iron ion homeostasis: iron-sensing transcriptional regulator	0.579459	0.0207764
SPBC31F10.11c	cwf4	mRNA splicing: complexed with Cdc5p	0.578063	0.0210853
SPBC2D10.04	0	arrestin family	0.577894	0.0211231
SPCC330.08	alg11	mannosyltransferase complex subunit Alg11	0.577335	0.0212479
SPAC22H12.01c	mug35	sequence orphan	0.576056	0.0215364
SPAC821.12	orb6	cell polarity/regulator of cell separation/cytokinesis: serine/threonine protein kinase Orb6	0.575907	0.0215701
SPAC57A10.02	cdr2	GIN4 family protein kinase Cdr2	0.575827	0.0215884
SPAC25H1.08c	0	WD repeat protein	0.57452	0.0218873
SPBP4G3.02	pho1	acid phosphatase	0.573881	0.0220346
SPCC16C4.09	sts5	cell polarity: RNB-like protein	0.573808	0.0220515
SPBPB21E7.04c	0	S-adenosylmethionine-dependent methyltransferase	0.57316	0.022202
SPAC521.03	0	short chain dehydrogenase	0.572244	0.0224164
SPBC31E1.02c	pmr1	calcium signaling/homeostasis: P-type ATPase, calcium transporting	0.572148	0.0224387
SPBC25B2.03	0	glutaredoxin	0.571794	0.0225222
SPCC1620.03	mug163	sequence orphan	0.570637	0.0227964
SPAC139.01c	0	XP-G family	0.569475	0.0230748
SPBC21B10.07	0	fungal cell wall: glycosyl hydrolase family 16	0.569261	0.0231264
SPBC17D11.08	0	WD repeat protein	0.568825	0.0232318
SPBC16A3.04	rsm25	mitochondrial ribosomal protein subunit Rsm25	0.56851	0.0233082
SPAC26F1.05	mug106	sequence orphan	0.567963	0.0234415
SPAC3H1.11	hdr1	oxidative stress response: transcription factor	0.56751	0.0235524
SPCC1682.13	0	SWIRM domain	0.567414	0.023576
SPBC1683.07	mal1	alpha-glucosidase Mal1	0.566428	0.023819
SPCC1919.12c	0	peptidase family M28	0.565309	0.0240974
SPAC1B1.02c	0	vitamin metabolism: NAD/NADH kinase	0.565148	0.0241376
SPAC1F5.02	0	redox homeostasis: thioredoxin family	0.564293	0.0243525
SPCC1682.11c	0	conserved hypothetical: DUF580 family protein	0.563994	0.0244282
SPAC1002.03c	gls2	glucosidase II Gls2	0.562817	0.0247275
SPBC1271.05c	0	zinc finger protein	0.5627	0.0247574
SPAC1F12.10c	0	cytochrome b5 family	0.561078	0.0251758
SPAC25A8.02	0	sequence orphan	0.561058	0.025181
SPAC607.10	spo3	sporulation protein Spo3	0.561035	0.0251869
SPAC328.09	0	mitochondrial carrier	0.560741	0.0252634
SPCC1753.02c	git3	G-protein coupled receptor Git3	0.559728	0.0255286
SPBC4.03c	0	late endosome to vacuole transport: COPII-coated vesicle component Sfb3 (putative)	0.559514	0.025585
SPAC25G10.01	0	RNA-binding protein	0.559408	0.0256127
SPCC584.03c	0	RanGTP-binding protein	0.558948	0.0257342
SPBC215.01	0	GTPase activating protein	0.558643	0.0258153
SPCC584.12	mug42	sequence orphan	0.558484	0.0258574
SPCC1235.03	0	smr domain protein	0.557683	0.026071
SPBC1685.12c	0	dubious ORF	0.556694	0.0263369
SPAC31A2.14	0	WD repeat protein	0.556437	0.0264066
SPAC2F7.11	nrd1	rrm RNA recognition motif: negative regulation of conjugation with cellular fusion	0.555772	0.0265871
SPCC320.03	0	transcription factor	0.555398	0.026689
SPCPB1C11.01	amt1	ammonium transporter	0.555163	0.0267535
SPCC1393.08	0	zinc finger protein	0.553802	0.0271283
SPAC17A2.05	osm1	aerobic respiration: fumerate reductase	0.553019	0.0273459
SPAC15A10.10	mde6	Muskelin homolog: mei4-regulated gene	0.552619	0.0274576
SPCC777.02	0	transcription factor	0.552606	0.0274612
SPBC32F12.10	0	phosphoglucomutase	0.552309	0.0275446
SPAC15A10.06	0	CPA1 sodium ion/proton antiporter	0.551696	0.0277172
SPBC337.15c	coq7	ubiquinone biosynthesis protein Coq7	0.551612	0.0277409
SPAC23H3.09c	gly1	threonine aldolase	0.551439	0.0277899
SPAC23G3.02c	sib1	iron ion homeostasis: ferrichrome synthetase Sib1	0.551375	0.0278078
SPBPB10D8.05c	0	malate permease	0.550838	0.0279602
SPBC947.10	0	zinc finger protein	0.55067	0.0280079
SPAC2F3.05c	0	aldo/keto reductase	0.550599	0.0280282
SPBP8B7.23	0	zinc finger protein	0.549983	0.0282043
SPCC4G3.15c	not2	CCR4-Not complex subunit	0.549944	0.0282154
SPBC6B1.08c	ofd1	2 OG-Fe	0.549888	0.0282316
SPAC1834.02	aro1	pentafunctional aromatic polypeptide Aro1	0.549873	0.0282359
SPBC1685.07c	0	amino acid transporter	0.54939	0.0283746
SPCC74.02c	0	mRNA cleavage and polyadenylation specificity factor complex associated protein	0.548888	0.0285197
SPAC977.11	0	conserved hypothetical: CRCB domain protein	0.547117	0.0290358
SPBP4H10.03	oxa102	mitochondrial inner membrane translocase Oxa102	0.546663	0.0291694
SPCC417.08	tef3	translation elongation factor 3	0.545802	0.0294243
SPAC1F3.02c	mkh1	MEK kinase	0.545506	0.0295124
SPAC17G6.05c	0	late endosome to vacuole transport: BRO1 domain protein	0.545463	0.0295254
SPCC330.07c	0	membrane transporter	0.543868	0.0300039
SPAC2C4.17c	0	MS ion channel	0.542387	0.0304545
SPAC17A2.09c	csx1	RNA-binding protein Csx1: regulation of mRNA stability involved in response to stress	0.54197	0.0305824
SPAC26F1.14c	aif1	apoptosis-inducing factor homolog Aif1	0.54129	0.0307918
SPAC1D4.02c	0	mitotic spindle checkpoint: human GRASP protein homolog (predicted)	0.540033	0.0311823
SPBC1711.02	matmc_1	conjugation: mating-type m-specific polypeptide mc	0.539817	0.0312499
SPCP1E11.04c	pal1	membrane associated protein Pal1	0.53859	0.0316359
SPAC27F1.09c	prp10	mRNA splicing: SAP155	0.538096	0.0317924
SPBC582.07c	rpn7	19S proteasome regulatory subunit	0.537936	0.0318434
SPAC167.06c	mug143	sequence orphan	0.537668	0.0319285
SPAC1952.13	ned1	phospholipid biosynthesis: lipin	0.537064	0.0321218
SPCC31H12.07	sec231	GTPase activating protein	0.536296	0.0323684
SPCC737.09c	hmt1	ATP-binding cassette-type vacuolar membrane transporter Hmt1	0.535209	0.0327208
SPBC32H8.12c	act1	actin cortical patch/cell polarity: actin	0.535122	0.032749
SPBC3B9.09	vps36	late endosome to vacuole transport: zinc finger protein	0.534822	0.0328469
SPCC736.13	0	short chain dehydrogenase	0.533584	0.0332535
SPAC24H6.05	cdc25	serine/threonine protein phosphatase Cdc25	0.533307	0.0333449
SPBP4H10.19c	0	calreticulin/calnexin homolog	0.532012	0.0337757
SPAC31G5.11	pac2	cAMP-independent regulatory protein Pac2	0.531853	0.0338288
SPBC16C6.02c	vps1302	late endosome to vacuole transport: chorein homolog	0.531831	0.0338363
SPAC1F3.09	mug161	conserved hypothetical: CwfJ family protein	0.530295	0.0343542
SPAC6G10.09	0	glucosidase I Gls1	0.530188	0.0343905
SPAC22A12.08c	0	phospholipid biosynthesis: cardiolipin synthase	0.530109	0.0344174
SPCC24B10.18	0	conserved hypothetical: human Leydig cell tumor 10 kDa protein homolog	0.529637	0.0345782
SPAC23C11.04c	pnk1	DNA kinase/phosphatase Pnk1	0.529628	0.0345812
SPAC694.02	0	DEAD/DEAH box helicase	0.528639	0.0349202
SPBC651.09c	0	RNA polymerase II associated Paf1 complex	0.528244	0.0350562
SPAC17C9.07	alg8	glucosyltransferase Alg8	0.52824	0.0350577
SPCC1322.08	srk1	MAPK-activated protein kinase Srk1	0.528233	0.0350601
SPAC9G1.02	wis4	MAP kinase kinase kinase Wis4	0.527192	0.0354212
SPAC4F10.02	0	aspartyl aminopeptidase	0.526736	0.0355804
SPBC16C6.09	ogm4	protein O-mannosyltransferase Ogm4	0.526352	0.0357149
SPBC29A3.02c	his7	phosphoribosyl-AMP cyclohydrolase/phosphoribosyl-ATP pyrophosphohydrolase His7	0.526208	0.0357656
SPAC1805.05	cki3	serine/threonine protein kinase Cki3	0.526204	0.0357668
SPCP31B10.06	0	C2 domain	0.523585	0.0366969
SPAC56F8.16	esc1	transcription factor Esc1	0.523087	0.0368761
SPBP4H10.11c	0	long-chain-fatty-acid-CoA ligase	0.522616	0.0370463
SPAC2C4.15c	ubx2	UBX domain	0.522247	0.0371799
SPAC2E12.03c	0	G-protein coupled receptor	0.520728	0.037735
SPAC227.14	0	nicotinamide riboside kinase (predicted)	0.520677	0.0377539
SPAC630.07c	0	sequence orphan	0.520261	0.037907
SPAC3G9.13c	msw1	tryptophan-tRNA ligase	0.51937	0.0382372
SPCC338.16	pof3	telomere maintenance: F-box protein	0.519355	0.0382425
SPBC1105.10	rav1	late endosome to vacuole transport: RAVE complex subunit Rav1	0.518404	0.0385978
SPAC22A12.15c	bip1	BiP	0.518082	0.0387186
SPAP27G11.16	0	sequence orphan	0.517696	0.0388639
SPAC1002.11	gaa1	phospholipid biosynthesis: GPI-anchor transamidase complex subunit Gaa1	0.517331	0.0390017
SPCC63.08c	ppk36	serine/threonine protein kinase Ppk36	0.516642	0.0392628
SPBC1348.13	0	pseudogene	0.515022	0.0398829
SPCC1739.13	ssa2	heat shock protein 70 family	0.514936	0.0399164
SPCC162.07	ent1	actin cortical patch: epsin	0.51354	0.0404575
SPCC61.03	0	conserved hypothetical: UPF0031 family protein	0.512752	0.0407659
SPBC4F6.08c	mrpl39	mitochondrial ribosomal protein subunit L39	0.512711	0.0407821
SPAP27G11.12	0	conserved hypothetical: human down-regulated in multiple cancers-1 homolog 1	0.512225	0.0409733
SPAC14C4.01c	0	conserved hypothetical: DUF1770 family protein	0.510269	0.0417509
SPAC11D3.11c	0	pseudogene	0.509821	0.0419304
SPBC1718.02	hop1	horma domain protein	0.509814	0.0419333
SPAC4F8.15	itr1	myo-inositol transporter Itr1	0.509658	0.0419964
SPCC1235.10c	sec6	exocyst complex subunit Sec6	0.509133	0.0422078
SPCC794.09c	ef1a-a	translation elongation factor EF-1 alpha	0.5088	0.0423427
SPAC22A12.09c	sap114	mRNA splicing: complexed with Cdc5	0.508194	0.0425892
SPBC1683.03c	0	membrane transporter	0.507957	0.0426858
SPBC13E7.09	vrp1	actin cortical patch: verprolin	0.507815	0.0427437
SPAC1486.03c	0	mRNA splicing: G-patch domain	0.507354	0.0429326
SPAC23G3.03	sib2	iron ion homeostasis: ornithine N5 monooxygenase	0.507342	0.0429375
SPAC26F1.06	gpm1	glycolysis: monomeric 2,3-bisphosphoglycerate	0.50676	0.0431767
SPCC4G3.13c	0	CUE domain protein	0.505724	0.0436053
SPBC1778.03c	0	vitamin metabolism: NADH pyrophosphatase	0.505514	0.0436928
SPAC513.05	mns2	alpha-mannosidase	0.50549	0.0437028
SPBC609.05	pob3	centromere silencing: FACT complex component	0.504949	0.0439287
SPBC19F8.06c	meu22	meiotic expression upregulated	0.504456	0.0441352
SPBC21D10.06c	map4	glycoprotein	0.503846	0.0443921
SPAC19D5.01	pyp2	tyrosine phosphatase Pyp2	0.503588	0.0445008
SPAC32A11.03c	phx1	homeobox transcription factor Phx1	0.503505	0.0445358
SPCC13B11.04c	0	glutathione-dependent formaldehyde dehydrogenase	0.503392	0.044584
SPCC74.03c	ssp2	serine/threonine protein kinase Ssp2	0.503044	0.0447316
SPBC32F12.07c	0	zinc finger protein	0.50294	0.0447755
SPAC19G12.03	cda1	chitin deacetylase Cda1	0.500788	0.0456983
SPBC1921.05	ape1	aminopeptidase	0.49973	0.0461577
SPBC776.02c	dis2	serine/threonine protein phosphatase PP1	0.49861	0.0466479
SPAC9.03c	brr2	mRNA splicing: snRNP U5 complex subunit Brr2	0.497952	0.0469381
SPBC106.11c	plg7	oxidative stress response: 1-alkyl-2-acetylglycerophosphocholine esterase	0.496026	0.0477964
SPAC458.05	pik3	phosphatidylinositol 3-kinase Pik3	0.495879	0.0478628
SPBPB2B2.06c	0	calcineurin-like phosphoesterase	0.495542	0.0480143
SPAC1952.05	gcn5	histone acetyltransferase complex subunit Gcn5	0.495184	0.0481758
SPAC644.06c	cdr1	GIN4 family protein kinase Cdr1	0.495151	0.0481908
SPAC22H10.07	scd2	cell polarity: Ras1p-Scd1p-Scd2p-Cdc42p-Shk1p complex	0.494311	0.0485717
SPCC4B3.10c	ipk1	inositol 1,3,4,5,6-pentakisphosphate	0.493059	0.0491446
SPBC776.07	0	aerobic respiration: mitochondrial Mam33 family protein: aerobic respiration	0.491853	0.0497017
SPBC530.06c	0	translation initiation factor eIF3 alpha subunit	0.4917	0.0497726
SPAC11E3.14	0	conserved hypothetical: breast cancer protein domain	0.491655	0.0497934
SPAC10F6.11c	0	kinase activator	0.491122	0.0500416
SPAPB1E7.05	0	glycerophosphoryl diester phosphodiesterase	0.490715	0.0502317
SPBC16D10.05	mok13	1,3-beta-glucan biosynthesis: alpha-1,3-glucan synthase	0.490698	0.0502401
SPBP8B7.08c	0	leucine carboxyl methyltransferase	0.490651	0.0502621
SPCC162.09c	hmg1	ergosterol biosynthesis: 3-hydroxy-3-methylglutaryl-CoA reductase	0.489631	0.0507413
SPAC19A8.03	0	myotubularin-related protein	0.488897	0.0510891
SPAC4G9.08c	rpc2	DNA-directed RNA polymerase III complex subunit Rpc2	0.48859	0.0512352
SPBC405.02c	0	sequence orphan	0.488275	0.0513852
SPAC8F11.06	0	nuclear envelope protein	0.487463	0.0517737
SPBC25H2.16c	0	VHS domain	0.486162	0.0524017
SPAC24C9.08	0	vacuolar carboxypeptidase	0.486091	0.0524362
SPCC320.04c	0	GTPase	0.485569	0.0526899
SPBC3B9.15c	scp1	ergosterol biosynthesis: WD repeat protein	0.485291	0.0528255
SPAC139.03	0	transcription factor	0.484365	0.0532795
SPAC23C11.14	zhf1	zinc ion homeostasis: CDF metal cation transporter	0.483721	0.0535969
SPCC24B10.08c	0	histone acetyltransferase complex subunit	0.483706	0.0536042
SPAC17H9.11	0	cofilin/tropomyosin family	0.483523	0.0536945
SPBC4.07c	rpt2	19S proteasome regulatory subunit	0.48347	0.0537212
SPCC61.05	0	S. pombe specific multicopy membrane protein family 1	0.482502	0.0542023
SPBC902.05c	idh2	aerobic respiration: isocitrate dehydrogenase	0.482089	0.0544083
SPAC24H6.11c	0	sulfate transporter	0.481904	0.054501
SPBC19C7.11	0	ClC chloride channel	0.481624	0.0546418
SPAC3C7.14c	obr1	ubiquitinated histone-like protein Uhp1	0.481564	0.054672
SPCC162.01c	0	mRNA splicing: U4/U6 x U5 tri-snRNP complex subunit (predicted)	0.481165	0.0548724
SPAC30D11.14c	0	mRNA splicing: KH domain	0.481046	0.0549326
SPBC25H2.03	0	HEAT repeat	0.480229	0.0553463
SPAC3F10.10c	map3	conjugation: pheromone M-factor receptor	0.480158	0.0553821
SPBC11B10.02c	his3	histidinol-phosphate aminotransferase imidazole acetol phosphate transaminase His3	0.479813	0.0555575
SPAC19B12.08	0	peptidase family C54	0.477836	0.0565719
SPAC1805.16c	0	purine nucleoside phosphorylase	0.477725	0.0566297
SPBC3E7.10	fma1	methionine aminopeptidase	0.477646	0.0566704
SPCC364.02c	bis1	stress response protein Bis1	0.477575	0.0567071
SPAC8E11.02c	rad24	14-3-3 protein Rad24	0.476363	0.0573381
SPAC4F10.10c	0	mannosyltransferase complex subunit	0.476168	0.0574402
SPAC2C4.14c	ppk11	PAK-related kinase	0.476108	0.0574717
SPAC19G12.07c	rsd1	RNA-binding protein	0.474982	0.0580641
SPBC947.01	sur2	AAA family ATPase	0.474638	0.0582461
SPBC14F5.10c	0	zinc finger protein	0.474562	0.058286
SPCC126.06	twf1	actin cortical patch: twinfilin	0.473796	0.0586934
SPCC1322.03	0	membrane transporter	0.473598	0.0587987
SPAC1F7.03	pkd2	calcium signaling/homeostasis: TRP-like ion channel	0.473502	0.0588499
SPCC1739.10	mug33	conserved fungal protein	0.47303	0.059103
SPAC22H10.09	0	sequence orphan	0.472743	0.0592569
SPCC737.03c	ima1	integral inner nuclear membrane protein	0.472152	0.0595752
SPBC19C2.07	fba1	glycolysis: fructose-bisphosphate aldolase Fba1	0.472144	0.0595795
SPAC1F7.07c	fip1	iron ion homeostasis: iron permease	0.47199	0.0596626
SPBC32C12.02	ste11	transcription factor Ste11	0.471017	0.0601906
SPBC2F12.11c	rep2	G1/S transition: transcriptional activator Rep2	0.471005	0.0601971
SPAC343.06c	0	scramblase	0.470645	0.0603933
SPAC18B11.04	ncs1	calcium signaling/homeostasis: related to neuronal calcium sensor Ncs1	0.470442	0.0605043
SPAC6G10.10c	0	conserved hypothetical: human hmmtag2 homolog	0.470096	0.0606936
SPCC4G3.11	mug154	conserved fungal protein	0.470034	0.0607275
SPAC29B12.07	sec16	multidomain vesicle coat component Sec16	0.469508	0.0610163
SPCC1020.13c	0	phospholipase	0.469463	0.0610415
SPBPB21E7.08	0	pseudogene	0.469429	0.0610597
SPBC16C6.04	0	sequence orphan	0.469409	0.0610708
SPAC17A5.14	exo2	rRNA processing: exonuclease II	0.468933	0.0613339
SPBC56F2.05c	0	transcription factor	0.468703	0.0614608
SPBP8B7.09c	0	exportin t	0.468517	0.0615642
SPBC1539.09c	trp1	anthranilate synthase	0.467064	0.0623743
SPAC1783.07c	pap1	oxidative stress response: AP-1-like transcription factor	0.466048	0.0629462
SPBC16E9.13	ksp1	serine/threonine protein kinase Ksp1	0.465722	0.0631306
SPBC215.09c	erg10	ergosterol biosynthesis: acetyl-CoA C-acetyltransferase Erg10	0.465673	0.0631582
SPBC30D10.03c	0	IMP 5'-nucleotidase	0.465236	0.0634061
SPBC725.14	arg6	amino acid/arginine biosynthesis: acetylglutamate synthase	0.464876	0.0636111
SPAC328.07c	0	heavy metal ion homeostasis protein	0.464775	0.0636686
SPBC646.13	sds23	CBS domain protein	0.464726	0.0636964
SPCC1322.09	0	conserved fungal protein	0.464343	0.0639152
SPBC30D10.10c	tor1	phosphatidylinositol kinase Tor1	0.464331	0.0639221
SPAC1782.08c	rex3	rRNA processing: exonuclease Rex3	0.463892	0.064174
SPBC3B9.16c	nup120	nucleoporin	0.463888	0.064176
SPBPJ4664.06	gpt1	UDP-glucose-glycoprotein glucosyltransferase Gpt1	0.46378	0.0642382
SPBC16G5.06	0	sequence orphan (ER)	0.462392	0.0650395
SPAC24H6.03	cul3	cullin 3	0.462303	0.0650911
SPAC15A10.11	ubr11	ubiquitin-protein ligase	0.46204	0.0652443
SPAP8A3.12c	0	tripeptidylpeptidase	0.461833	0.0653645
SPBC557.02c	0	conserved fungal protein	0.46139	0.065623
SPCC1393.13	0	conserved hypothetical: DUF89 family protein	0.461226	0.065719
SPBC16A3.02c	0	mitochondrial peptidase	0.460702	0.0660266
SPBC543.03c	pku80	telomere maintenance: Ku domain protein	0.460497	0.0661472
SPAC186.03	0	L-asparaginase	0.460325	0.0662485
SPBC23G7.06c	0	conserved eukaryotic protein	0.460195	0.0663247
SPAC6F6.15	ypt5	GTPase Ypt5	0.460032	0.066421
SPAC15E1.04	0	thymidylate synthase	0.459283	0.0668645
SPCC962.01	0	C2 domain	0.459222	0.0669011
SPBP4H10.16c	0	phosphatase activator	0.459137	0.0669512
SPAC821.06	spn2	septin	0.458615	0.0672621
SPBPB2B2.10c	0	galactose-1-phosphate uridylyltransferase	0.458469	0.0673495
SPAC1486.07c	mrpl19	mitochondrial ribosomal protein subunit L19	0.458331	0.0674321
SPAC5D6.04	0	auxin family	0.457805	0.0677474
SPBC3B9.11c	ctf1	mRNA polyadenylation: mRNA cleavage and polyadenylation specificity factor complex subunit Ctf1	0.457748	0.0677811
SPCC188.08c	ubp22	ubiquitin C-terminal hydrolase activity	0.457745	0.0677832
SPAC1639.02c	trk2	potassium ion transporter Trk2	0.457559	0.0678946
SPBC12C2.08	dnm1	dynamin family	0.457045	0.0682047
SPAC3H1.09c	0	amino acid transporter	0.45671	0.0684069
SPAC19B12.10	sst2	late endosome to vacuole transport: human AMSH protein homolog	0.456526	0.0685184
SPAC3G9.02	oar2	fatty acid biosynthesis: 3-oxoacyl-[acyl-carrier protein] reductase	0.456468	0.0685534
SPAC9G1.05	0	actin cortical patch: component Aip1 (predicted)	0.456345	0.0686283
SPAC4A8.11c	fas2	fatty acid biosynthesis: fatty acid synthase alpha subunit Lsd1	0.456113	0.0687688
SPBC428.11	0	homocysteine synthase	0.455588	0.0690887
SPAC30D11.04c	nup124	nucleoporin Nup124	0.455455	0.0691695
SPBC4C3.06	0	actin cortical patch: actin cytoskeletal protein Syp1	0.453676	0.0702626
SPBC16G5.16	0	transcription factor	0.453298	0.0704968
SPBC1683.02	0	adenine deaminase	0.453197	0.0705597
SPCC4E9.01c	rec11	meiotic cohesin complex subunit Rec11	0.452932	0.0707243
SPAC6F6.12	0	autophagy associated protein Atg24 (predicted)	0.452853	0.0707733
SPAC25G10.03	zip1	transcription factor Zip1	0.452647	0.0709018
SPBC29A10.02	spo5	meiotically upregulated gene Mug12	0.452473	0.0710104
SPBC646.12c	gap1	conjugation: GTPase activating protein Gap1	0.451415	0.0716729
SPBC1861.09	ppk22	serine/threonine protein kinase	0.450452	0.0722799
SPCC1322.05c	0	fatty acid biosynthesis: leukotriene A-4 hydrolase	0.450001	0.0725662
SPBC543.02c	0	DNAJ domain protein	0.449668	0.0727777
SPCC285.08	ret2	coatomer delta subunit	0.448133	0.0737606
SPBP8B7.30c	thi5	transcription factor	0.448004	0.0738433
SPAC1786.04	0	sequence orphan	0.447976	0.0738615
SPAC22A12.17c	0	short chain dehydrogenase	0.44739	0.0742398
SPAC4F8.10c	stg1	actin cortical patch: SM22/transgelin-like actin modulating protein Stg1	0.446479	0.0748312
SPCC364.05	vps3	GTPase regulator Vps3	0.446247	0.0749822
SPAC4G8.04	0	GTPase activating protein	0.446088	0.0750863
SPCC61.02	spt3	histone acetyltransferase complex subunit Spt3	0.446085	0.0750878
SPAC17G6.04c	cpp1	protein farnesyltransferase beta subunit Cpp1	0.446013	0.0751348
SPBP16F5.03c	0	phosphatidylinositol kinase	0.445842	0.0752467
SPCC550.14	0	KH domain	0.44527	0.0756218
SPCC330.04c	mug135	conserved hypothetical: cell surface glycoprotein (predicted), DUF1773 family protein 3	0.445267	0.0756237
SPAPYUK71.03c	0	C2 domain	0.444796	0.0759338
SPBC1105.08	0	EMP70 family	0.444269	0.0762813
SPBC365.16	0	sequence orphan (mitochondrion)	0.444261	0.0762868
SPAC1F5.08c	yam8	calcium signaling/homeostasis: calcium transport protein	0.444239	0.0763012
SPAC23C4.16c	atg15	triglycerol lipase	0.443955	0.0764893
SPBC16C6.06	pep1	corting receptor for CPY	0.44359	0.076732
SPBC216.07c	tor2	G1/S transition: phosphatidylinositol kinase Tor2	0.443378	0.0768725
SPBC1198.14c	fbp1	fructose-1,6-bisphosphatase Fbp1	0.441835	0.0779055
SPBC29A3.03c	0	zinc finger protein	0.441557	0.0780925
SPBC27B12.12c	0	metal ion transporter	0.44141	0.078192
SPAC2G11.09	0	DUF221	0.441389	0.0782064
SPCPB1C11.02	0	amino acid permease family	0.441372	0.0782178
SPBC577.10	0	20S proteasome component	0.441193	0.0783385
SPAC23D3.10c	eng2	endo-1,3-beta-glucanase Eng2	0.440994	0.0784731
SPAC4A8.04	isp6	serine protease	0.440805	0.0786012
SPBC36.03c	0	spermidine family transporter	0.439913	0.079208
SPAPB8E5.05	mfm1	M-factor precursor	0.439206	0.0796914
SPACUNK12.02c	cmk1	calcium/calmodulin-dependent protein kinase Cmk1	0.439111	0.0797563
SPBC211.07c	ubc8	ubiquitin conjugating enzyme	0.438997	0.0798344
SPAC343.04c	gnr1	WD repeat protein	0.43808	0.0804657
SPAC1687.09	0	ENTH/VHS domain protein (predicted): phosphoinositide-mediated signaling; calcium binding	0.437997	0.0805233
SPBC800.14c	0	conserved hypothetical: DUF1772 family protein	0.437695	0.0807323
SPBC15D4.07c	atg9	autophagy associated protein Atg9	0.437505	0.0808638
SPAC8C9.04	0	sequence orphan:meiosis and sporulation function	0.437369	0.0809581
SPCC24B10.02c	0	vitamin metabolism: NAD/NADH kinase	0.436773	0.0813734
SPAC589.12	0	phospholipid biosynthesis: cell wall organization membrane protein	0.43659	0.0815009
SPCC737.04	0	S. pombe specific UPF0300 family protein 6	0.43648	0.0815777
SPBC21C3.14c	0	sequence orphan	0.436356	0.0816641
SPAC23D3.13c	0	guanyl-nucleotide exchange factor	0.435802	0.0820525
SPCC576.02	0	hydantoin racemase	0.435406	0.0823309
SPAC23H4.02	ppk9	serine/threonine protein kinase Ppk9	0.435338	0.0823785
SPBC1348.14c	0	hexose transporter	0.435323	0.0823889
SPBP4H10.15	0	aerobic respiration: aconitate hydratase	0.434949	0.0826531
SPAC26A3.09c	rga2	GTPase activating protein	0.434473	0.0829893
SPCC576.03c	tpx1	oxidative stress response/redox homeostasis: thioredoxin peroxidase Tpx1	0.433941	0.0833672
SPBC11B10.07c	ivn1	CDC50 domain protein	0.432956	0.0840696
SPAC1039.08	0	serine acetyltransferase	0.432915	0.0840991
SPCC1840.03	sal3	karyopherin	0.432783	0.0841934
SPBC28E12.03	rga4	GTPase activating protein	0.432636	0.0842992
SPBC800.12c	0	ubiquitin family protein	0.432118	0.0846715
SPBC1289.10c	adn2	transcription factor	0.430615	0.0857593
SPAC23A1.17	0	actin cortical patch: WIP (Wiskott-Aldrich syndrome protein-Interacting Protein) homolog	0.430549	0.0858069
SPAC1142.02c	0	conserved hypothetical: TPR repeat protein, SGT family	0.430283	0.086001
SPBC12C2.04	0	dehydrogenase	0.4302	0.0860613
SPCC1235.08c	pdh1	conserved hypothetical: DUF1751 family protein	0.430057	0.0861661
SPAC13D6.05	alp11	tubulin specific chaperone	0.429754	0.0863877
SPCC622.16c	epe1	centromere silencing: transcription factor Epe1	0.429379	0.0866621
SPBC354.13	rga6	GTPase activating protein Rga6	0.428634	0.0872103
SPBC17A3.04c	0	methionine-tRNA ligase	0.428271	0.087478
SPCC965.14c	0	cytosine deaminase	0.427578	0.0879916
SPAC2F7.03c	pom1	cell polarity: DYRK family protein kinase Pom1	0.427505	0.0880462
SPAC821.08c	slp1	mitotic spindle checkpoint: sleepy homolog Slp1	0.427487	0.0880589
SPAC1805.12c	uep1	ribosomal-ubiquitin fusion protein	0.427214	0.088262
SPAC31G5.04	0	homoisocitrate dehydrogenase	0.426974	0.0884411
SPCP1E11.10	0	ankyrin repeat protein	0.426692	0.0886515
SPAC144.04c	spe1	ornithine decarboxylase Spe1	0.426109	0.0890884
SPAC3G6.03c	0	conserved hypothetical: Maf-like protein	0.426005	0.0891664
SPBC29A10.07	0	nucleoporin	0.425984	0.0891819
SPAC26H5.05	0	ankyrin repeat protein	0.425607	0.0894653
SPCC1840.12	0	OPT oligopeptide transporter family	0.424673	0.0901705
SPCC1223.03c	gut2	glycerol-3-phosphate dehydrogenase Gut2	0.424261	0.0904833
SPBC409.17c	0	conserved hypothetical: DUF1769 family protein	0.424206	0.0905251
SPAC13D6.01	pof14	ergosterol biosynthesis: F-box protein: may be involved in oxidative stress and ergosterol regulation	0.423714	0.0908997
SPAC18G6.09c	0	oxidative stress response: sequence orphan	0.423596	0.0909896
SPCC4B3.05c	hem12	uroporphyrinogen decarboxylase	0.423428	0.0911177
SPAC1B3.20	0	sequence orphan	0.423295	0.0912191
SPCC962.06c	bpb1	mRNA splicing: zinc finger protein	0.423294	0.0912198
SPBC800.03	clr3	centromere silencing: histone deacetylase	0.423027	0.0914245
SPAC23D3.07	0	20S proteasome component	0.423017	0.0914325
SPAC4C5.01	0	haloacid dehalogenase	0.422973	0.0914656
SPAC19A8.15	trp2	tryptophan synthase	0.422885	0.0915332
SPAC1705.03c	ecm33	fungal cell wall: GPI anchored protein	0.422838	0.0915697
SPBC17F3.02	nak1	regulator of cell separation/cytokinesis/cell polarity: PAK-related kinase Nak1	0.421962	0.0922429
SPAC26F1.07	0	aldo/keto reductase	0.421662	0.0924748
SPAC29A4.11	rga3	GTPase activating protein	0.421143	0.0928766
SPAC24C9.05c	mug70	conserved protein (fungal and plant)	0.420824	0.0931241
SPBC2A9.04c	0	Sir Antagonist ortholog	0.420477	0.0933943
SPAC3A11.05c	kms1	meiosis specific protein	0.419479	0.0941751
SPBC26H8.10	dis3	3'-5' exoribonuclease subunit Dis3	0.419461	0.0941893
SPAC1002.13c	psu1	fungal cell wall: beta-glucosidase Psu1	0.418574	0.0948872
SPBC530.08	0	transcription factor	0.418339	0.0950723
SPAC31F12.01	zds1	zds family protein Zds1	0.417878	0.0954374
SPBC30D10.16	0	phrenate dehydratase	0.417738	0.0955484
SPAC4D7.10c	0	histone acetyltransferase SAGA complex subunit	0.417735	0.095551
SPBC1709.08	cft1	mRNA polyadenylation: cleavage factor one Cft1	0.417722	0.0955611
SPBP4H10.12	0	conserved protein	0.417172	0.0959987
SPBP26C9.02c	car1	arginase	0.415785	0.0971082
SPBC19G7.05c	bgs1	fungal cell wall: 1,3-beta-glucan synthase catalytic subunit Bgs1	0.415577	0.0972757
SPAC24B11.05	0	pyrimidine 5'-nucleotidase	0.414494	0.0981506
SPCC16A11.08	atg20	sorting nexin Atg20: autophagy	0.414422	0.0982089
SPAC11E3.04c	ubc13	ubiquitin conjugating enzyme	0.414394	0.0982318
SPCC330.01c	rhp16	DEAD/DEAH box helicase	0.41418	0.0984052
SPBC29A3.01	0	heavy metal ATPase	0.414175	0.0984093
SPCC895.08c	0	conserved fungal protein	0.413962	0.0985827
SPAC212.11	tlh1	telomere maintenance: RecQ type DNA helicase	0.413945	0.0985966
SPAC139.04c	fap2	L-saccharopine oxidase	0.41388	0.0986497
SPBC17G9.11c	pyr1	pyruvate carboxylase	0.413481	0.0989747
SPBC106.06	cct4	chaperonin-containing T-complex delta subunit Cct4	0.413352	0.0990798
SPBC1718.04	0	phospholipid biosynthesis: glycerol-3-phosphate O-acyltransferase	0.412954	0.0994054
SPAC57A10.05c	pof1	F-box protein	0.412643	0.0996603
SPAC26H5.02c	0	DNA replication: AAA family ATPase	0.411696	0.100441
SPAC513.06c	0	dihydrodiol dehydrogenase	0.411123	0.100914
SPBP8B7.21	ubp3	ubiquitin C-terminal hydrolase activity	0.410658	0.1013
SPAC1D4.06c	csk1	cyclin-dependent kinase activating kinase Csk1	0.410348	0.101558
SPAC23G3.01	rpb2	DNA-directed RNA polymerase II complex subunit Rpb2	0.409714	0.102088
SPBC1604.14c	shk1	cell polarity: PAK-related kinase Shk1	0.409687	0.10211
SPAC26A3.12c	dhp1	rRNA processing/mRNA transcription termination: 5'-3' exoribonuclease Dhp1	0.408228	0.103337
SPCC1259.02c	0	peptidase family M28	0.40739	0.104047
SPCC1682.15	mug122	PXA domain: nexin protein	0.407219	0.104193
SPAC323.04	0	AAA family ATPase	0.406115	0.105135
SPBC1773.06c	0	alcohol dehydrogenase	0.405945	0.10528
SPAC694.05c	rps2502	40S ribosomal protein S25	0.405343	0.105797
SPCC594.03	0	dubious ORF	0.405208	0.105913
SPAC6F6.02c	pof5	F-box protein	0.403823	0.107112
SPBC146.09c	lsd1	oxidoreductase	0.40372	0.107202
SPAC1F3.05	0	VHS domain	0.403704	0.107215
SPBC1271.02	stt3	oligosaccharyltransferase subunit Stt3	0.403507	0.107387
SPAC2C4.07c	0	ribonuclease II	0.403408	0.107473
SPBC26H8.12	0	cytochrome c heme lyase	0.403257	0.107604
SPBC3D6.12	0	rRNA processing: U3 snoRNA associted protein Dip2 (predicted)	0.403133	0.107713
SPCC622.17	apn1	AP endonuclease Apn1	0.402587	0.108191
SPAC1F5.05c	0	sequence orphan	0.401751	0.108925
SPAC4F10.11	spn1	septin	0.401679	0.108988
SPBC23G7.08c	rga7	actin cortical patch: GTPase activating protein	0.401008	0.109581
SPCC1223.09	0	uricase	0.400969	0.109615
SPCC895.07	alp14	mitotic spindle checkpoint: Mad2-dependent spindle checkpoint component	0.40094	0.109641
SPAC2G11.07c	ptc3	protein phosphatase 2C Ptc3	0.400516	0.110017
SPAC23D3.06c	nup146	nucleoporin	0.400195	0.110303
SPCC1682.02c	mcm3	DNA replication initiation: MCM complex subunit Mcm3	0.399396	0.111015
SPAC56E4.04c	cut6	fatty acid biosynthesis: acetyl-CoA carboxylase	0.399322	0.111081
SPAC27E2.09	mak2	oxidative stress response: histidine kinase Mak2	0.399244	0.111151
SPCC320.14	0	threo-3-hydroxyaspartate ammonia-lyase	0.397775	0.112471
SPBC887.05c	cwf29	mRNA splicing: RNA-binding protein Cwf29: spliceosome assembly	0.397637	0.112597
SPAC20H4.10	ufd2	ubiquitin-protein ligase	0.397561	0.112666
SPBP35G2.13c	swc2	chromatin remodeling complex subunit Swc2	0.397437	0.112777
SPCC4E9.02	cig1	cyclin	0.397132	0.113054
SPBC725.04	0	oxalyl-CoA decarboxylase	0.396377	0.11374
SPBC342.01c	alg6	glucosyltransferase Alg6	0.396152	0.113946
SPBC839.15c	ef1a-c	translation elongation factor EF-1 alpha	0.396131	0.113965
SPCC306.09c	cap1	actin cortical patch: adenylyl cyclase-associated protein Cap1	0.39537	0.114661
SPAC1565.08	cdc48	AAA family ATPase	0.395303	0.114722
SPBC3H7.06c	pof9	F-box protein	0.395191	0.114825
SPCC5E4.04	cut1	separin	0.39433	0.115618
SPAC13G6.08	0	WD repeat protein	0.392893	0.116951
SPAC22F8.08	0	GTPase activating protein	0.392728	0.117105
SPAC18G6.02c	chp1	centromere silencing: chromodomain protein	0.39156	0.118198
SPCC569.06	0	S. pombe specific multicopy membrane protein family 1	0.391398	0.11835
SPBC337.04	ppk27	serine/threonine protein kinase	0.390074	0.1196
SPAC4G9.19	0	DNAJ domain protein	0.389967	0.119701
SPBC365.15	alp4	mitotic spindle checkpoint: gamma tubulin complex subunit Alp4	0.389855	0.119808
SPAC22F8.04	0	phosphate/phosphoenolpyruvate translocator	0.389737	0.11992
SPAC2G11.14	taf111	transcription factor TFIID complex subunit Taf111	0.389498	0.120147
SPAC9E9.13	wos2	p23 homolog	0.389331	0.120306
SPAC6B12.15	cpc2	WD repeat protein Cpc2	0.388898	0.120719
SPBC18A7.01	0	X-Pro dipeptidase	0.388872	0.120744
SPBC3H7.15	hhp1	serine/threonine protein kinase Hhp1	0.388661	0.120946
SPBC19G7.10c	0	topoisomerase associated protein	0.388621	0.120984
SPAC1805.04	nup132	mitotic spindle checkpoint: nucleoporin Nup132	0.388351	0.121243
SPCC1223.07c	0	aspartate-tRNA ligase	0.387158	0.122389
SPBPJ4664.04	0	coatomer alpha subunit	0.386838	0.122699
SPBC2D10.20	ubc1	ubiquitin conjugating enzyme	0.386808	0.122728
SPCC63.14	0	conserved fungal protein	0.386347	0.123174
SPAPB24D3.08c	0	NADP-dependent oxidoreductase	0.386284	0.123236
SPCC663.15c	0	conserved fungal protein: phosphoinositol binding	0.386203	0.123314
SPCC188.13c	dcr1	RNA interference/centromere silencing: dicer	0.386057	0.123456
SPAC10F6.17c	0	protein phosphatase type 2C	0.385337	0.124157
SPAC105.01c	0	potassium ion/proton antiporter	0.385288	0.124205
SPMIT.10	atp9	F0-ATPase subunit 9	0.385191	0.1243
SPAC18G6.12c	0	hypothetical protein: S. pombe specific families	0.385144	0.124346
SPAC15E1.10	0	conserved hypothetical: PI31 proteasome regulator	0.384335	0.125139
SPBC27B12.08	sip1	Pof6 interacting protein: endocytosis	0.384213	0.125259
SPCC18B5.07c	nup61	mitotic spindle checkpoint: nucleoporin	0.384166	0.125304
SPAC4F10.17	0	conserved fungal protein	0.384143	0.125328
SPAC3A11.12c	rpt5	19S proteasome regulatory subunit	0.383831	0.125634
SPAC4A8.02c	0	conserved hypothetical	0.383413	0.126047
SPAC29B12.11c	0	conserved hypothetical: human WW domain binding protein-2 ortholog	0.383189	0.126268
SPBC32H8.11	mei4	meiotic forkhead transcription factor Mei4	0.38313	0.126327
SPBC609.03	0	WD repeat protein	0.382947	0.126508
SPCC1235.04c	0	vitamin metabolism: FAD synthetase	0.382591	0.126861
SPAC3H1.08c	0	conserved hypothetical: DUF1640 family protein	0.381826	0.127622
SPBC1709.16c	0	aromatic ring-opening dioxygenase (predicted)	0.381711	0.127737
SPAC9E9.01	0	dubious ORF	0.381484	0.127964
SPAC3H1.02c	0	metallopeptidase	0.381078	0.12837
SPBC26H8.07c	nda3	microtubule movement/cell polarity: tubulin beta	0.380862	0.128586
SPBC1778.02	rap1	telomere maintenance: telomere binding protein Rap1	0.380803	0.128646
SPAC17A2.12	0	chromatin remodeling complex subunit	0.380286	0.129165
SPAC19G12.02c	pms1	MutL family	0.380271	0.129181
SPAC926.09c	fas1	fatty acid biosynthesis: fatty acid synthase beta subunit Fas1	0.379715	0.129741
SPAC23C11.09	0	alanine-tRNA ligase	0.37934	0.13012
SPAC5D6.07c	pxa1	late endosome to vacuole transport: PXA domain protein; golgi retrograde transport	0.379303	0.130158
SPCC338.17c	rad21	kleisin	0.379098	0.130366
SPBC428.07	meu6	lysine-rich protein	0.378347	0.131129
SPBC21D10.09c	0	zinc finger protein	0.378282	0.131195
SPAC1F12.09	gpi17	phospholipid biosynthesis: pig-S	0.378225	0.131253
SPAC1556.02c	sdh1	aerobic respiration: succinate dehydrogenase Sdh1	0.377609	0.131882
SPAC26H5.04	0	armadillo repeat protein	0.377176	0.132326
SPCC1840.04	0	caspase	0.376922	0.132586
SPBP35G2.09	usp103	mRNA splicing: U1 snRNP-associated protein	0.376805	0.132707
SPBC19C7.05	0	cell wall organization protein (predicted)	0.376592	0.132926
SPAC26F1.10c	pyp1	tyrosine phosphatase Pyp1	0.376558	0.132961
SPAC24B11.10c	0	chitin synthase regulatory factor Chr3	0.376182	0.133349
SPBC17D11.07c	rpn2	19S proteasome regulatory subunit	0.375615	0.133935
SPCC24B10.21	tpi1	glycolysis: triosephosphate isomerase	0.375529	0.134023
SPCC569.08c	ade5	glycinamide ribonucleotide transformylase	0.375526	0.134026
SPBC16G5.08	trp4	phosphoribosylanthranilate transferase Trp4	0.375327	0.134233
SPAC15A10.16	bud6	cell polarity: actin interacting protein 3 homolog Bud6	0.37487	0.134708
SPBC776.15c	0	aerobic respiration: dihydrolipoamide S-succinyltransferase	0.374549	0.135042
SPAC212.02	0	sequence orphan	0.374412	0.135185
SPBC18H10.08c	ubp4	ubiquitin C-terminal hydrolase activity	0.374333	0.135267
SPBP35G2.10	mit1	centromere silencing: SHREC complex subunit	0.373039	0.136623
SPAC13F5.02c	ptr6	transcription factor TFIID complex subunit Taf7	0.37274	0.136937
SPAP8A3.13c	0	Vid24 family protein (predicted): vesicle-mediated transport	0.372699	0.13698
SPCC13B11.02c	0	sequence orphan	0.372591	0.137094
SPAC56F8.13	0	dubious ORF	0.372489	0.137202
SPAC29B12.01	ino80	SNF2 family	0.371077	0.138697
SPCC70.10	0	glycoprotein	0.371	0.13878
SPBC14C8.06	arc1	actin cortical patch: ARP2/3 actin-organizing complex subunit Sop2	0.370747	0.139049
SPAC12G12.03	cip2	oxidative stress response: RNA-binding protein Cip2: regulation of mRNA stability involved in response to stress	0.370662	0.139139
SPCC1827.08c	pof7	F-box protein	0.37066	0.139141
SPBC1718.07c	zfs1	mitotic spindle checkpoint: zinc finger protein	0.370473	0.139341
SPBC337.13c	gtr1	Gtr1/RagA G protein	0.370117	0.139722
SPCC74.09	mug24	RNA-binding protein	0.370067	0.139775
SPAC1486.06	0	vitamin metabolism: nicotinate phosphoribosyltransferase	0.369813	0.140047
SPAC22E12.17c	glo3	GTPase activating protein	0.369619	0.140255
SPBC1604.12	0	sequence orphan	0.369608	0.140266
SPAC27D7.03c	mei2	RNA-binding protein involved in meiosis Mei2	0.369209	0.140696
SPBC3B8.02	php5	CCAAT-binding factor complex subunit Php5	0.369199	0.140706
SPBC342.02	0	glutaminyl-tRNA synthetase	0.369154	0.140755
SPAC4F8.12c	spp42	mRNA splicing: snRNP U5 complex subunit Spp42	0.369094	0.14082
SPBC106.02c	srx1	oxidative stress response: sulphiredoxin	0.368727	0.141215
SPAC16E8.14c	0	methyltransferase	0.368421	0.141545
SPAC27E2.06c	0	methionine-tRNA ligase	0.368413	0.141553
SPBC19F5.03	0	inositol polyphosphoinositide phosphatase	0.368035	0.141963
SPAPB8E5.04c	0	phosphatidylglycerol/phosphatidylinositol transfer protein	0.367972	0.142031
SPAC23H3.14	0	LAlv9 family protein, involved in post Golgi transport	0.366874	0.143224
SPAC1F5.09c	shk2	PAK-related kinase Shk2	0.365567	0.144655
SPAC6B12.04c	0	aminotransferase	0.365508	0.144719
SPBC1773.04	0	cinnamoyl-CoA reductase	0.365412	0.144825
SPBPJ4664.01	dps1	decaprenyl diphosphate synthase subunit Dps1	0.365062	0.14521
SPBC31F10.07	0	actin cortical patch component	0.363113	0.14737
SPCC794.03	0	amino acid permease family	0.36292	0.147585
SPCC162.10	ppk33	serine/threonine protein kinase	0.362803	0.147716
SPBC1734.03	0	folic acid biosynthesis: dihydropteroate synthase/2-amino-4-hydroxy-6-hydroxymethyldihydropteridine diphosphokinase/dihydroneopterin aldolase	0.362097	0.148505
SPAC7D4.11c	sec39	secretory pathway protein Sec39	0.361778	0.148863
SPCC1919.10c	myo52	cell polarity: myosin type V	0.361272	0.149433
SPAC22G7.04	ubp13	ubiquitin C-terminal hydrolase, poly(A)-specific ribonuclease complex subunit Pan2 (predicted)	0.361096	0.149631
SPCC1840.01c	mog1	Ran GTPase interacting protein Mog1	0.360564	0.150232
SPAC23C11.16	plo1	Polo kinase Plo1	0.360542	0.150257
SPAC8C9.16c	mug63	oxidative stress response: mitochondrial protein	0.359326	0.151637
SPBC36.01c	0	spermidine family transporter	0.358561	0.15251
SPAC1F7.09c	0	allantoicase	0.358436	0.152653
SPBC106.13	0	cytoskeletal conserved protein; negative regulator of gluconeogenesis	0.358399	0.152695
SPAC19B12.02c	gas1	fungal cell wall: 1,3-beta-glucanosyltransferase (predicted)	0.357683	0.153517
SPBC16D10.09	pcn1	DNA replication: PCNA	0.357407	0.153835
SPAC31G5.18c	0	conserved hypothetical: ubiquitin family, human C1ORF55 related	0.35731	0.153946
SPBC16G5.18	erg24	ergosterol biosynthesis: C-14 sterol reductase Erg24	0.357242	0.154025
SPBC2G2.12	0	histidine-tRNA ligase	0.357062	0.154233
SPAC1399.01c	0	purine permease	0.357034	0.154265
SPAC3A12.05c	taf2	TATA-binding protein	0.356217	0.155209
SPBC577.09	0	WD repeat protein	0.355946	0.155524
SPAC30.01c	sec72	Sec7 domain	0.355372	0.156192
SPAC15E1.05c	0	phospholipid biosynthesis: ethanolamine-phosphate cytidylyltransferase	0.355025	0.156596
SPBP16F5.04	ubc3	ubiquitin conjugating enzyme	0.354794	0.156866
SPCC63.05	0	protein phosphatase associated protein	0.354681	0.156998
SPAC22H10.03c	kap114	karyopherin	0.35386	0.157961
SPAC13G7.01c	erg7	ergosteroid biosynthesis: lanosterol synthase Erg7	0.353653	0.158203
SPBC21D10.11c	nfs1	iron-sulfur cluster assembly protein Nfs1	0.353624	0.158238
SPCC330.11	btb1	BTB/POZ domain	0.353207	0.158729
SPAC6B12.16	meu26	conserved fungal protein	0.353195	0.158744
SPBC1D7.03	0	cyclin	0.352774	0.159241
SPBC8D2.01	gsk31	serine/threonine protein kinase Gsk31	0.352498	0.159567
SPCC338.15	0	dolichyl-di-phosphooligosaccharide-protein glycotransferase subunit	0.352407	0.159674
SPBC215.12	cwf10	mRNA splicing: GTPase Cwf10	0.351753	0.160451
SPBPB8B6.03	0	acetamidase	0.350973	0.16138
SPCC24B10.14c	xlf1	xrcc4 like factor, cernunnon: DSB repair	0.350673	0.161738
SPAC4F8.06	0	mitochondrial ribosomal protein subunit S12	0.350535	0.161903
SPAC2F3.10	0	GARP complex	0.349846	0.16273
SPCC126.02c	pku70	telomere maintenance: Ku domain protein	0.349326	0.163356
SPAC27D7.13c	ssm4	microtubule movement: p150-Glued	0.348593	0.164241
SPCC757.04	0	transcription factor	0.348211	0.164703
SPAC9E9.02	0	dubious ORF	0.348176	0.164746
SPCC24B10.15	0	PINc domain	0.348073	0.16487
SPAC8C9.09c	mug129	sequence orphan:meiosis function	0.348005	0.164953
SPAC1B3.14	vma3	V-type ATPase	0.348004	0.164954
SPAC20G4.08	0	sequence orphan	0.347732	0.165285
SPCC4G3.03	0	WD repeat protein	0.347462	0.165614
SPAC3A12.08	0	conserved fungal protein	0.347407	0.16568
SPBC106.16	0	20S proteasome component	0.347115	0.166037
SPBP4H10.07	0	zinc finger protein	0.347096	0.16606
SPBC1718.06	msp1	mitochondrial GTPase Msp1	0.346789	0.166434
SPAC15E1.07c	moa1	meiotic cohesin complex associated protein Moa1	0.346531	0.16675
SPAPYUG7.02c	sin1	stress activated MAP kinase interacting protein Sin1	0.34625	0.167094
SPAP27G11.09c	0	vitamin metabolism: GTP cyclohydrolase	0.345988	0.167415
SPCC1739.01	0	zinc finger protein	0.345965	0.167443
SPBC16H5.03c	fub2	SUMO E1-like activator enzyme Fub2	0.345855	0.167579
SPBC28F2.09	0	transcription factor TFIIA complex large subunit	0.34579	0.167659
SPCC1450.12	0	conserved fungal protein	0.345708	0.16776
SPAC24H6.08	0	sequence orphan	0.344646	0.169069
SPBC800.09	sum2	G2/M transition checkpoint protein Sum2	0.344471	0.169285
SPBC29A10.11c	vps902	guanyl-nucleotide exchange factor activity	0.344331	0.169459
SPCC1322.14c	vtc4	polyphosphate synthetase	0.343785	0.170136
SPBC19G7.08c	0	arrestin family	0.342863	0.171284
SPAC17C9.05c	pmc3	mediator complex subunit Pmc3	0.341101	0.173495
SPAC1952.08c	0	vitamin metabolism: pyridoxamine 5'-phosphate oxidase	0.341099	0.173498
SPAC22H10.12c	gdi1	GDP dissociation inhibitor	0.341069	0.173536
SPBC17D11.01	nep1	mitotic spindle checkpoint: nedd8 protease Nep1	0.340403	0.174378
SPAC23C4.19	spt5	transcription elongation factor Spt5	0.340036	0.174843
SPAC824.02	0	GPI inositol deacylase	0.339817	0.17512
SPBC19C7.04c	0	conserved fungal protein	0.339193	0.175914
SPAC6G9.12	cfr1	BRCT domain	0.33882	0.176389
SPCP1E11.06	apl4	adaptin	0.338783	0.176436
SPBC32H8.06	0	TPR repeat protein	0.338669	0.176583
SPBC354.09c	0	protease	0.338602	0.176668
SPAC16.04	0	dihydrouridine synthase	0.338384	0.176947
SPAC1002.10c	sgt1	SGT1 protein family protein	0.338186	0.1772
SPAC6C3.08	0	gankyrin	0.338156	0.177238
SPAC27E2.10c	rfc3	DNA replication: DNA replication factor C complex subunit Rfc3	0.338133	0.177268
SPCC777.13	vps35	vacuolar protein sorting-associated protein 35	0.337951	0.177502
SPAC18B11.10	tup11	transcriptional corepressor Tup11	0.337751	0.177757
SPAC15A10.05c	mug182	YjeF family protein	0.337692	0.177833
SPAC31A2.16	gef2	RhoGEF Gef2	0.337677	0.177852
SPAC6G10.05c	0	TRAPP	0.337091	0.178606
SPBC4B4.03	rsc1	bromodomain protein	0.337027	0.17869
SPBC691.05c	pi030	ion channel	0.336944	0.178796
SPAC17A2.13c	rad25	14-3-3 protein Rad25	0.336363	0.179547
SPBC405.04c	ypt7	late endosome to vacuole transport: GTPase Ypt7	0.33617	0.179796
SPBC15D4.10c	amo1	cell polarity: nuclear rim protein Amo1	0.33606	0.179939
SPAC1687.21	0	glycolysis: phosphoglycerate mutase family	0.335851	0.18021
SPAC3G6.09c	tps2	trehalose-phosphate synthase Tps2	0.335709	0.180394
SPAC3H1.07	0	arginase	0.33569	0.180418
SPBC365.05c	slu7	mRNA splicing: zinc finger protein	0.335593	0.180545
SPBC2G2.07c	0	mitochondrial ribosomal protein	0.335328	0.180889
SPAC1006.09	win1	MAP kinase kinase kinase Win1	0.335291	0.180936
SPCPB16A4.06c	0	sequence orphan	0.334917	0.181423
SPCC16C4.21	0	dubious ORF	0.334662	0.181756
SPCC794.08	0	conserved hypothetical: HEAT repeat protein	0.334518	0.181944
SPCC285.07c	wtf18	wtf element	0.334399	0.1821
SPAC3A12.18	zwf1	pentose phoshate shunt: glucose-6-phosphate 1-dehydrogenase	0.33424	0.182308
SPBC3H7.13	0	FHA domain	0.333846	0.182824
SPCC970.08	0	inositol polyphosphate kinase	0.333726	0.182982
SPCC4F11.02	ptc1	protein phosphatase 2C Ptc1	0.333252	0.183604
SPBC4F6.06	kin1	cell polarity: microtubule affinity-regulating kinase Kin1	0.333007	0.183926
SPCC1281.03c	0	conserved hypothetical: DUF1077 family protein	0.332861	0.184119
SPAC3G6.08	erv1	iron ion homeostasis: sulfhydryl oxidase	0.332759	0.184253
SPAC27E2.05	cdc1	telomere maintenance: DNA polymerase delta small subunit Cdc1	0.33254	0.184542
SPAC9E9.12c	0	ABC transporter family	0.332024	0.185224
SPAC20G4.03c	hri1	eIF2 alpha kinase Hri1	0.331906	0.18538
SPBC1347.14c	0	dubious ORF	0.331697	0.185657
SPAC16A10.05c	dad1	DASH complex subunit Dad1	0.331489	0.185934
SPAC30D11.08c	phf2	zinc finger protein	0.330488	0.187265
SPAC56F8.11	spc3	signal peptidase subunit	0.330482	0.187273
SPAC630.09c	mug58	glycerate kinase (predicted)	0.329868	0.188095
SPBC6B1.07	prp1	mRNA splicing: U4/U6 x U5 tri-snRNP complex subunit	0.328948	0.189328
SPBC1711.17	prp16	mRNA splicing: ATP-dependent RNA helicase	0.328796	0.189534
SPBC32F12.06	pch1	cyclin	0.328771	0.189567
SPAC1420.04c	cox1101	cytochrome c oxidase assembly protein Cox1101	0.328639	0.189745
SPBC1A4.10c	pmc1	mediator complex subunit Pmc1	0.32851	0.189919
SPCC126.07c	0	zinc finger protein	0.328292	0.190213
SPBC13G1.12	did2	late endosome to vacuole transport: SNF7 family class E vps	0.32781	0.190864
SPBC18E5.07	0	sequence orphan	0.32781	0.190865
SPBP8B7.19	0	DNA replication: FACT complex component	0.327809	0.190865
SPCC14G10.04	0	sequence orphan	0.326963	0.192013
SPAC19E9.03	pas1	G1/S transition:cyclin	0.326883	0.192122
SPAC222.13c	0	6-phosphofructo-2-kinase	0.326464	0.192692
SPBC4C3.10c	0	20S proteasome component	0.326439	0.192727
SPBC1604.21c	ptr3	ubiquitin activating enzyme	0.325901	0.19346
SPAC12B10.02c	0	sequence orphan	0.325629	0.193833
SPAC15A10.01	atm1	iron ion homeostasis: ABC family iron transporter	0.325592	0.193883
SPAC16.01	rho2	cell polarity: Rho family GTPase Rho2	0.325491	0.194022
SPAC750.01	0	pseudogene	0.325333	0.194239
SPAC17A5.09c	0	protein phosphatase regulatory subunit Glc9 (predicted)	0.324656	0.195167
SPAC824.09c	0	GTPase activating protein	0.324395	0.195527
SPBC32F12.03c	gpx1	oxidative stress response: glutathione peroxidase Gpx1	0.324075	0.195969
SPBC1289.01c	chr4	chitin synthase regulatory factor	0.324031	0.196028
SPBC557.05	0	arrestin family	0.32386	0.196266
SPBC1652.01	0	ribosomal RNA processing element (RRPE)-binding protein (predicted): STB3 homolog	0.323852	0.196275
SPAC12B10.01c	0	ubiquitin-protein ligase	0.323731	0.196443
SPAC6C3.03c	0	sequence orphan	0.323712	0.19647
SPBC27.01c	0	secretory pathway protein Pga2 (predicted)	0.323609	0.196612
SPCC1393.07c	mug4	sequence orphan	0.323015	0.197435
SPBC26H8.04c	0	DEP domain	0.322478	0.198181
SPBC119.16c	0	conserved fungal protein (Golgi/ER)	0.322401	0.198287
SPAC17A5.06	ercc3sp	transcription factor TFIIH complex ERCC-3 subunit	0.321932	0.198941
SPBC6B1.02	ppk30	actin cortical patch: Ark1/Prk1 family protein kinase Ppk30	0.321896	0.198991
SPCC970.09	sec8	exocyst complex subunit Sec8	0.321067	0.200151
SPBC16G5.09	0	serine carboxypeptidase	0.321026	0.200208
SPAC688.04c	gst3	oxidative stress response: glutathione S-transferase	0.320889	0.2004
SPBC211.03c	0	guanyl-nucleotide exchange factor activity	0.320775	0.200561
SPBC3B8.04c	0	membrane transporter	0.320664	0.200716
SPCC794.12c	mae2	aerobic respiration: malic enzyme	0.319738	0.202019
SPBC6B1.06c	ubp14	ubiquitin C-terminal hydrolase activity	0.319432	0.202451
SPBC26H8.14c	cox17	metallochaperone	0.319363	0.202549
SPBC428.13c	mob1	protein kinase regulator Mob1	0.318924	0.203169
SPBC119.04	mei3	meiosis inducing protein Mei3	0.318345	0.203991
SPBC354.10	0	telomere maintenance: RNAPII degradation factor (predicted)	0.318242	0.204138
SPAPB1A11.02	0	esterase/lipase	0.317819	0.20474
SPCC18B5.11c	cds1	DNA replication initiation: replication checkpoint kinase Cds1	0.317337	0.205427
SPBC3E7.04c	0	pseudogene	0.317328	0.20544
SPAC167.07c	0	ubiquitin-protein ligase	0.317299	0.205482
SPAC19A8.13	usp101	mRNA splicing: U1 snRNP-associated protein	0.317172	0.205664
SPBC25H2.02	ths1	threonine-tRNA ligase	0.316987	0.205927
SPCC4G3.05c	mus81	DNA replication initiation: Holliday junction resolvase subunit Mus81	0.316946	0.205986
SPBC2D10.17	clr1	centromere silencing: cryptic loci regulator Clr1	0.316815	0.206174
SPCC1620.11	0	nucleoporin	0.316646	0.206415
SPCC4G3.06c	mrpl4	mitochondrial ribosomal protein subunit L4	0.31659	0.206496
SPAC589.07c	0	WD repeat protein	0.316559	0.20654
SPAC1705.02	0	conserved hypothetical: human 4F5S homolog	0.31627	0.206955
SPAC3C7.12	tip1	cell polarity: CLIP170 family plus end tracking protein Tip1	0.31618	0.207085
SPBC409.11	meu18	NLS	0.315751	0.207702
SPAC17A2.06c	vps8	late endosome to vacuole transport: WD repeat protein Vps8	0.315701	0.207773
SPCC1620.12c	0	GTPase activating protein	0.31555	0.20799
SPBC19F8.07	crk1	cyclin-dependent kinase activating kinase Crk1	0.315497	0.208067
SPAC1F7.08	fio1	iron ion homeostasis: iron transport multicopper oxidase	0.31535	0.208279
SPCC736.07c	0	conserved fungal protein	0.31523	0.208452
SPAC22E12.02	0	RNA-binding protein	0.315024	0.20875
SPAPB1A10.06c	0	rRNA processing: ATP-dependent RNA helicase Dhr1 (predicted)	0.314636	0.209311
SPBC215.08c	arg4	amino acid/arginine biosynthesis: carbamoyl-phosphate synthase Arg4	0.314203	0.209938
SPAC2G11.13	atg22	autophagy associated protein	0.314175	0.209979
SPCC1442.06	0	20S proteasome component	0.31329	0.211266
SPCC737.08	0	rRNA processing: midasin	0.313268	0.211298
SPCC4G3.12c	0	zinc finger protein	0.313224	0.211362
SPAC14C4.07	0	membrane transporter	0.31302	0.21166
SPAC20G4.07c	sts1	ergosterol biosynthesis: C-24	0.312574	0.212311
SPAC3F10.13	ucp6	UBA domain protein	0.312544	0.212355
SPAC22F3.06c	0	Lon protease homolog	0.312197	0.212863
SPAC4F8.11	0	WD repeat protein	0.312128	0.212965
SPAC22E12.04	ccs1	metallochaperone	0.311656	0.213658
SPCC613.03	0	EF hand	0.311239	0.214271
SPCC1494.08c	0	conserved fungal protein	0.311197	0.214332
SPCC18.17c	0	sequence orphan	0.311026	0.214584
SPBC12C2.14c	0	dubious ORF	0.310779	0.214948
SPCC1753.01c	ssb2	DNA replication: single-stranded DNA binding protein Ssb2	0.31046	0.21542
SPBC36B7.09	gcn2	eIF2 alpha kinase Gcn2	0.310226	0.215765
SPBC31E1.01c	atg2	transcription factor	0.310195	0.215812
SPAC1002.06c	bqt2	meiotically upregulated gene Mug18	0.309837	0.216342
SPBC17D11.02c	0	synoviolin	0.30975	0.21647
SPBC409.07c	wis1	MAP kinase kinase Wis1	0.309682	0.216572
SPBC25D12.04	suc22	ribonucleotide reductase small subunit Suc22	0.309606	0.216685
SPAC17C9.10	stm1	G-protein coupled receptor Stm1	0.309369	0.217036
SPCC330.03c	0	cytochrome b5 family	0.309198	0.21729
SPBC20F10.08c	0	conserved eukaryotic protein	0.309116	0.217412
SPBPB10D8.04c	0	malate permease	0.308977	0.217619
SPAC24H6.09	gef1	cell polarity: RhoGEF Gef1	0.30897	0.217631
SPAC57A7.10c	sec21	coatomer gamma subunit	0.308894	0.217744
SPAC26H5.07c	0	seven transmembrane receptor-like protein	0.308882	0.217761
SPAC1783.04c	hst4	centromere silencing: Sir2 family histone deacetylase Hst4	0.308281	0.218657
SPAC23G3.09	taf4	transcription factor TFIID complex subunit Taf4	0.308054	0.218996
SPAC10F6.05c	ubc6	ubiquitin conjugating enzyme	0.308054	0.218996
SPAC1782.09c	clp1	Cdc14-related protein phosphatase Clp1/Flp1	0.307918	0.219201
SPAC6G10.04c	0	20S proteasome component alpha 6 subunit Pre5	0.307752	0.219448
SPBC337.14	rpb4	DNA-directed RNA polymerase II complex subunit Rpb4	0.307555	0.219744
SPBC16E9.02c	0	CUE domain protein	0.30728	0.220157
SPBC12D12.05c	0	mitochondrial transporter	0.306938	0.22067
SPAC3H8.02	0	sec14 cytosolic factor family	0.306847	0.220808
SPBC409.10	ade7	phosphoribosylamidoimidazolesuccinocarboxamide synthase	0.306771	0.220922
SPBC32F12.02	rec14	WD repeat protein	0.306575	0.221216
SPAC11G7.03	idh1	aerobic respiration: isocitrate dehydrogenase	0.306567	0.221228
SPBC1703.04	mlh1	MutL family	0.306549	0.221256
SPBC409.08	0	spermine transporter family	0.306389	0.221497
SPBC1711.08	0	chaperone activator	0.306065	0.221986
SPCC4G3.19	alp16	gamma tubulin complex	0.305349	0.223069
SPBC1289.05c	vma10	V-type ATPase	0.30486	0.223812
SPCC10H11.01	prp11	mRNA splicing: DEAD/DEAH box helicase	0.304784	0.223927
SPAC9.08c	0	steroid reductase	0.304475	0.224396
SPCC1235.09	0	WD repeat protein	0.304275	0.224701
SPAC9E9.03	leu2	amino acid/leucine biosynthesis: 3-isopropylmalate dehydratase Leu2	0.304186	0.224837
SPAC24B11.07c	0	ketopantoate reductase (predicted)	0.304038	0.225062
SPAC5H10.06c	adh4	alcohol dehydrogenase	0.303934	0.225221
SPCC74.06	mak3	oxidative stress response: histidine kinase Mak3	0.303866	0.225325
SPBC2D10.10c	fib1	rRNA processing: fibrillarin	0.303818	0.225397
SPBC342.04	0	conserved hypothetical: adhesion regulating molecule protein homolog	0.303653	0.22565
SPAC12G12.08	mrpl6	mitochondrial ribosomal protein subunit L16	0.303439	0.225977
SPAC31G5.01	sap49	mRNA splicing: RNA-binding protein	0.303286	0.226211
SPAC1805.17	crm1	nuclear export receptor Crm1	0.303286	0.226212
SPAC1F3.10c	oct1	iron ion homeostasis: mitochondrial intermediate peptidase Oct1	0.303226	0.226304
SPBC336.06c	rnh1	ribonuclease H Rnh1	0.303092	0.226509
SPCC1020.01c	pma2	P-type proton ATPase	0.303057	0.226562
SPAC1687.15	gsk3	serine/threonine protein kinase Gsk3	0.302689	0.227126
SPAC15E1.02c	0	conserved hypothetical: DUF1761 family protein	0.302477	0.227452
SPBC3B8.11	rrn6	RNA polymerase I transcription factor subunit Rrn6 (predicted)	0.302023	0.228151
SPCC63.03	0	DNAJ domain protein	0.301979	0.228218
SPAC1142.03c	swi2	Swi5-complex	0.301956	0.228255
SPCC4B3.13	0	MatE family transporter	0.30158	0.228833
SPAC6B12.02c	mus7	DNA replication: DNA repair protein Mus7/Mms22	0.30133	0.22922
SPAC32A11.02c	0	conserved fungal protein	0.300724	0.230158
SPCC1442.07c	0	ubiquitin family protein	0.299829	0.231548
SPAP7G5.04c	lys1	aminoadipate-semialdehyde dehydrogenase	0.299776	0.231631
SPAC922.07c	0	aldehyde dehydrogenase	0.299718	0.23172
SPAC17A5.10	0	conserved fungal protein	0.299693	0.231759
SPAC13G7.11	0	aerobic respiration: mitochondrial inner membrane protein	0.299444	0.232147
SPAPB1E7.09	ogm2	protein O-mannosyltransferase Ogm2	0.299253	0.232445
SPAC2F3.01	0	mannosyltransferase complex subunit	0.299239	0.232467
SPCC1183.01	sec15	exocyst complex subunit Sec15	0.298954	0.232911
SPBC1711.12	0	dipeptidyl peptidase	0.298901	0.232994
SPBP8B7.15c	0	mRNA polyadenylation: ubiquitin-protein ligase E3 RBBP6 family involved in mRNA cleavage (predicted)	0.298639	0.233404
SPBC11C11.11c	0	DEAD/DEAH box helicase	0.298151	0.23417
SPBC1685.13	0	non classical export pathway protein	0.298118	0.234222
SPAC23C4.02	crn1	actin cortical patch: actin-binding protein coronin Crn1	0.298103	0.234245
SPBC3H7.14	0	BRCT domain	0.2977	0.234878
SPAPB1A10.08	0	sequence orphan	0.29759	0.23505
SPAC27E2.01	0	alpha-amylase	0.297081	0.235852
SPAC25G10.09c	pan1	actin cortical patch: component, with EF hand and WH2 motif Panl (predicted)	0.297012	0.235962
SPAC2E12.02	hsf1	transcription factor Hsf1	0.296829	0.23625
SPBC1703.09	0	sequence orphan (mitochondrion)	0.296655	0.236524
SPBC30B4.04c	sol1	transcriptional regulator	0.296455	0.236841
SPBC15C4.06c	0	zinc finger protein	0.296187	0.237265
SPCC5E4.05c	0	abhydrolase family	0.295631	0.238147
SPAC6F12.05c	tnr3	vitamin metabolism: thiamine diphosphokinase Tnr3	0.295491	0.238369
SPAC17H9.18c	0	dubious ORF	0.295229	0.238786
SPAC24B11.09	0	conserved hypothetical: human BRP44 ortholog	0.294216	0.240401
SPAC458.03	tel2	telomere maintenance/DNA replication initiation: Tel2/Rad-5/Clk-2 family protein Tel2	0.294006	0.240736
SPCC1840.05c	0	phosphomannomutase	0.293851	0.240984
SPAPB17E12.14c	0	glycolysis: 6-phosphofructo-2-kinase	0.29377	0.241114
SPBC215.13	0	glycoprotein	0.293598	0.241389
SPBC13G1.10c	0	DEAD/DEAH box helicase	0.293037	0.24229
SPCC1672.08c	tfa2	transcription factor TFIIE beta subunit Tfa2	0.292859	0.242575
SPAC664.05	rpl13	60S ribosomal protein L13	0.292552	0.24307
SPBC27.02c	ask1	DASH complex subunit Ask1	0.292432	0.243264
SPAC6F12.09	rdp1	RNA interference/centromere silencing: RNA-directed RNA polymerase Rdp1	0.292399	0.243317
SPBC32F12.01c	0	sphingomyelinase family	0.292199	0.24364
SPAC1F7.11c	0	transcription factor	0.292141	0.243734
SPBC530.05	0	transcription factor	0.292119	0.243769
SPBC15D4.01c	0	microtubule movement: kinesin-like protein	0.29197	0.244009
SPBC11C11.05	0	fungal cell wall: KRE9 family cell wall biosynthesis protein	0.291934	0.244067
SPBC1718.05	trs31	TRAPP	0.291822	0.244249
SPAC5H10.04	0	NADPH dehydrogenase	0.291289	0.24511
SPAC9E9.06c	0	threonine synthase	0.291069	0.245467
SPAC1782.03	0	conserved hypothetical: microfibrillar-associated protein family protein	0.290855	0.245814
SPCC663.17	wtf15	wtf element, pseudogene	0.290641	0.246162
SPCC1442.02	0	central kinetochore associated protein (predicted)	0.290354	0.246629
SPBC83.17	0	multiprotein bridging factor	0.290136	0.246983
SPBC106.10	pka1	cAMP-dependent protein kinase catalytic subunit Pka1	0.290091	0.247057
SPBC2G2.04c	mmf1	YjgF family protein Mmf1: mitochondria genome maintenance	0.290079	0.247077
SPAC20G8.01	cdc17	telomere maintenance: ATP-dependent DNA ligase Cdc17	0.290072	0.247088
SPAC23D3.11	ayr1	phospholipid biosynthesis: 1-acyldihydroxyacetone phosphate reductase	0.289745	0.247621
SPAC57A7.04c	pabp	mRNA export shuttling protein	0.289346	0.248273
SPBC2D10.14c	myo51	myosin type V	0.289327	0.248305
SPAC30.04c	0	ABC transporter family	0.289304	0.248341
SPBC646.04	pla1	mRNA polyadenylation: poly(A) polymerase	0.289111	0.248657
SPBC660.17c	0	sequence orphan	0.289109	0.24866
SPAC5H10.02c	0	oxidative stress response: conserved hypothetical: ThiJ domain protein	0.28903	0.248789
SPBC1A4.03c	top2	DNA topoisomerase II	0.288791	0.249181
SPCC1223.05c	rpl3702	60S ribosomal protein L37	0.28874	0.249265
SPBC6B1.05c	0	ubiquitin-like conjugating enzyme	0.288636	0.249435
SPAC3A11.02	cps3	zinc finger protein	0.288454	0.249733
SPBC4B4.01c	0	pantothenate kinase	0.28843	0.249774
SPBC428.01c	nup107	nucleoporin	0.288406	0.249813
SPAC26A3.10	0	ADP-ribosylation factor	0.288364	0.249882
SPBC4.02c	0	conserved fungal protein	0.288344	0.249914
SPBC27B12.11c	0	transcription factor	0.288293	0.249998
SPAC17C9.06	sam50	SAM complex subunit Sam50	0.288209	0.250136
SPCC1259.12c	0	SPRY domain	0.28805	0.250399
SPAC17G6.14c	uap56	mRNA splicing: ATP-dependent RNA helicase Uap56	0.287939	0.25058
SPAC7D4.03c	0	conserved fungal family	0.287909	0.25063
SPAC11E3.11c	0	guanyl-nucleotide exchange factor activity	0.287723	0.250935
SPBC800.11	0	inosine-uridine preferring nucleoside hydrolase	0.287327	0.25159
SPCC188.06c	srp54	signal recognition particle subunit Srp54	0.28722	0.251765
SPBC17D11.05	tif32	translation initiation factor eIF3a	0.286639	0.252726
SPBC646.03	0	glutamyl-tRNA amidotransferase	0.286497	0.252962
SPAC13A11.05	0	peptidase family M17	0.286369	0.253172
SPBC887.17	0	uracil permease	0.286111	0.253601
SPCC553.02	0	vitamin metabolism: glutamine-dependent NAD	0.286045	0.25371
SPBC16A3.15c	nda2	microtubule movement: tubulin alpha 1	0.285303	0.254944
SPAC23C4.03	0	haspin related kinase	0.284962	0.255512
SPCC16C4.14c	sfc4	transcription factor TFIIIC complex subunit Sfc4	0.284634	0.256059
SPBC25B2.11	pof2	F-box protein	0.284604	0.25611
SPCC1919.06c	wtf25	wtf element	0.283827	0.25741
SPBC1711.11	0	autophagy associated protein (predicted)	0.283683	0.257651
SPAC14C4.04	B22918-2	hypothetical	0.283453	0.258037
SPAC29A4.19c	cta5	calcium signaling/homeostasis: Ca2+/Mn2+ transporting P-type ATPase	0.283118	0.2586
SPAC328.05	0	RNA-binding protein: poly(A)+ mRNA export from nucleus	0.283095	0.258639
SPAC6F12.15c	cut9	anaphase-promoting complex subunit Cut9	0.283034	0.258742
SPCC1393.02c	0	DNA binding protein	0.283003	0.258795
SPAC1142.06	0	ATPase	0.282917	0.258939
SPAC1A6.08c	mug125	sequence orphan	0.282567	0.259529
SPAC22E12.08	rrn10	RNA polymerase I upstream activation factor complex subunit Rrn10	0.28229	0.259997
SPBC557.03c	pim1	GDP/GTP exchange factor	0.282269	0.260032
SPAC22H10.06c	0	dubious ORF	0.281881	0.260686
SPBC1711.01c	matmi_1	conjugation: mating-type m-specific polypeptide mi	0.28141	0.261485
SPBP19A11.04c	mor2	cell polarity: HEAT repeat morphogenesis protein Mor2	0.281365	0.26156
SPAC22G7.10	0	mRNA polyadenylation: mRNA cleavage and polyadenylation specificity factor complex subunit, Fip1 homolog (predicted)	0.28122	0.261807
SPAC25H1.07	0	conserved hypothetical: DUF1620 family protein	0.280949	0.262266
SPBP8B7.13	0	sequence orphan	0.280869	0.262402
SPCC1235.07	fta7	Sim4 and Mal2 associated	0.280608	0.262846
SPBC31F10.06c	sar1	ADP-ribosylation factor	0.280588	0.26288
SPCC1393.14	ten1	telomere maintenance: nuclear telomere cap complex subunit	0.280542	0.262958
SPCC965.04c	0	AAA family ATPase	0.279936	0.263991
SPCC1020.07	0	haloacid dehalogenase-like hydrolase	0.279806	0.264213
SPAC1834.05	alg9	phospholipid biosynthesis: mannosyltransferase complex subunit Alg10	0.279764	0.264284
SPAC1834.09	mug51	conserved fungal protein	0.27963	0.264512
SPAPB18E9.01	trm5	tRNA (guanine) methyltransferase Trm5 (predicted)	0.279532	0.264681
SPAC23C4.07	tht2	meiotically upregulated gene Mug22	0.279407	0.264895
SPBC19C7.02	ubr1	ubiquitin-protein ligase	0.27909	0.265436
SPBC21C3.01c	vps13a	late endosome to vacuole transport: chorein homolog	0.279029	0.265542
SPBC725.02	mpr1	oxidative stress response: speedy; histidine-containing response regulator phosphotransferase Mpr1	0.27886	0.265831
SPBC9B6.03	0	zinc finger protein	0.278819	0.265902
SPBC1773.11c	mug89	CDC50 domain protein	0.278795	0.265942
SPCC126.14	prp18	mRNA splicing: U5 snRNP-associated protein Prp18	0.278755	0.266011
SPCC1259.10	pgp1	metallopeptidase Pgp1	0.278745	0.266027
SPCC1442.04c	0	meiotic recombination protein (predicted)	0.277766	0.26771
SPBC3D6.13c	0	redox homeostasis: protein disulfide isomerase	0.277704	0.267817
SPAC222.14c	0	GTP binding protein	0.277142	0.268787
SPBCPT2R1.02	0	sequence orphan	0.277103	0.268855
SPCC285.10c	0	conserved hypothetical: SPRY domain protein	0.276783	0.269408
SPAC13G7.06	met16	phosphoadenosine phosphosulfate reductase	0.276664	0.269614
SPBC30D10.17c	0	glucan synthase regulator	0.276621	0.269688
SPAC56E4.03	0	aromatic aminotransferase	0.276606	0.269715
SPBC12D12.03	cct1	chaperonin-containing T-complex alpha subunit Cct1	0.276307	0.270231
SPAC16E8.13	0	zinc finger protein	0.275979	0.270802
SPAC14C4.10c	0	Nudix family hydrolase	0.275646	0.271379
SPAC1002.04c	taf11	transcription factor TFIID complex subunit Taf11	0.275562	0.271526
SPAC1F7.12	yak3	aldose reductase YakC	0.275219	0.272122
SPBC337.10c	0	conserved hypothetical: anamorsin family protein	0.274916	0.272651
SPAPJ760.02c	app1	actin cortical patch: App1 protein	0.273926	0.274382
SPAC6B12.03c	0	conserved hypothetical: HbrB family protein	0.273767	0.274661
SPAC17G6.16c	ysh1	mRNA polyadenylation: mRNA cleavage and polyadenylation specificity factor complex subunit Ysh1	0.273734	0.274719
SPAC1687.05	pli1	telomere maintenance: SUMO E3 ligase Pli1	0.273399	0.275305
SPCC622.13c	tti1	Tel Two Interacting protein 1: chromatin remodeling	0.273115	0.275805
SPCC4G3.07c	phf1	zinc finger protein	0.272457	0.276963
SPBC146.13c	myo1	actin cortical patch/cell polarity: myosin type I	0.272171	0.277468
SPAC18G6.05c	0	HEAT repeat	0.271942	0.277872
SPAC20G8.10c	0	phospholipid biosynthesis: beclin family protein	0.27129	0.279026
SPCC16C4.03	pin1	peptidyl-prolyl cis-trans isomerase Pin1	0.271023	0.2795
SPBC106.01	mph1	mitotic spindle checkpoint: dual specificity protein kinase Mph1	0.270906	0.279707
SPCC417.09c	0	transcription factor	0.270766	0.279955
SPAC1296.05c	0	cyclin	0.270484	0.280456
SPBC887.16	0	dubious ORF	0.27024	0.280891
SPAC343.12	rds1	conserved fungal protein	0.269968	0.281376
SPAC1002.17c	0	uracil phosphoribosyltransferase	0.269931	0.281441
SPAC27F1.03c	uch1	ubiquitin C-terminal hydrolase activity	0.269777	0.281716
SPAC144.10c	gwt1	phospholipid biosynthesis: pig-W	0.269746	0.281771
SPAC25B8.04c	0	mitochondrial splicing suppressor	0.269699	0.281855
SPAC5H10.05c	0	NADHdh_2 domain protein	0.269566	0.282092
SPBC1198.09	ubc16	ubiquitin conjugating enzyme	0.269524	0.282168
SPAC20H4.02	0	GTP binding	0.269387	0.282412
SPBC2D10.12	rhp23	UBA domain protein	0.269327	0.28252
SPBC1711.10c	npl4	Cdc48-Ufd1-Npl4 complex component	0.269222	0.282708
SPBC1271.15c	0	translation initiation factor if-2	0.269016	0.283074
SPBC4F6.10	vps901	guanyl-nucleotide exchange factor activity	0.268884	0.283311
SPBC3E7.16c	leu3	amino acid/leucine biosynthesis: 2-isopropylmalate synthase	0.268779	0.283499
SPBC800.02	whi5	cell cycle transcriptional repressor Whi5	0.268767	0.283521
SPAC12B10.03	0	WD repeat protein	0.268537	0.283934
SPBC16H5.07c	ppa2	serine/threonine protein phosphatase Ppa2	0.268465	0.284062
SPAC10F6.07c	mug94	sequence orphan	0.26804	0.284825
SPAC29E6.01	pof11	F-box protein	0.26798	0.284934
SPAPB8E5.09	0	AAA family ATPase	0.267915	0.285049
SPBC1539.04	0	conserved eukaryotic protein	0.267799	0.285258
SPCC569.02c	0	S. pombe specific UPF0321 family protein 2	0.267787	0.28528
SPAC2F7.16c	0	phospholipase D	0.267698	0.28544
SPBC1718.01	pop1	F-box protein	0.267362	0.286046
SPMTR.01	matPc	P-specific polypeptide Pc	0.267015	0.286672
SPAPB24D3.06c	0	conserved hypothetical: DUF1749 family protein	0.266971	0.286751
SPBC16E9.05	erg6	ergosterol biosynthesis: delta-sterol C-methyltransferase	0.266177	0.288186
SPAC1834.07	klp3	microtubule movement: kinesin-like protein Klp3	0.265712	0.289029
SPCC1259.04	iec3	Ino80 complex subunit	0.265685	0.289079
SPCPB1C11.03	0	membrane transporter	0.265069	0.290198
SPAC9G1.09	sid1	PAK-related kinase Sid1	0.264515	0.291207
SPBC19F5.04	0	aspartate kinase	0.264483	0.291266
SPAC13G7.09c	0	sequence orphan	0.264343	0.291521
SPAC20G8.06	not1	CCR4-Not complex subunit	0.264247	0.291695
SPBC428.08c	clr4	RNA interference/centromere silencing: histone H3 methyltransferase Clr4	0.263888	0.292352
SPBC336.04	cdc6	DNA replication: DNA polymerase delta catalytic subunit Cdc6	0.263836	0.292447
SPAC17C9.12	0	MSP domain	0.263499	0.293064
SPBC11G11.07	0	karyopherin	0.263356	0.293326
SPAC926.07c	dlc2	microtubule movement: dynein light chain	0.263341	0.293353
SPAC6G9.15c	0	sequence orphan	0.263041	0.293905
SPBC21C3.18	spo4	serine/threonine protein kinase Spo4	0.262415	0.295055
SPCC1919.01	ppk34	serine/threonine protein kinase Ppk34	0.262358	0.295159
SPBC32H8.07	git5	heterotrimeric G protein beta subunit Git5	0.262348	0.295178
SPAC3G9.16c	bet5	TRAPP	0.262278	0.295307
SPBC3F6.04c	0	rRNA processing: U3 snoRNP protein Nop14 (predicted)	0.262178	0.295491
SPAC16E8.01	shd1	actin cortical patch: cytoskeletal protein binding protein Sla1 family, Shd1 (predicted)	0.262159	0.295525
SPAC513.01c	eft201	translation elongation factor 2	0.261935	0.295938
SPBC839.13c	rpl1601	60S ribosomal protein L13/L16	0.261869	0.296061
SPCC1739.11c	cdc11	SIN component scaffold protein Cdc11	0.26175	0.296279
SPAC4H3.04c	0	UPF0103 family	0.261571	0.29661
SPBC106.20	exo70	exocyst complex subunit Exo70	0.26101	0.297648
SPBC660.08	0	sequence orphan (mitochondrion): role in meiosis	0.260828	0.297985
SPAC4D7.02c	0	glycerophosphoryl diester phosphodiesterase	0.260622	0.298367
SPAC22F3.10c	gcs1	glutamate--cysteine ligase	0.259985	0.299549
SPBC887.12	0	P-type ATPase	0.259836	0.299825
SPBC16H5.13	0	WD repeat protein	0.259813	0.299868
SPAC3G9.01	nsk1	sequence orphan: Clp1-interacting protein	0.259634	0.300202
SPAC8F11.07c	cdc24	DNA replication: DNA replication protein Cdc24	0.259319	0.300788
SPCC285.11	ucp10	UBA domain protein	0.259252	0.300912
SPBC20F10.07	0	conserved hypothetical: GRAM domain protein	0.259179	0.301049
SPAC3H5.08c	0	WD repeat protein	0.259043	0.301302
SPBC18H10.20c	0	endocytosis regulator (predicted)	0.259013	0.30136
SPAC630.14c	tup12	transcriptional corepressor Tup12	0.258878	0.301611
SPBC1734.04	0	alpha-1,6-mannosyltransferase complex subunit	0.258585	0.302159
SPAPJ696.01c	vps17	sorting nexin	0.258585	0.302159
SPAC12G12.04	mcp60	heat shock protein 60	0.258486	0.302344
SPBC146.01	med15	RNA polymerase II holoenzyme component	0.258419	0.302468
SPBC1271.03c	0	phosphoprotein phosphatase	0.258385	0.302533
SPAC2G11.03c	vps45	sec1 family	0.258155	0.302963
SPAC3C7.02c	0	protein kinase inhibitor	0.257703	0.303811
SPAC23H3.05c	swd1	WD repeat protein	0.257589	0.304025
SPCC1795.02c	vcx1	calcium signaling/homeostasis: CaCA proton/calcium exchanger	0.257355	0.304463
SPAC323.03c	0	sequence orphan: SPB/septum localization	0.257317	0.304535
SPAC24H6.06	sld3	DNA replication initiation: pre-initiation complex subunit Sld3	0.257258	0.304646
SPAC17G8.07	0	YEATS family protein	0.257245	0.304671
SPBC3F6.03	trr1	oxidative stress response: thioredoxin reductase	0.256997	0.305137
SPAPB2B4.05	vma5	V-type ATPase	0.256806	0.305496
SPBP35G2.12	0	nucleoside diphosphate-sugar hydrolase	0.256753	0.305597
SPAC6F6.10c	arc2	actin cortical patch: ARP2/3 actin-organizing complex subunit Arc34	0.256732	0.305636
SPBC887.06c	snx3	sorting nexin Snx3: late endosome to Golgi transport	0.256439	0.306188
SPAC22H10.08	0	conserved hypothetical: DUF2009 protein	0.256254	0.306537
SPBC1604.15	gpi16	phospholipid biosynthesis: pig-T	0.255094	0.308732
SPBC609.01	0	ribonuclease II	0.254774	0.309339
SPAC1F7.06	0	conserved hypothetical: ThiJ domain protein	0.254447	0.30996
SPBC11C11.03	ndc80	spindle pole body protein Ndc80	0.254057	0.310703
SPAC23G3.07c	snf30	SWI/SNF complex subunit	0.254043	0.310729
SPCC4B3.08	0	C-terminal domain kinase I (CTDK-I) gamma subunit (predicted): mRNA transcription and 3 processing	0.25399	0.31083
SPMIT.02	0	aerobic respiration: mitochondrial DNA binding endonuclease (predicted)	0.253889	0.311023
SPAPB21F2.02	0	A. nidulans dopA homolog	0.253781	0.311228
SPBC1683.12	0	nicotinic acid plasma membrane transporter	0.253733	0.311321
SPBC18H10.02	lcf1	long-chain-fatty-acid-CoA ligase Lcf1	0.253355	0.312041
SPAC3F10.11c	0	ABC transporter family	0.252834	0.313037
SPAC11E3.02c	0	C2 domain	0.252521	0.313637
SPBC902.02c	ctf18	DNA replication: DNA replication factor C complex subunit Ctf18	0.252055	0.314531
SPBC13A2.02	0	nucleoporin	0.251683	0.315246
SPAC1399.02	0	membrane transporter	0.25094	0.316675
SPAC630.04c	0	sequence orphan	0.250818	0.316911
SPBC1604.09c	0	rRNA processing: exoribonuclease Rex4 (predicted)	0.250405	0.31771
SPAC227.08c	yth1	mRNA polyadenylation: zinc finger protein	0.249975	0.318542
SPAC1039.07c	0	2,2-dialkylglycine decarboxylase	0.24978	0.318918
SPBC12C2.02c	ste20	HR1 repeat	0.249728	0.319018
SPBC19G7.17	0	translocon subunit Sec61 homolog	0.249663	0.319144
SPAC2F3.06c	kap104	karyopherin	0.249451	0.319556
SPBC13G1.13	tfb2	transcription factor TFIIH complex subunit Tfb2	0.249388	0.319678
SPBC1105.09	ubc15	ubiquitin conjugating enzyme	0.249331	0.319788
SPCC191.04c	0	dubious ORF	0.249241	0.319964
SPAC1B3.15c	0	membrane transporter	0.249168	0.320105
SPBC4C3.04c	0	guanyl-nucleotide exchange factor activity	0.249096	0.320245
SPCC550.12	arp6	actin-like protein	0.248875	0.320675
SPBC29A3.21	0	sequence orphan (ER)	0.248618	0.321175
SPAC22G7.09c	nup45	nucleoporin	0.248052	0.322278
SPBC839.16	0	folic acid biosynthesis: C-1-tetrahydrofolate synthase	0.247904	0.322567
SPCC1672.11c	0	P-type ATPase	0.247892	0.32259
SPBC32H8.10	cdk9	cyclin-dependent protein kinase Cdk9	0.247619	0.323124
SPBC19C2.10	0	src	0.247459	0.323436
SPCC285.14	0	TRAPP	0.246882	0.324566
SPCC24B10.06	0	glycoprotein	0.24686	0.324608
SPCC126.15c	sec65	signal recognition particle subunit Sec65	0.246613	0.325093
SPCC16C4.12	0	NatB N-acetyltransferase complex catalytic subunit Nat3	0.246565	0.325187
SPAC17H9.01	cid16	nucleotidyltransferase	0.24636	0.325589
SPAC3A12.06c	0	sodium/calcium exchanger	0.246234	0.325837
SPAC1486.05	nup189	nucleoporin	0.24614	0.326021
SPAC22E12.16c	pik1	phospholipid biosynthesis: phosphatidylinositol kinase Pik1	0.245775	0.32674
SPAC3G6.07	0	dubious ORF	0.245186	0.3279
SPAP8A3.03	0	zinc ion homeostasis: ZIP zinc transporter domain	0.24431	0.329631
SPAPB24D3.04c	mag1	DNA-3-methyladenine glycosylase Mag1	0.243947	0.330351
SPBC8D2.06	0	isoleucine-tRNA ligase	0.243898	0.330448
SPBC2G5.02c	0	CK2 family	0.243497	0.331244
SPAC27E2.11c	0	glycoprotein	0.243462	0.331313
SPCC970.01	rad16	DNA repair endonuclease XPF	0.24335	0.331535
SPAC4H3.02c	swc3	Swr1 complex subunit	0.243108	0.332016
SPAC25B8.18	0	mitochondrial redox protein	0.243053	0.332125
SPAC4D7.11	0	conserved fungal protein	0.242879	0.332473
SPAC1B3.13	0	rRNA processing: U3 snoRNP-associated protein Nan1	0.24276	0.33271
SPBC1198.01	0	glutathione-dependent formaldehyde dehydrogenase	0.242675	0.332877
SPAPB24D3.05c	0	pseudogene	0.24253	0.333168
SPAC1002.02	0	nucleoporin	0.242454	0.333318
SPBC428.14	0	phospholipid biosynthesis: 1-acylglycerol-3-phosphate acyltransferase	0.242058	0.334109
SPCC16A11.17	cdc21	DNA replication initiation: MCM complex subunit Cdc21	0.241801	0.334622
SPCC1739.14	npp106	nucleoporin Npp106	0.241782	0.33466
SPAC17G6.02c	0	oxidative stress response: RTA1-like protein	0.241433	0.335359
SPBC365.02c	cox10	protoheme IX farnesyltransferase	0.241148	0.33593
SPBC28F2.03	ppi1	cyclophilin	0.240582	0.337065
SPAC13F5.05	0	redox homeostasis: thioredoxin family	0.240099	0.338036
SPCC550.09	0	pex24 family	0.239701	0.338836
SPBC4.04c	mcm2	DNA replication initiation: MCM complex subunit Mcm2	0.239164	0.339921
SPAPB8E5.07c	0	HEAT repeat	0.239141	0.339965
SPCC645.14c	sti1	TPR repeat protein	0.239005	0.34024
SPBC16C6.13c	sec27	late endosome to vacuole transport: coatomer beta' subunit	0.238783	0.34069
SPAC823.09c	0	L-asparaginase	0.238619	0.341022
SPCC61.01c	str2	iron ion homeostasis: siderophore-iron transporter Str2	0.23844	0.341384
SPAC16E8.09	scd1	cell polarity/conjugation: RhoGEF Scd1	0.2384	0.341464
SPCC1906.02c	0	CUE domain protein Cue3 (predicted): ubiquitin	0.238358	0.34155
SPAC890.06	0	nucleoporin	0.238352	0.341561
SPBC9B6.08	clc1	clathrin light chain	0.238338	0.34159
SPAC1002.01	0	conserved fungal protein	0.238303	0.34166
SPBC1105.16c	rpr2	RNase P subunit: tRNA processing	0.238157	0.341957
SPAC20H4.09	0	mRNA splicing: DEAD/DEAH box helicase	0.238003	0.34227
SPBC11C11.02	imp2	FCH domain	0.23779	0.342701
SPAC16C9.07	ppk5	serine/threonine protein kinase	0.23767	0.342945
SPCC757.09c	rnc1	RNA-binding protein that supresses calcineurin deletion Rnc1	0.237582	0.343124
SPCC584.15c	0	arrestin family	0.237247	0.343804
SPBC24C6.08c	0	vesicle coat protein	0.237212	0.343875
SPAC21E11.07	0	glycine cleavage T-protein	0.237065	0.344175
SPBC725.08	0	transcription factor	0.236781	0.344754
SPMIT.11	cox2	aerobic respiration: cytochrome c oxidase 2	0.236217	0.345903
SPAC31G5.09c	spk1	conjugation: MAP kinase Spk1	0.235696	0.346968
SPCC70.03c	0	proline dehydrogenase	0.235672	0.347018
SPAC16E8.03	gna1	glucosamine-phosphate N-acetyltransferase	0.235271	0.347839
SPAC2F7.13c	0	tryptophan-tRNA ligase	0.235114	0.348161
SPAC23A1.10	ef1a-b	translation elongation factor EF-1 alpha	0.234951	0.348494
SPBC651.05c	dot2	late endosome to vacuole transport: EAP30 family protein Dot2	0.234624	0.349165
SPACUNK4.12c	0	peptidase family M16	0.234606	0.349203
SPCC794.11c	0	actin cortical patch: ENTH/VHS domain protein Ent3	0.234538	0.349343
SPCC188.02	par1	protein phosphatase regulatory subunit Par1	0.234488	0.349445
SPBC409.09c	mis13	kinetochore protein Mis13	0.234231	0.349974
SPBC543.09	0	respiratory chain complex assembly protein	0.234202	0.350033
SPBC29A3.09c	0	AAA family ATPase	0.234094	0.350256
SPAC18B11.07c	rhp6	ubiquitin conjugating enzyme	0.233877	0.350702
SPAC1071.01c	pta1	mRNA polyadenylation: mRNA cleavage and polyadenylation specificity factor complex subunit Pta1	0.233861	0.350735
SPAC1420.02c	cct5	chaperonin-containing T-complex epsilon subunit Cct5	0.233724	0.351018
SPBC1706.01	tea4	cell polarity: tip elongation aberrant protein Tea4	0.232967	0.35258
SPAC823.03	ppk15	serine/threonine protein kinase Ppk15	0.232718	0.353095
SPBC1271.06c	mug96	sequence orphan: role in meiosis	0.231945	0.354696
SPBC1198.08	0	peptidase family M20	0.231835	0.354925
SPBC646.07c	0	fatty acid biosynthesis: 3-oxo-5-alpha-steroid 4-dehydrogenase	0.231812	0.354972
SPAC19B12.09	srp14	signal recognition particle subunit Srp14	0.231678	0.355251
SPAC57A10.08c	0	esterase/lipase	0.231535	0.355548
SPCP1E11.02	ppk38	actin cortical patch: Ark1/Prk1 family protein kinase Ppk38	0.231356	0.35592
SPBC19C7.10	0	transcription factor	0.231308	0.356019
SPAC26A3.16	dph1	UBA domain protein	0.231247	0.356147
SPBC56F2.07c	0	AAA family ATPase	0.23111	0.35643
SPAC22G7.06c	ura1	carbamoyl-phosphate synthase	0.230894	0.356881
SPAC1071.02	0	TFIIH regulator	0.230602	0.35749
SPBC12C2.12c	glo1	glyoxalase I	0.230415	0.357879
SPAC2F3.15	lsk1	latrunculin sensitive kinase Lsk1	0.229689	0.359395
SPBP35G2.06c	nup131	nucleoporin	0.22929	0.36023
SPAC4G8.13c	prz1	calcium signaling/homeostasis: transcription factor Prz1	0.229082	0.360668
SPBC12C2.13c	fnx1	MFS multidrug efflux transporter	0.229071	0.36069
SPAC959.05c	0	redox homeostasis: protein disulfide isomerase	0.22902	0.360797
SPBC4F6.16c	ero11	ER oxidoreductin Ero1a	0.22888	0.361091
SPAC19B12.07c	0	human ZNF277P homolog	0.228105	0.362719
SPCPJ732.03	meu15	meiotic expression upregulated	0.227901	0.363148
SPBC337.06c	cwf15	mRNA splicing: complexed with Cdc5p	0.227874	0.363204
SPBC11C11.01	0	RNA-binding protein	0.227589	0.363806
SPAC890.03	ppk16	serine/threonine protein kinase	0.227448	0.364102
SPCC1322.06	kap113	mitotic spindle checkpoint: karyopherin	0.227321	0.36437
SPAC29E6.09	0	sequence orphan	0.227145	0.364741
SPBC27B12.05	0	WD repeat protein	0.226996	0.365057
SPAC17C9.03	tif471	translation initiation factor eIF4G	0.226377	0.366366
SPAC3G6.04	rnp24	rRNA processing: RNA-binding protein Rnp24	0.226242	0.366653
SPCP31B10.07	eft202	translation elongation factor 2	0.226097	0.36696
SPBC1773.03c	0	aminotransferase	0.225981	0.367204
SPAC13C5.04	0	glutamine amidotransferase	0.225891	0.367396
SPBC23E6.08	sat1	Sat1 protein	0.22583	0.367525
SPAC1635.01	0	voltage-dependent anion-selective channel	0.225818	0.36755
SPAC18G6.04c	shm2	serine hydroxymethyltransferase	0.225429	0.368376
SPAPJ698.03c	prp12	mRNA splicing: U2 snRNP-associated protein	0.225424	0.368387
SPBC2G2.13c	0	deoxycytidylate deaminase	0.22532	0.368608
SPBP8B7.29	0	folic acid biosynthesis: para-aminobenzoate synthase	0.225301	0.368648
SPBC17A3.03c	0	phosphoprotein phosphatase	0.224898	0.369506
SPAC823.15	ppa1	minor serine/threonine protein phosphatase Ppa1	0.22484	0.369628
SPCC1795.06	map2	conjugation: P-factor	0.224592	0.370158
SPAC23E2.02	lsd2	oxidoreductase	0.224582	0.370177
SPAC10F6.04	0	regulator of condensation	0.224359	0.370654
SPBC1A4.01	apc10	anaphase-promoting complex subunit Apc10	0.224339	0.370696
SPBC557.04	ppk29	actin cortical patch: Ark1/Prk1 family protein kinase Ppk29	0.223781	0.371887
SPBC27B12.06	gpi13	phospholipid biosynthesis: GPI anchor biosynthesis protein	0.223746	0.371963
SPBPJ4664.03	mfm3	conjugation: M-factor precursor	0.223735	0.371986
SPBC725.16	res1	G1/S transition: MBF transcription factor complex subunit Res1	0.22363	0.37221
SPBC1198.07c	0	mannan endo-1,6-alpha-mannosidase	0.223599	0.372276
SPAC18B11.11	0	GTPase activating protein	0.223543	0.372396
SPAC29A4.02c	0	translation elongation factor EF-1 gamma subunit	0.223207	0.373115
SPBC3B9.01	0	Hsp70 nucleotide exchange factor	0.223044	0.373465
SPCC16C4.07	scw1	RNA-binding protein Scw1: cell wall/septum	0.223022	0.373511
SPAC23A1.06c	cmk2	DNA replication initiation: MAPK-activated protein kinase Cmk2	0.222998	0.373564
SPBC776.18c	pmh1	transcription factor TFIIH complex subunit Pmh1	0.222961	0.373643
SPBC13E7.03c	0	post-transcriptional regulator Vts1	0.222479	0.374677
SPBC16A3.12c	0	triglyceride lipase-cholesterol esterase	0.222176	0.375326
SPBC119.07	ppk19	serine/threonine protein kinase	0.2219	0.375921
SPBC947.14c	0	sequence orphan	0.221783	0.376172
SPBC660.09	mug168	sequence orphan	0.221678	0.376398
SPAC3C7.01c	0	inositol polyphosphate phosphatase	0.221623	0.376516
SPAC12G12.10	0	WD repeat protein	0.22154	0.376695
SPBC1D7.04	mlo3	RNA annealing factor Mlo3	0.221525	0.376728
SPAC1D4.14	0	THO complex	0.221466	0.376856
SPAC22F8.05	0	alpha,alpha-trehalose-phosphate synthase	0.221206	0.377416
SPAC10F6.06	vip1	rrm RNA recognition motif	0.221155	0.377525
SPAPJ696.02	0	actin cortical patch: component Lsb4 (predicted)	0.221052	0.377748
SPCC1235.12c	mug146	meiotically upregulated gene Mug46	0.22095	0.377967
SPCC16A11.12c	ubp1	ubiquitin C-terminal hydrolase activity	0.220928	0.378014
SPBC215.15	sec13	COPII-coated vesicle component	0.220771	0.378354
SPCC63.13	0	DNAJ domain protein	0.220668	0.378576
SPBC1271.04c	0	deoxyhypusine synthase	0.220413	0.379129
SPBC29A10.10c	0	rRNA processing: tRNA-splicing endonuclease positive effector	0.220399	0.379157
SPAC26A3.01	sxa1	aspartic protease	0.22025	0.379481
SPAC227.12	0	mRNA splicing: U4/U6 x U5 tri-snRNP complex subunit Prp4 family	0.21985	0.380347
SPAC17G8.14c	pck1	cell polarity/1,3-beta-glucan biosynthesis: protein kinase C	0.219679	0.380718
SPBP23A10.09	psf1	DNA replication initiation: GINS complex subunit Psf1	0.219457	0.381198
SPAPB1E7.07	0	glutamate synthase	0.219166	0.38183
SPCC24B10.04	0	sequence orphan (mitochondrion)	0.219079	0.382019
SPAC22G7.01c	0	aminopeptidase	0.218994	0.382203
SPBC17G9.08c	csx2	ADP-ribosylation factor	0.218974	0.382247
SPCC1442.16c	0	quinone oxidoreductase	0.218885	0.38244
SPCC61.04c	0	Rab GTPase binding	0.21862	0.383017
SPBC887.04c	lub1	WD repeat protein Lub1	0.218256	0.38381
SPCC1494.01	0	iron/ascorbate oxidoreductase family	0.218239	0.383847
SPCC1494.09c	0	sequence orphan	0.218148	0.384046
SPAC22E12.10c	etp1	ferredoxin	0.217727	0.384964
SPAC19G12.14	its3	1-phosphatidylinositol-4-phosphate 5-kinase Its3	0.217645	0.385144
SPAC1687.20c	mis6	inner centromere protein Mis6	0.217451	0.385566
SPAC31A2.05c	mis4	adherin	0.217427	0.385618
SPBC27.06c	mgr2	mitochondrial membrane protein Mgr1	0.217418	0.385637
SPAC1782.01	0	proteasome component: mitotic cell cycle	0.216692	0.387227
SPAC1D4.07c	0	dubious ORF	0.216634	0.387355
SPCC1795.03	gms1	UDP-galactose transporter Gms1	0.216583	0.387466
SPCC965.05c	thp1	uracil DNA N-glycosylase Thp1	0.216344	0.387989
SPCC417.10	0	membrane transporter	0.216244	0.38821
SPAC56F8.02	0	AMP binding enzyme	0.216103	0.388519
SPAC144.07c	0	ATP binding protein	0.216097	0.388531
SPBC9B6.11c	0	rRNA processing: CCR4/nocturin family endoribonuclease	0.215974	0.388803
SPCC794.10	0	UTP-glucose-1-phosphate uridylyltransferase	0.215895	0.388976
SPAC5D6.08c	mes1	meiosis II protein Mes1	0.215779	0.389231
SPAC17G8.04c	arc15	actin cortical patch: ARP2/3 actin-organizing complex subunit Arc15	0.215499	0.389847
SPAC869.03c	0	urea transporter	0.215214	0.390473
SPBC21D10.05c	ucp3	actin cortical patch: GTPase activating protein	0.215066	0.390799
SPCC338.14	0	adenosine kinase	0.214319	0.392447
SPBC1703.11	0	conserved hypothetical: optic atrophy 3 family protein	0.214318	0.392449
SPCC736.14	dis1	microtubule-associated protein Dis1	0.214268	0.392559
SPCC16C4.18c	taf50	histone H4-like TAF	0.214162	0.392794
SPBC1921.03c	mex67	Tap homolog	0.214031	0.393084
SPAC23G3.08c	ubp7	ubiquitin C-terminal hydrolase activity	0.213595	0.394048
SPBC8D2.11	0	sequence orphan	0.213557	0.394131
SPBC23E6.07c	rfc1	DNA replication: DNA replication factor C complex subunit Rfc1	0.21349	0.394281
SPAC222.09	seb1	RNA-binding protein Seb1: termination of RNA polymerase II transcription, poly(A)-independent	0.212858	0.395683
SPCC594.01	0	conserved hypothetical: DUF1769 family protein	0.212571	0.396319
SPCC16A11.14	sfh1	zinc finger protein	0.211675	0.398313
SPAC19A8.01c	sec73	guanyl-nucleotide exchange factor	0.211184	0.399408
SPAC4F8.08	mug114	sequence orphan	0.210978	0.399867
SPCC645.07	rgf1	1,3-beta-glucan biosynthesis: RhoGEF Rgf1	0.21076	0.400355
SPAC18B11.08c	0	conserved yeast protein	0.210752	0.400372
SPBC713.09	0	sequence orphan	0.210501	0.400935
SPAC56F8.06c	alg10	dolichyl-phosphate-glucose-glycolipid alpha-glucosyltransferase Alg10	0.210188	0.401635
SPAC328.08c	0	tubulin specific chaperone	0.209879	0.402328
SPBP4H10.05c	spe2	S-adenosylmethionine decarboxylase proenzyme Spe2	0.20981	0.402482
SPCC290.03c	nup186	nucleoporin	0.209763	0.402587
SPAC869.01	0	amidase	0.209602	0.402947
SPAC3A12.17c	cys12	cysteine synthase	0.209552	0.403061
SPBC146.06c	0	conserved hypothetical: VRR-NUC nuclease associated domain, human MTMR15 homolog	0.209175	0.403907
SPAC19B12.13	cox1102	cytochrome c oxidase assembly protein Cox11	0.208811	0.404726
SPAC26F1.01	sec74	guanyl-nucleotide exchange factor	0.20867	0.405044
SPAC1006.05c	och1	alpha-1,6-mannosyltransferase	0.208522	0.405376
SPAC4F10.15c	wsp1	actin cortical patch/cell polarity: WASp homolog	0.208454	0.405531
SPCC576.01c	0	sulfonate dioxygenase	0.208426	0.405592
SPAC22E12.11c	set3	histone lysine methyltransferase Set3	0.20834	0.405786
SPBC1734.15	rsc4	bromodomain protein	0.208066	0.406404
SPBPJ4664.05	0	conserved yeast protein	0.208056	0.406427
SPBC530.02	0	MFS family membrane transporter	0.207887	0.406807
SPBC685.02	0	conserved eukaryotic protein	0.207685	0.407265
SPAC1F5.11c	0	phosphatidylinositol kinase	0.207545	0.407581
SPCC4G3.10c	rhp42	DNA repair protein Rhp42	0.207446	0.407803
SPAC343.05	vma1	V-type ATPase	0.207158	0.408455
SPAC1B1.03c	kap95	karyopherin	0.207054	0.408691
SPAP8A3.04c	hsp9	heat shock protein	0.206814	0.409234
SPAC21E11.08	lcb2	serine palmitoyltransferase	0.206807	0.409251
SPAC3H1.12c	snt2	Lid2 complex subunit Snt2	0.206115	0.41082
SPAC3A11.09	0	sodium/hydrogen exchanger family	0.206023	0.411028
SPBC30D10.05c	0	short chain dehydrogenase	0.205816	0.411497
SPCC1450.15	0	phospholipid biosynthesis: pig-F	0.205593	0.412006
SPBC354.14c	vac8	armadillo repeat protein	0.204933	0.413509
SPAC23C11.06c	0	hydrolase (predicted)	0.204922	0.413534
SPACUNK4.08	0	dipeptidyl aminopeptidase	0.204866	0.41366
SPCC895.05	for3	cell polarity: formin For3	0.204698	0.414044
SPCC13B11.01	adh1	alcohol dehydrogenase	0.204563	0.414351
SPBC18E5.02c	0	serine palmitoyltransferase complex subunit	0.204498	0.4145
SPBCPT2R1.08c	tlh2	telomere maintenance: RecQ type DNA helicase	0.204416	0.414688
SPCC550.10	meu8	betaine aldehyde dehydrogenase	0.204119	0.415366
SPAC222.07c	hri2	eIF2 alpha kinase Hri2	0.204108	0.41539
SPAC1527.01	mok11	alpha-1,3-glucan synthase	0.203751	0.416206
SPBC887.10	mcs4	oxidative stress response: two-component response regulator	0.203239	0.417379
SPBC887.14c	pfh1	DNA replication: pif1 helicase homolog Pfh1	0.203163	0.417553
SPCC70.07c	tmp1	thymidylate kinase Tmp1	0.203047	0.417819
SPBC646.09c	int6	translation initiation factor eIF3e	0.202901	0.418154
SPBC23E6.01c	0	RNA-binding protein	0.202868	0.418229
SPCC1494.03	arz1	armadillo repeat containing, Zfs1 target number 1	0.202739	0.418525
SPBC36.10	0	mitochondrial intermembrane space protein sorting protein (predicted)	0.202701	0.418613
SPAC17G6.03	0	calcineurin-like phosphoesterase	0.202558	0.418942
SPAC6F12.03c	fsv1	SNARE	0.202389	0.419329
SPAC23C11.05	0	inorganic pyrophosphatase	0.202381	0.419347
SPBC1347.08c	0	DNA replication: ribonuclease H2 complex subunit (predicted)	0.202232	0.41969
SPBC887.07	mrpl38	mitochondrial ribosomal protein subunit L38	0.201966	0.420301
SPAC17A5.07c	ulp2	peptidase family C48	0.201962	0.420311
SPAC3H8.05c	0	sequence orphan	0.201421	0.421558
SPAC22G7.08	ppk8	serine/threonine protein kinase	0.201284	0.421872
SPBP4H10.04	ppb1	cell polarity: serine/threonine protein phosphatase Ppb1	0.201177	0.422121
SPAC16E8.07c	vph1	V-type ATPase	0.201144	0.422196
SPBC20F10.05	0	conserved hypothetical: DUF1740 family protein	0.20109	0.422319
SPMTR.02	matPi	P-specific polypeptide Pi	0.201082	0.422339
SPAC1250.07	sfc7	TFIIIC subunit (pol III transcription)	0.200766	0.423067
SPBC336.12c	cdc10	G1/S transition: MBF transcription factor complex subunit Cdc10	0.200315	0.424111
SPCC1672.06c	asp1	acid phosphatase Asp1	0.200128	0.424543
SPBC146.05c	cwf25	mRNA splicing: complexed with Cdc5p	0.200016	0.424802
SPBC1604.02c	0	sequence orphan	0.199963	0.424926
SPAC589.02c	srb9	mediator complex submodule	0.199829	0.425236
SPAC17D4.03c	cis4	zinc ion homeostasis: metal transporter	0.199752	0.425415
SPBC27B12.04c	0	conserved eukaryotic protein	0.199716	0.425497
SPCC962.02c	bir1	mitotic spindle checkpoint: survivin	0.19971	0.425512
SPAC11G7.05c	0	aerobic respiration: [acyl-carrier protein] S-malonyltransferase	0.199523	0.425944
SPCC757.12	0	alpha-amylase	0.199389	0.426255
SPBC119.10	0	asparagine synthetase	0.199363	0.426316
SPAC3F10.07c	0	dubious	0.199031	0.427086
SPCC285.12	lsm7	mRNA splicing: U6 snRNP-associated protein	0.199016	0.427122
SPBC25H2.12c	cct7	chaperonin-containing T-complex eta subunit Cct7	0.198925	0.427332
SPBC15D4.03	slm9	centromere silencing: WD repeat protein	0.198812	0.427597
SPAC27D7.08c	0	conserved hypothetical: DUF890 family protein	0.1988	0.427624
SPBC13E7.11	0	rhomboid family protease	0.198798	0.427628
SPCC1919.14c	bdp1	transcription factor TFIIIB complex subunit Bdp1	0.198657	0.427956
SPCC736.08	cbf11	regulator of cell separation/cytokinesis: CBF1/Su(H)/LAG-1 family transcription factor Cbf11	0.19777	0.430021
SPAC1F3.06c	spo15	sporulation protein Spo15	0.197652	0.430297
SPAC227.11c	0	sensor for misfolded ER glycoproteins Yos9	0.197543	0.43055
SPCC1827.02c	0	phospholipid biosynthesis: cholinephosphate cytidylyltransferase	0.197284	0.431157
SPAC4G9.04c	0	mRNA polyadenylation: cleavage and polyadenylylation specificity factor	0.197008	0.4318
SPAC4A8.15c	cdc3	actin cortical patch: profilin	0.196899	0.432054
SPBC31F10.13c	hip1	centromere silencing: hira protein	0.196567	0.432833
SPBC660.11	tcg1	telomere maintenance: single-stranded telomeric binding protein Tgc1	0.196466	0.433069
SPAC6F12.10c	ade3	phosphoribosylformylglycinamidine synthase Ade3	0.19636	0.433317
SPCC330.12c	sdh3	aerobic respiration: succinate dehydrogenase	0.196164	0.433776
SPAC11H11.01	sst6	late endosome to vacuole transport: Class E Vps	0.196078	0.433979
SPBC25B2.10	0	Usp	0.196033	0.434083
SPAC1783.01	0	FAD binding protein	0.195291	0.435824
SPCC18.07	rpc53	DNA-directed RNA polymerase III complex subunit Rpc53	0.194858	0.436842
SPAC31A2.12	0	arrestin family	0.194574	0.437511
SPAC7D4.10	vma13	V-type ATPase	0.194432	0.437846
SPAC3F10.04	gsa1	glutathione synthetase large subunit Gsa1	0.19432	0.43811
SPAC20H4.11c	rho5	Rho family GTPase Rho5	0.194294	0.438172
SPAC1805.11c	rps2602	40S ribosomal protein S26	0.19395	0.438983
SPCC1620.07c	0	conserved hypothetical: lunapark homolog	0.193673	0.439636
SPAC323.02c	0	20S proteasome component	0.193463	0.440133
SPCC548.03c	wtf4	wtf element	0.193317	0.440479
SPAC22H10.13	zym1	zinc ion homeostasis: metallothionein	0.192827	0.441638
SPAC2F7.09c	0	conserved hypothetical: mitochondrial GTPase related protein (predicted)	0.19266	0.442034
SPAC12G12.09	0	sequence orphan	0.191571	0.444618
SPCC794.15	0	sequence orphan	0.19138	0.44507
SPCC31H12.08c	ccr4	CCR4-Not complex subunit Ccr4	0.191299	0.445263
SPCC1235.02	bio2	vitamin metabolism: biotin synthase	0.191161	0.445593
SPBC2G2.10c	mug110	sequence orphan	0.190984	0.446015
SPAC22H10.04	0	protein phosphatase type 2A	0.190515	0.447132
SPBC800.10c	0	actin cortical patch: EPS15 repeat family actin cortical patch component (predicted)	0.190414	0.447372
SPBC216.03	0	conserved fungal protein	0.190267	0.447722
SPCC1672.02c	sap1	DNA replication: switch-activating protein Sap1	0.18996	0.448455
SPBC365.06	pmt3	centromere silencing: SUMO	0.189859	0.448698
SPBPB8B6.06c	0	conserved hypothetical: CRCB domain protein	0.189572	0.449384
SPBC16G5.01	rpn12	19S proteasome regulatory subunit	0.189555	0.449424
SPBC428.05c	arg12	amino acid/arginine biosynthesis: argininosuccinate synthase	0.189353	0.449908
SPBC577.07	ubp10	mRNA splicing: ubiquitin C-terminal hydrolase activity	0.188817	0.451191
SPAC824.07	0	hydroxyacylglutathione hydrolase	0.188618	0.451668
SPAC1F12.05	0	endocytosis regulator (predicted)	0.188454	0.452063
SPBC8D2.10c	rmt3	type I ribosomal protein arginine methytransferase Rmt3	0.188003	0.453144
SPAC6C3.04	cit1	aerobic respiration: citrate synthase	0.187983	0.453193
SPAC105.03c	0	transcription factor	0.187974	0.453213
SPAC328.04	0	AAA family ATPase	0.187176	0.455134
SPBP22H7.07	prp5	mRNA splicing: WD repeat protein Prp5	0.187004	0.455549
SPBC16G5.02c	0	ribokinase	0.186522	0.456711
SPBC8D2.18c	0	adenosylhomocysteinase	0.186427	0.45694
SPCC417.11c	0	aminotransferase	0.186233	0.457408
SPBC18H10.19	0	human UVRAG (UV radiation resistance) homolog: DNA repair	0.186175	0.45755
SPAC27E2.04c	0	dubious ORF	0.185626	0.458877
SPBC25H2.15	0	programmed cell death protein homolog (predicted)	0.18556	0.459035
SPBC646.16	0	20S proteasome component	0.18542	0.459376
SPBC1685.14c	0	Vid27 family protein	0.185343	0.459561
SPBC216.02	mcp5	microtubule movement: meiosis specific coiled-coil protein Mcp5	0.18519	0.459933
SPBP4H10.17c	0	mitochondrial ribosomal small subunit	0.185098	0.460154
SPCC553.12c	0	conserved fungal protein	0.184499	0.461609
SPBPB8B6.02c	0	urea transporter	0.184051	0.462696
SPCC1322.13	ade6	phosphoribosylaminoimidazole carboxylase Ade6	0.18388	0.463113
SPCC320.13c	ark1	mitotic spindle checkpoint: aurora-B kinase Ark1	0.183753	0.463421
SPAP27G11.02	0	conserved hypothetical: TPR repeat protein	0.183228	0.4647
SPBC3F6.02c	0	ergosterol biosynthesis: 3 beta-hydroxysteroid dehydrogenase/delta 5-->4-isomerase	0.183061	0.465107
SPBC21C3.15c	0	aldehyde dehydrogenase	0.182884	0.465538
SPBC30B4.06c	0	GIDA family	0.18269	0.466013
SPCC126.12	0	DUF34	0.182527	0.46641
SPBC25B2.07c	0	microtubule-associated protein	0.182511	0.466449
SPAC30D11.10	rad22	DNA repair protein Rad22	0.182303	0.466958
SPAC9.12c	atp12	F1-ATPase chaperone	0.181903	0.467935
SPAC1250.02	mug95	sequence orphan (ER protein)	0.181384	0.469205
SPBC776.13	cnd1	condensin subunit Cnd1	0.180903	0.470386
SPBC530.11c	0	transcription factor	0.180881	0.470438
[truncated: 3,053 more rows]
