# Supplementary material for: Deciphering the Transcriptional-Regulatory Network of Flocculation in Schizosaccharomyces pombe
Source: PLoS Genet. 2012 Dec 6;8(12):e1003104. doi: 10.1371/journal.pgen.1003104 (PMC3516552; doi:10.1371/journal.pgen.1003104)
Supplement: Table S3 — mbx2-HA ChIP-chip data. (XLSX) [file pgen.1003104.s004.xlsx]

## Sheet: Sheet1
Table S3 mbx2-HA ChIP-chip data
Systematic Name	Gene Name	Description	No. of peaks detected	1st Peak High Average Ratio	2nd Peak High Average Ratio	3rd Peak High Average Ratio
SPBC317.01	mbx2	MADS-box transcription factor Pvg4	2	4.32	1.03
SPBC2G5.06c	hmt2	sulfide-quinone oxidoreductase	1	3.76658
SPBC2G5.07c	rpc25	DNA-directed RNA polymerase III complex subunit Rpc25	1	3.76658
SPAC1F5.03c		oxidoreductase	1	3.59817
SPCC1742.01	gsf2	glycoprotein	1	3.53489
SPAPB18E9.05c		dubious ORF	3	3.53	1.47	1.28
SPAPB18E9.04c		glycoprotein	3	3.53	1.28	1.24
SPAPB15E9.01c	pfl2	glycoprotein	2	3.53	1.47
SPAC821.09	eng1	endo-1,3-beta-glucanase Eng1	1	3.48833
SPAC821.08c	slp1	mitotic spindle checkpoint: sleepy homolog Slp1	1	3.48833
SPBC8E4.01c		inorganic phosphate transporter	1	3.42026
SPBC8E4.02c		sequence orphan	1	3.42026
SPAC1F8.06	fta5	Sim4 and Mal2 associated	1	3.39141
SPBC947.04	pfl3	glycoprotein	2	3.33	2.03
SPBC947.03c		conserved hypothetical: Sm domain protein	2	3.33	2.03
SPCC736.05	wtf7	wtf element	1	3.31162
SPCC736.04c	gma12	alpha-1,2-galactosyltransferase Gma12	1	3.31162
SPAC4F8.11		WD repeat protein	1	3.27824
SPAC4F8.10c	stg1	actin cortical patch: SM22/transgelin-like actin modulating protein Stg1	1	3.27824
SPCC11E10.01		cystathionine beta-lyase	1	3.10809
SPCC1235.01		sequence orphan	1	3.10252
SPAC806.11		dubious ORF	1	3.08389
SPBC543.07	pek1	MAP kinase kinase Pek1	1	3.03242
SPBC543.06c	dbp8	rRNA processing: DEAD/DEAH box helicase	1	3.03242
SPBC543.08		phospholipid biosynthesis: phosphoinositide biosynthesis protein	1	3.03242
SPBC543.05c		inorganic anion exchanger	1	3.03242
SPAC19B12.11c		zinc finger protein	1	2.93617
SPAC19B12.13	cox1102	cytochrome c oxidase assembly protein Cox11	1	2.93617
SPAC19B12.12c	yip11	mRNA splicing: SMN family	1	2.93617
SPAC869.01		amidase	1	2.92719
SPAC17A2.01	bsu1	high-affinity import carrier for pyridoxine, pyridoxal, and pyridoxamine Bsu1	1	2.92431
SPAC11D3.06		MatE family transporter	1	2.89176
SPBC359.03c		amino acid permease family	1	2.80322
SPAC513.07		cinnamoyl-CoA reductase	1	2.79832
SPAC513.06c		dihydrodiol dehydrogenase	1	2.79832
SPAC2E1P3.01		zinc binding dehydrogenase	1	2.79832
SPBC776.06c		cell polarity/actin cortical patch: spindle pole body interacting protein	1	2.78928
SPBC776.07		aerobic respiration: mitochondrial Mam33 family protein: aerobic respiration	1	2.78928
SPCC790.02	pep3	late endosome to vacuole transport: zinc finger protein	1	2.78812
SPCC1919.14c	bdp1	transcription factor TFIIIB complex subunit Bdp1	1	2.78812
SPBPB8B6.04c	grt1	transcription factor Grt1	2	2.76	1.32
SPBPB8B6.05c		L-asparaginase	1	2.76
SPCC1919.12c		peptidase family M28	1	2.75004
SPCC1919.13c		conserved eukaryotic protein	1	2.75004
SPAC977.10	sod2	CPA1 sodium ion/proton antiporter	2	2.71	1.61
SPAC977.09c		fungal cell wall: phospholipase	1	2.71
SPCP1E11.11		RNA-binding PUMILIO protein: deadenylation-dependent decay	1	2.69957
SPCP1E11.09c	rpp103	60S acidic ribosomal protein	1	2.69957
SPCC569.08c	ade5	glycinamide ribonucleotide transformylase	1	2.69957
SPCP1E11.10		ankyrin repeat protein	1	2.69957
SPAC977.11		conserved hypothetical: CRCB domain protein	1	2.67524
SPAC977.12		L-asparaginase	2	2.68	2.08
SPCC70.06		SAC3/GANp family	2	2.65	1.01
SPCC70.05c		serine/threonine protein kinase	1	2.65
SPAC29B12.14c		purine transporter	1	2.65144
SPAC1039.01		amino acid permease family	1	2.65144
SPBC19F5.01c	puc1	cyclin	2	2.62	1.4
SPAC922.03		1-aminocyclopropane-1-carboxylate deaminase	2	2.59	1.34
SPAC1039.11c		alpha-glucosidase	2	2.59	1.34
SPAC56F8.15		dubious ORF	1	2.54311
SPAC56F8.13		dubious ORF	1	2.54311
SPAC56F8.14c	mug115	sequence orphan	1	2.54311
SPAPB2C8.01		glycoprotein	1	2.53441
SPBC12D12.02c	cdm1	DNA replication: DNA polymerase delta subunit Cdm1	1	2.52444
SPBC12D12.03	cct1	chaperonin-containing T-complex alpha subunit Cct1	1	2.52444
SPBC337.08c	ubi4	ubiquitin	1	2.52135
SPBC337.09	erg28	ergosterol biosynthesis: Erg28 protein	1	2.52135
SPBC337.07c		carboxypeptidase	1	2.52135
SPCC1223.13	cbf12	regulator of cell separation/cytokinesis: CBF1/Su(H)/LAG-1 family transcription factor Cbf12	2	2.5	1.47
SPCC1223.12c	meu10	fungal cell wall: GPI anchored cell surface protein (predicted)	2	2.5	1.47
SPBC1271.09		glycerophosphodiester transporter	1	2.49699
SPBC36.02c		spermidine family transporter	2	2.49	1.39
SPBP35G2.02		conserved hypothetical: DUF1000 family protein	1	2.47486
SPAC17G8.10c	dma1	mitotic spindle checkpoint: mitotic spindle checkpoint component Dma1	1	2.42345
SPAC17G8.11c		mannosyltransferase complex subunit	1	2.42345
SPAC23D3.12		inorganic phosphate transporter	1	2.41962
SPAC13C5.06c	mug121	sequence orphan (ER/Golgi protein)	2	2.41	2.29
SPCC330.07c		membrane transporter	1	2.38774
SPCC330.08	alg11	mannosyltransferase complex subunit Alg11	1	2.38774
SPAC1834.02	aro1	pentafunctional aromatic polypeptide Aro1	1	2.36899
SPAC2C4.08		conserved yeast protein	1	2.36845
SPAC2C4.09		DUF1640	1	2.36845
SPAC2C4.07c		ribonuclease II	1	2.36845
SPBC3H7.15	hhp1	serine/threonine protein kinase Hhp1	1	2.35117
SPBC3H7.14		BRCT domain	1	2.35117
SPBC1289.05c	vma10	V-type ATPase	1	2.34673
SPBC1289.04c	pob1	cell polarity: Boi family protein	1	2.34673
SPBC1271.15c		translation initiation factor if-2	1	2.34506
SPBP26C9.03c		iron ion transporter	1	2.34506
SPBC1683.05		thiamine transporter	1	2.33607
SPBC21B10.09		acetyl-CoA transporter	1	2.33223
SPBC21B10.08c		sequence orphan	1	2.33223
SPBC21B10.10	rps402	40S ribosomal protein S4	1	2.33223
SPCC320.03		transcription factor	1	2.32461
SPAC1B3.15c		membrane transporter	1	2.3227
SPAC1B3.14	vma3	V-type ATPase	1	2.3227
SPCC285.04		transthyretin	2	2.32	1.51
SPCC285.05		purine nucleoside transporter	2	2.32	1.51
SPAC16C9.03		export adaptor	1	2.3188
SPAC16C9.02c		S-methyl-5-thioadenosine phosphorylase	1	2.3188
SPAC16C9.01c		conserved hypothetical: carbohydrate kinase (predicted)	1	2.3188
SPBC336.03	efc25	cell polarity: exchange factor Cdc25p-like	1	2.31361
SPAC1782.03		conserved hypothetical: microfibrillar-associated protein family protein	1	2.29773
SPAC1782.02c		conserved fungal protein	1	2.29773
SPBC1347.09		hexaprenyldihydroxybenzoate methyltransferase	1	2.29658
SPBC1347.08c		DNA replication: ribonuclease H2 complex subunit (predicted)	1	2.29658
SPBC1347.10	cdc23	DNA replication initiation: MCM-associated protein Mcm10	1	2.29658
SPBC23G7.15c	rpp202	60S acidic ribosomal protein	1	2.29433
SPAC13C5.07	rad32	telomere maintenance: Rad32 nuclease	1	2.28993
SPAC13C5.05c		N-acetylglucosamine-phosphate mutase	1	2.28993
SPBC23G7.11		DNA-3-methyladenine glycosidase Mag2	2	2.29	1.81
SPBC23G7.10c		NADH-dependent flavin oxidoreductase	2	2.29	1.81
SPCC1223.02	nmt1	vitamin metabolism: no message in thiamine	1	2.25243
SPBC1604.08c	imp1	importin alpha	1	2.20544
SPBC1604.10	srb7	mediator complex subunit Srb7	1	2.20544
SPBC1604.09c		rRNA processing: exoribonuclease Rex4 (predicted)	1	2.20544
SPBPB7E8.01		glycoprotein	1	2.1951
SPCC1281.08	wtf11	wtf element	1	2.19311
SPCC1281.06c		fatty acid biosynthesis: acyl-coA desaturase	1	2.19311
SPCC1281.07c		glutathione S-transferase	1	2.19311
SPAC644.10	med11	mediator complex subunit Med11 (predicted)	1	2.18495
SPAC644.09		alanine racemase	1	2.18495
SPAC644.08		haloacid dehalogenase-like hydrolase	1	2.18495
SPCC188.09c	pfl4	glycoprotein	1	2.14742
SPBC776.01	rpl29	60S ribosomal protein L29	1	2.14573
SPBPJ4664.02		glycoprotein	1	2.14337
SPAC6C3.02c		CHCH domain	2	2.1	1.97
SPAC6C3.04	cit1	aerobic respiration: citrate synthase	1	2.1
SPAC6C3.03c		sequence orphan	1	2.1
SPBP4H10.03	oxa102	mitochondrial inner membrane translocase Oxa102	1	2.09458
SPBP19A11.07c		conserved hypothetical: human down-regulated in multiple cancers-1 homolog 2	1	2.09458
SPBP4H10.04	ppb1	cell polarity: serine/threonine protein phosphatase Ppb1	1	2.09458
SPAC2E1P3.05c		fungal cellulose binding domain protein: extracellular polysaccharide metabolism	1	2.08302
SPAC977.13c		pseudogene	1	2.08
SPAC1D4.12	rad15	transcription factor TFIIH complex subunit Rad15	1	2.07601
SPCC1682.13		SWIRM domain	1	2.07255
SPCC1682.12c	ubp16	ubiquitin C-terminal hydrolase activity	1	2.07255
SPCC1682.14	rpl1902	60S ribosomal protein L19B	1	2.07255
SPAC23C11.14	zhf1	zinc ion homeostasis: CDF metal cation transporter	1	2.06074
SPAC23C11.13c	hpt1	xanthine phosphoribosyltransferase	1	2.06074
SPAC23C11.15	pst2	SIN3 family co-repressor	1	2.06074
SPBC1711.14	rec15	meiotic recombination prtoein Rec15	1	2.05171
SPBC1711.13	his2	histidinol dehydrogenase His2	1	2.05171
SPBC1711.15c		sequence orphan	1	2.05171
SPACUNK4.15		2',3'-cyclic-nucleotide 3'-phosphodiesterase	1	2.03099
SPACUNK4.13c		GTP1/OBG family	1	2.03099
SPBC359.05		ABC transporter family	1	2.03058
SPBC359.04c	pfl7	glycoprotein	1	2.03058
SPAC977.05c		conserved fungal protein	1	2.02575
SPAC977.06		DUF999	1	2.02575
SPBC1348.10c		fungal cell wall: phospholipase	1	2.00887
SPBC1348.11		pseudogene	2	2.00887	1.01
SPBP8B7.21	ubp3	ubiquitin C-terminal hydrolase activity	1	2.00086
SPBP8B7.20c		rRNA processing: RNA methyltransferase Nop2	1	2.00086
SPBP8B7.22	erd2	HDEL receptor	1	2.00086
SPBPB21E7.08		pseudogene	1	1.99633
SPBPB21E7.07	aes1	enhancer of RNA-mediated gene silencing	1	1.99633
SPBC365.16		sequence orphan (mitochondrion)	2	1.98	1.84
SPCC569.07		aromatic aminotransferase	3	1.98	1.82	1.24
SPBC2D10.03c		conserved hypothetical: DUF866 domain protein	1	1.98151
SPBC2D10.04		arrestin family	1	1.98151
SPBC16A3.13	meu7	alpha-amylase	1	1.97739
SPBC16A3.12c		triglyceride lipase-cholesterol esterase	1	1.97739
SPBC16A3.14		mitochondrial ribosomal subunit	1	1.97739
SPAC31G5.11	pac2	cAMP-independent regulatory protein Pac2	1	1.96303
SPCC794.04c		MFS family membrane transporter	1	1.95893
SPBC1683.01		inorganic phosphate transporter	2	1.95	1.14
SPBC11C11.06c		sequence orphan	1	1.94059
SPBC11C11.07	rpl1801	60S ribosomal protein L18	1	1.94059
SPBC11C11.08	srp1	mRNA splicing: SR family	1	1.94059
SPCC576.15c	ksg1	phosphoinositide-dependent kinase 1 family	1	1.93761
SPCC338.14		adenosine kinase	1	1.93651
SPCC338.15		dolichyl-di-phosphooligosaccharide-protein glycotransferase subunit	1	1.93651
SPBP35G2.14		RNA-binding PUMILIO protein: deadenylation-dependent decay	1	1.93249
SPBP35G2.13c	swc2	chromatin remodeling complex subunit Swc2	1	1.93249
SPAC1F3.09	mug161	conserved hypothetical: CwfJ family protein	1	1.92959
SPAC1F3.08c		dubious ORF	1	1.92959
SPAC1F3.07c	rsc58	chromatin remodeling complex subunit	1	1.92959
SPAPB8E5.04c		phosphatidylglycerol/phosphatidylinositol transfer protein	1	1.91363
SPAPB8E5.06c	rpl302	60S ribosomal protein L3	2	1.91363	1.49
SPAPB8E5.05	mfm1	M-factor precursor	1	1.91363
SPAC4F10.06		BUD22 family protein (predicted): ribosome biogenesis	1	1.91231
SPAC4F10.03c		rRNA processing: 2'-O-ribose methyltransferase	1	1.91231
SPAC4F10.05c		lipoate-protein ligase	1	1.91231
SPAC4F10.04		protein phosphatase type 2A, intrinsic regulator	1	1.91231
SPBC1683.07	mal1	alpha-glucosidase Mal1	1	1.90718
SPBC1683.06c		uridine ribohydrolase	1	1.90718
SPAC2F3.08	sut1	alpha-glucoside transporter	1	1.90372
SPAC2F3.06c	kap104	karyopherin	1	1.90372
SPBC1703.09		sequence orphan (mitochondrion)	1	1.89953
SPBC1703.10	ypt1	GTPase	1	1.89953
SPBC1703.08c		5-formyltetrahydrofolate cyclo-ligase: folic acid biosynthesis	1	1.89953
SPBC8D2.09c		mRNA splicing: U2 snRNP-associated protein Msl1 (predicted)	1	1.89219
SPBC8D2.07c	sfc9	transcription factor TFIIIC complex subunit Sfc9	1	1.89219
SPAC1071.07c	rps1502	40S ribosomal protein S15	1	1.88605
SPAC1071.09c		DNAJ domain protein	1	1.88605
SPAC1071.08	rpp203	60S acidic ribosomal protein	1	1.88605
SPAC22A12.16		aerobic respiration: ATP-citrate synthase	1	1.88227
SPAC22A12.15c	bip1	BiP	1	1.88227
SPBC29A10.08	gas2	fungal cell wall: 1,3-beta-glucanosyltransferase Gas2 (predicted)	1	1.86972
SPCC1322.01		3'-5' exonuclease for RNA 3' ss-tail	1	1.86061
SPCC23B6.05c	ssb3	DNA replication: DNA replication factor A subunit Ssb3	1	1.86061
SPCC23B6.04c		CRAL/TRIO domain	1	1.86061
SPBC16D10.06		ZIP zinc transporter domain	1	1.8577
SPCC1020.03		iron ion homeostasis: CDF metal cation transporter	1	1.85334
SPAC27E2.08	Tf2-6	transposable element	1	1.85243
SPAC27E2.06c		methionine-tRNA ligase	1	1.85243
SPAC27E2.07	pvg2	glycosyltransferase	1	1.85243
SPAC1A6.04c	plb1	fungal cell wall: phospholipase B homolog Plb1	1	1.84511
SPBC29A10.01	ccr1	ergosterol biosynthesis: NADPH-cytochrome p450 reductase	1	1.83702
SPAC23H3.02c	ini1	mRNA splicing: RING finger-like protein	1	1.81998
SPAC23H3.03c		nitrogen permease regulator family	1	1.81998
SPAC9E9.07c	ypt2	GTPase	1	1.81039
SPAC9E9.08	rad26	DNA replication initiation: ATRIP	1	1.81039
SPBC4B4.07c	usp102	mRNA splicing: U1 snRNP-associated protein Usp102	1	1.80391
SPBC4B4.08	ght2	hexose transporter	1	1.80391
SPBC646.13	sds23	CBS domain protein	1	1.79857
SPBC646.12c	gap1	conjugation: GTPase activating protein Gap1	1	1.79857
SPAC5H10.12c		acetylglucosaminyltransferase	1	1.79234
SPAC5H10.11	gmh1	alpha-1,2-galactosyltransferase Gmh1	1	1.79234
SPCC320.07c	mde7	RNA-binding protein: meiosis	1	1.77716
SPCC320.08		membrane transporter (predicted)	1	1.77716
SPBP23A10.11c		fungal cell wall: glycoprotein	1	1.77249
SPBP23A10.12		conserved hypothetical: FRG1 family protein; nucleolus	1	1.77249
SPBC1683.10c	pcl1	iron ion homeostasis: ferrous iron transporter	1	1.75996
SPBC16G5.05c		MSP domain	2	1.75	1.25
SPBC16G5.06		sequence orphan (ER)	2	1.75	1.25
SPAC1834.08	mak1	histidine kinase Mak1	1	1.73665
SPAC1834.06c	pmo25	regulator of cell separation/cytokinesis: mo25 family protein Pmo25	1	1.73665
SPAC1834.07	klp3	microtubule movement: kinesin-like protein Klp3	1	1.73665
SPAC19E9.02	fin1	serine/threonine protein kinase Fin1	1	1.73597
SPAC6F12.16c	mtr4	rRNA processing: ATP-dependent RNA helicase, TRAMP complex subunit	1	1.73597
SPBC713.02c	ubp21	ubiquitin C-terminal hydrolase Ubp21	1	1.72957
SPBC713.03		D-lactate dehydrogenase	1	1.72957
SPAC110.01	ppk1	serine/threonine protein kinase	1	1.72412
SPBC646.08c		oxysterol binding protein	1	1.7223
SPBC646.07c		fatty acid biosynthesis: 3-oxo-5-alpha-steroid 4-dehydrogenase	2	1.7223	1.35
SPBC646.09c	int6	translation initiation factor eIF3e	1	1.7223
SPAC26F1.12c		conserved eukaryotic protein	2	1.72	1.21
SPBC24C6.07	cdc14	SIN component	1	1.7193
SPBC24C6.06	gpa1	conjugation: GTP binding	1	1.7193
SPAC3H1.11	hdr1	oxidative stress response: transcription factor	1	1.7131
SPAC24H6.04	hxk1	glycolysis/pentose phoshate shunt: hexokinase 1	1	1.70332
SPAC12G12.07c		conserved fungal protein	1	1.69765
SPAC12G12.08	mrpl6	mitochondrial ribosomal protein subunit L16	1	1.69765
SPAC12G12.09		sequence orphan	1	1.69765
SPAC12G12.06c		rRNA processing: RNA 3'-terminal phosphate cyclase	1	1.69765
SPAPB1A11.03		oxidative stress response: FMN dependent dehydrogenase	1	1.69516
SPAC3G9.03	rpl2301	60S ribosomal protein L23	1	1.69241
SPAC3G9.02	oar2	fatty acid biosynthesis: 3-oxoacyl-[acyl-carrier protein] reductase	1	1.69241
SPAC12B10.14c	ppk2	serine/threonine protein kinase	1	1.68547
SPAC12B10.15c		DNA replication: RNase H1 small subunit: DNA replication, removal of RNA primer	1	1.68547
SPBC83.16c		conserved protein	1	1.68335
SPBC83.17		multiprotein bridging factor	1	1.68335
SPBC83.19c		sequence orphan (mitochondrion)	1	1.68335
SPAC1F8.07c		pyruvate decarboxylase	1	1.67956
SPAC1F8.08		sequence orphan	1	1.67956
SPAC12G12.11c		conserved hypothetical: DUF544 domain, interacts with SPB sad1	2	1.68	1.66
SPAC12G12.12		NST UDP-galactose transporter	2	1.68	1.66
SPBC839.06	cta3	calcium signaling/homeostasis: cation-transporting P-type ATPase Cta3	1	1.64518
SPBC16C6.07c	rpt1	19S proteasome regulatory subunit	1	1.62954
SPBC16C6.09	ogm4	protein O-mannosyltransferase Ogm4	1	1.62954
SPBC16C6.08c	qcr6	ubiquinol-cytochrome-c reductase complex subunit 8	1	1.62954
SPBC16D10.03	pgp2	telomere maintenance: O-sialoglycoprotein endopeptidase	1	1.62581
SPBC16D10.01c		TPR repeat protein	1	1.62581
SPBC16D10.02	trm11	tRNA (guanine-N2-)-methyltransferase catalytic subunit Trm11	1	1.62581
SPBC21C3.11		UBX domain	1	1.61391
SPBC21C3.10c		vitamin metabolism: 5-amino-6-(5-phosphoribosylamino) uracil reductase: riboflavin biosynthesis	1	1.61391
SPBC21C3.09c		fumarylacetoacetate	1	1.61391
SPBC337.14	rpb4	DNA-directed RNA polymerase II complex subunit Rpb4	1	1.60465
SPBC337.13c	gtr1	Gtr1/RagA G protein	1	1.60465
SPBC337.16	cho1	phospholipid biosynthesis: phosphatidyl-N-methylethanolamine N-methyltransferase	1	1.60465
SPBC337.15c	coq7	ubiquinone biosynthesis protein Coq7	1	1.60465
SPBC405.04c	ypt7	late endosome to vacuole transport: GTPase Ypt7	1	1.59139
SPBC405.06		DNAJ domain protein	1	1.59139
SPBC405.03c		membrane transporter (predicted)	1	1.59139
SPBC405.05		sequence orphan	1	1.59139
SPCC569.05c		spermidine family transporter	1	1.5904
SPCC569.06		S. pombe specific multicopy membrane protein family 1	1	1.5904
SPAC9G1.06c	cyk3	src	1	1.58946
SPAC9G1.07		sequence orphan	1	1.58946
SPAC9G1.04	oxa101	mitochondrial inner membrane translocase Oxa101	1	1.58224
SPAC9G1.03c	rpl3001	60S ribosomal protein L30	1	1.58224
SPAC9G1.05		actin cortical patch: component Aip1 (predicted)	1	1.58224
SPBC56F2.05c		transcription factor	1	1.5802
SPCP1E11.05c		sterol O-acyltransferase	1	1.57529
SPCP1E11.06	apl4	adaptin	1	1.57529
SPCP1E11.04c	pal1	membrane associated protein Pal1	1	1.57529
SPAC29B12.13		carbon-sulfur lyase (predicted)	1	1.57048
SPAC29B12.11c		conserved hypothetical: human WW domain binding protein-2 ortholog	1	1.57048
SPAC29B12.12		helper of TIM	1	1.57048
SPBC713.12	erg1	ergosterol biosynthesis: squalene monooxygenase Erg1	2	1.57	1.02
SPAPB18E9.02c	ppk18	serine/threonine protein kinase Ppk18	2	1.56	1.24
SPBC13A2.04c		PTR family peptide transporter	1	1.55862
SPAC824.09c		GTPase activating protein	1	1.55801
SPAC664.01c	swi6	centromere silencing: chromodomain protein Swi6	1	1.55801
SPAC3C7.06c	pit1	serine/threonine protein kinase Pit1	1	1.55563
SPAC3C7.07c		arginine-tRNA protein transferase	1	1.55563
SPAC13G6.02c	rps101	40S ribosomal protein S3a	1	1.55183
SPAC13G6.03	gpi7	phospholipid biosynthesis: GPI anchor biosynthesis protein Gpi7	1	1.55183
SPAC13G6.01c	rad8	G1/S transition:ubiquitin-protein ligase	1	1.55183
SPAC4G8.03c		RNA-binding PUMILIO protein: deadenylation-dependent decay	3	1.55	1.14	1.06
SPBC26H8.11c		conserved fungal protein	1	1.53832
SPBC26H8.12		cytochrome c heme lyase	1	1.53832
SPCC777.07		glycosyl transferase family 15	1	1.53044
SPCC777.06c		conserved hypothetical: hydrolase (predicted)	1	1.53044
SPAC18B11.02c		pseudouridylate synthase	1	1.52827
SPAC18B11.04	ncs1	calcium signaling/homeostasis: related to neuronal calcium sensor Ncs1	1	1.52827
SPAC12G12.16c		XP-G family	1	1.52827
SPAC18B11.03c		N-acetyltransferase	1	1.52827
SPAPB17E12.06		pseudogene	1	1.52722
SPAPB17E12.04c	csn2	COP9/signalosome complex subunit Csn2	1	1.52722
SPAPB17E12.05	rpl3703	60S ribosomal protein L37	1	1.52722
SPAC29B12.06c	rcd1	RNA-binding protein Rcd1: CCR4-NOT complex subunit; repression of conjugation	2	1.53	1.42
SPAC29B12.07	sec16	multidomain vesicle coat component Sec16	2	1.53	1.42
SPAC10F6.01c		sulfite reductase beta subunit	1	1.5169
SPAC23E2.01	fep1	iron ion homeostasis: iron-sensing transcriptional regulator	1	1.51585
SPCC162.05	coq3	hexaprenyldihydroxybenzoate methyltransferase	1	1.49532
SPAC227.17c		conserved protein (fungal and plant)	1	1.49236
SPAC2F7.02c		phosphoprotein phosphatase	1	1.49236
SPAC227.18	lys3	saccharopine dehydrogenase [NAD+, L-lysine forming]	1	1.49236
SPAP8A3.02c	ofd2	2 OG-Fe(II) oxygenase superfamily protein Ofd2	1	1.48515
SPAP8A3.03		zinc ion homeostasis: ZIP zinc transporter domain	1	1.48515
SPAP8A3.04c	hsp9	heat shock protein	1	1.48515
SPBC1289.15	pfl5	glycoprotein	1	1.475
SPAC1F7.08	fio1	iron ion homeostasis: iron transport multicopper oxidase	1	1.47258
SPAC1F7.07c	fip1	iron ion homeostasis: iron permease	1	1.47258
SPAC5H10.07		sequence orphan	1	1.45035
SPAC5H10.06c	adh4	alcohol dehydrogenase	1	1.45035
SPBC646.17c	dic1	microtubule movement: dynein intermediate chain Dic1	1	1.44777
SPBC16G5.15c	fkh2	fork head transcription factor Fkh2	1	1.43676
SPBC16G5.16		transcription factor	1	1.43676
SPCC794.03		amino acid permease family	1	1.43026
SPAC630.08c	erg25	ergosterol biosynthesis: C-4 methylsterol oxidase	1	1.4216
SPAC630.07c		sequence orphan	1	1.4216
SPAC630.15	mug177	sequence orphan	1	1.4216
SPAC630.09c	mug58	glycerate kinase (predicted)	1	1.4216
SPAC1296.04	mug65	spore wall assembly protein (predicted)	1	1.41628
SPAC1296.03c	sxa2	serine carboxypeptidase	1	1.41628
SPAC3H1.08c		conserved hypothetical: DUF1640 family protein	1	1.41152
SPAC3H1.07		arginase	1	1.41152
SPBC8E4.03		arginase family	1	1.40561
SPBC2G2.12		histidine-tRNA ligase	1	1.40528
SPBC2G2.10c	mug110	sequence orphan	1	1.40528
SPBC2G2.11		N-myristoyltransferase 1	1	1.40528
SPCC18B5.02c		pseudogene	1	1.40224
SPCC18B5.03	wee1	DNA replication initiation: dual specificity protein kinase Wee1	1	1.40224
SPAPB2B4.05	vma5	V-type ATPase	1	1.39595
SPAPB2B4.04c	pmc1	calcium signaling/homeostasis: P-type calcium ATPase	1	1.39595
SPBP8B7.30c	thi5	transcription factor	1	1.39502
SPBP8B7.31		acid phosphatase	1	1.39502
SPBC36.01c		spermidine family transporter	1	1.39146
SPCC622.15c		double-strand break repair protein	1	1.39
SPAC1071.11		NADH-dependent oxidoreductase	1	1.3892
SPCC70.10		glycoprotein	1	1.38727
SPCC70.09c	mug9	conserved fungal protein	1	1.38727
SPCC70.08c		rRNA methyltransferase	1	1.38727
SPAC4F10.07c	atg13	autophagy associated protein Atg13	1	1.38014
SPAC4F10.08		sequence orphan	1	1.38014
SPBC3H7.04		mitochondrial ribosomal subunit	1	1.37635
SPBC3H7.03c		glycolysis/aerobic respiration: 2-oxoglutarate dehydrogenase	1	1.37635
SPBC26H8.01	thi2	vitamin metabolism: thiazole biosynthetic enzyme	1	1.36978
SPBC1677.03c		amino acid/isoleucine synthesis: threonine ammonia-lyase	1	1.36978
SPCC1620.10	cwf26	mRNA splicing: complexed with Cdc5 protein	1	1.35708
SPCC1620.09c	tfg1	transcription factor TFIIF complex alpha subunit Tfg1	1	1.35708
SPCC1620.08		aerobic respiration: succinate-CoA ligase	1	1.35708
SPBPB2B2.05		GMP synthase [glutamine-hydrolyzing]	1	1.35354
SPBPB2B2.03c		pseudogene	1	1.35354
SPBPB2B2.04		pseudogene	1	1.35354
SPBC3B9.15c	scp1	ergosterol biosynthesis: WD repeat protein	1	1.3522
SPBC646.06c	agn2	glucan endo-1,3-alpha-glucosidase Agn2	1	1.34994
SPBC646.05c	erg9	ergosterol biosynthesis: squalene synthase Erg9	1	1.34994
SPBC18A7.02c		seven transmembrane receptor-like protein	1	1.34589
SPBC336.01	fbh1	DNA replication: DNA helicase I	1	1.34589
SPAC11H11.06	arp2	actin cortical patch: ARP2/3 actin-organizing complex subunit Arp2	1	1.33736
SPAC11H11.03c		conserved hypothetical: SMR and DUF1771 domain protein	1	1.33736
SPAC11H11.04	mam2	conjugation: pheromone p-factor receptor	1	1.33736
SPAC11H11.05c	fta6	Sim4 and Mal2 associated	1	1.33736
SPBC32F12.11	tdh1	glycolysis/oxidative stress response: glyceraldehyde-3-phosphate dehydrogenase Tdh1	1	1.33629
SPBC32F12.15	tfb5	transcription factor TFIIH complex subunit Tfb5	1	1.33629
SPCC285.14		TRAPP	1	1.332
SPCC1840.02c	bgs4	1,3-beta-glucan biosynthesis: 1,3-beta-glucan synthase subunit Bgs4	1	1.33155
SPCC1840.03	sal3	karyopherin	1	1.33155
SPAC3G6.02	dss1	mRNA export protein Dss1	1	1.3298
SPAC9E9.12c		ABC transporter family	1	1.31544
SPAC821.13c		P-type ATPase	1	1.31471
SPAC6C3.07	mug68	sequence orphan	2	1.31	1.11
SPAC6C3.06c		P-type ATPase	2	1.31	1.11
SPAC6C3.08		gankyrin	2	1.31	1.11
SPAC3F10.15c	spo12	spo12 family protein	1	1.30971
SPAC3F10.17		low temperature viability protein family	1	1.30971
SPBC1778.01c	zuo1	zuotin	1	1.29208
SPBC1778.02	rap1	telomere maintenance: telomere binding protein Rap1	1	1.29208
SPBC30D10.02		transcriptional regulator	1	1.29208
SPBC1685.13		non classical export pathway protein	2	1.28	1.07
SPBC1685.12c		dubious ORF	2	1.28	1.07
SPAC23H3.10	ssr2	zinc finger protein	1	1.28271
SPAC23H3.09c	gly1	threonine aldolase	1	1.28271
SPAC26A3.02	myh1	adenine DNA glycosylase	1	1.2643
SPAC26A3.01	sxa1	aspartic protease	1	1.2643
SPBC1815.01	eno101	glycolysis: enolase	1	1.26405
SPBC17G9.13c		conserved fungal mitochondrial protein	1	1.26405
SPBC215.03c	csn1	COP9/signalosome complex subunit Csn1	1	1.26222
SPBC215.04	git11	heterotrimeric G protein gamma subunit Git11	1	1.26222
SPAC26H5.13c		conserved hypothetical: DUF1753 family protein	1	1.25957
SPCC736.15		protein kinase inhibitor	1	1.2529
SPBC215.01		GTPase activating protein	1	1.24838
SPBC3B9.18c	vma7	V-type ATPase	1	1.24838
SPBC3B9.19	mge1	GrpE domain chaperone protein	1	1.24838
SPBC776.16		sequence orphan (spindle pole body)	1	1.24502
SPBC776.15c		aerobic respiration: dihydrolipoamide S-succinyltransferase	1	1.24502
SPBC776.17		rRNA processing: rRNA processing protein Rrp7 (predicted)	1	1.24502
SPBC776.14	plh1	phospholipid-diacylglycerol acyltransferase Plh1	1	1.24432
SPAC3G9.16c	bet5	TRAPP	1	1.23422
SPAC3G9.15c	fcf2	rRNA processing: rRNA processing protein Fcf2 (predicted)	1	1.23422
SPBC36.03c		spermidine family transporter	1	1.23062
SPBC36.04	cys11	cysteine synthase	1	1.23062
SPAC20H4.09		mRNA splicing: DEAD/DEAH box helicase	1	1.22652
SPAC20H4.06c		RNA-binding protein	1	1.22652
SPAC20H4.08		phosphatase activator	1	1.22652
SPAC20H4.07	rhp57	RecA family ATPase Rhp57	1	1.22652
SPBC4C3.04c		guanyl-nucleotide exchange factor activity	1	1.22464
SPBC4C3.12	sep1	regulator of cell separation/cytokinesis: fork head transcription factor Sep1	1	1.22464
SPBC16E9.16c	lsd90	fatty acid biosynthesis: Lsd90 protein: possible role in fatty acid synthesis	1	1.22079
SPBC27B12.10c	tom7	mitochondrial TOM complex subunit Tom7	1	1.21306
SPBC27B12.09c		FAD transporter	1	1.21306
SPAC6F6.06c	rax2	cell polarity: plasma membrane protein	1	1.21133
SPAC1039.10	mmf2	homologous Pmf1p factor 1	1	1.21016
SPAC26F1.13c		leucine-tRNA ligase	1	1.21016
SPCC548.06c	ght8	hexose transporter	1	1.20681
SPAC922.05c		membrane transporter	1	1.19517
SPAC922.06		oxidoreductase	1	1.19517
SPAC922.07c		aldehyde dehydrogenase	1	1.19517
SPBC3H7.05c		sequence orphan	1	1.16033
SPBC3H7.06c	pof9	F-box protein	1	1.16033
SPCC191.11	inv1	beta-fructofuranosidase	1	1.15651
SPCC191.09c	gst1	oxidative stress response: glutathione S-transferase	1	1.15651
SPCC191.10		sequence orphan	1	1.15651
SPAP8A3.12c		tripeptidylpeptidase	1	1.15483
SPBC27.08c	sua1	sulfate adenylyltransferase	1	1.15442
SPBC28F2.02	mep33	mitotic spindle checkpoint: mRNA export protein Mep33	1	1.15442
SPBC27.06c	mgr2	mitochondrial membrane protein Mgr1	1	1.15442
SPBC16A3.02c		mitochondrial peptidase	1	1.15343
SPBC29B5.02c	isp4	OPT oligopeptide transporter family	1	1.1466
SPAC3H5.06c	pol1	DNA replication initiation: DNA polymerase alpha catalytic subunit	1	1.13633
SPAC3H5.07	rpl702	60S ribosomal protein L7	1	1.13633
SPCC1020.12c		xap-5-like protein	1	1.13358
SPCC1020.11c		conserved hypothetical: DUF786 family protein	1	1.13358
SPBC3D6.02	but2	neddylation pathway protein But2	1	1.12825
SPBC31A8.02		pseudogene	1	1.12825
SPBC1703.12	ubp9	ubiquitin C-terminal hydrolase activity	1	1.12472
SPBC1703.11		conserved hypothetical: optic atrophy 3 family protein	1	1.12472
SPCPB1C11.01	amt1	ammonium transporter	1	1.12249
SPAC13G7.08c	crb3	rRNA processing: WD repeat protein	1	1.12104
SPAC13G7.10		transcription factor	1	1.12104
SPAC13G7.11		aerobic respiration: mitochondrial inner membrane protein	1	1.12104
SPAC13G7.09c		sequence orphan	1	1.12104
SPCC13B11.02c		sequence orphan	1	1.11299
SPAC12B10.13		conserved hypothetical: negative regulator of gluconeogenesis	1	1.10432
SPAC12B10.12c	rhp41	DNA repair protein Rhp41	1	1.10432
SPCC16C4.10		pentose phoshate shunt: 6-phosphogluconolactonase	1	1.09531
SPAC1B3.20		sequence orphan	1	1.09344
SPAC1B3.09c		Noc2p-Noc3p complex subunit	1	1.09344
SPAC1B3.10c		SEL1 repeat protein	1	1.09344
SPAC27F1.09c	prp10	mRNA splicing: SAP155	1	1.08948
SPAC23D3.02	rfc2	DNA replication initiation: DNA replication factor C complex subunit Rfc2	2	2.63	1.06
SPAC23D3.01	pdp3	PWWP domain protein: histone H4-K20 methylation	1	2.63
SPBC660.05		conserved fungal protein	1	1.08251
SPBC660.06		conserved fungal protein	1	1.08251
SPBC1198.14c	fbp1	fructose-1,6-bisphosphatase Fbp1	1	1.08251
SPAC1039.08		serine acetyltransferase	1	1.08089
SPAC1039.07c		2,2-dialkylglycine decarboxylase	1	1.08089
SPAC23D3.03c		GTPase activating protein	1	1.06352
SPBC26H8.03	cho2	phospholipid biosynthesis: phosphatidylethanolamine N-methyltransferase Cho2	1	1.06321
SPBC26H8.02c	sec9	SNARE	1	1.06321
SPAC4H3.08		short chain dehydrogenase	1	1.06071
SPAC4H3.07c		rhodanese-like domain	1	1.06071
SPAC4H3.09		fatty acid biosynthesis: mitochondrial type II fatty acid synthase component	1	1.06071
SPCC1235.07	fta7	Sim4 and Mal2 associated	1	1.05997
SPCC1235.06	sif1	Sad1 interacting factor 1	1	1.05997
SPAC19B12.04	rps3001	40S ribosomal protein S30	1	1.05951
SPAC2F7.13c		tryptophan-tRNA ligase	1	1.05329
SPAC2F7.14c		rRNA processing: exosome subunit Rrp4 (predicted)	1	1.05329
SPBC15D4.02	rfl1	transcription factor	1	1.05202
SPCC1442.03		mitochondrial transporter	1	1.0491
SPCC1442.02		central kinetochore associated protein (predicted)	1	1.0491
SPBC23G7.08c	rga7	actin cortical patch: GTPase activating protein	1	1.04191
SPBC23G7.09	matmc_2	conjugation: mating-type m-specific polypeptide mc	1	1.04191
SPBC23G7.17c	matmi_2	conjugation: mating-type M-specific polypeptide Mi	1	1.04191
SPBC887.17		uracil permease	1	1.04139
SPBC887.16		dubious ORF	1	1.04139
SPBC18E5.04	rpl1001	60S ribosomal protein L10	1	1.03712
SPBC18E5.03c	sim4	centromere silencing: kinetochore protein Sim4	1	1.03712
SPBC18E5.06	rps21	40S ribosomal protein S21	1	1.03712
SPBC18E5.02c		serine palmitoyltransferase complex subunit	1	1.03712
SPAC821.11	pro1	gamma-glutamyl phosphate reductase Pro1	1	1.0345
SPAC821.12	orb6	cell polarity/regulator of cell separation/cytokinesis: serine/threonine protein kinase Orb6	1	1.0345
SPAC821.10c	sod1	oxidative stress response: superoxide dismutase Sod1	1	1.0345
SPBC25B2.08		sequence orphan	1	1.02979
SPBC25B2.07c		microtubule-associated protein	1	1.02979
SPAP32A8.02		aldo/keto reductase	1	1.02968
SPAC959.09c	apc5	anaphase-promoting complex subunit Apc5	1	1.02968
SPBC19C7.12c		alpha-1,2-mannosyltransferase	1	1.02357
SPBP19A11.01		glycine decarboxylase complex subunit H	1	1.02357
SPBC713.11c	pmp3	UPF0057 family	1	1.02184
SPBC1105.11c	h3.3	centromere silencing: histone H3	1	1.01645
SPBC1105.14		zinc finger protein	1	1.01645
SPBC1105.13c		sequence orphan	1	1.01645
SPBC1105.12	h4.3	histone H4	1	1.01645
SPAP32A8.03c		zinc finger protein	1	1.01357
SPAC3H5.12c	rpl501	60S ribosomal protein L5	1	1.01357
SPCC70.07c	tmp1	thymidylate kinase Tmp1	1	1.01017
SPAC631.02		bromodomain protein	1	1.00904
SPAC631.01c	acp2	actin cortical patch: F-actin capping protein beta subunit	1	1.00904
SPCC1223.10c	eaf1	RNA polymerase II transcription elongation factor	1	1.00857
SPCC1223.11	ptc2	protein phosphatase 2C Ptc2	1	1.00857
SPCC126.03	pus1	tRNA pseudouridylate synthase Lsp1	1	1.00551
SPCC126.02c	pku70	telomere maintenance: Ku domain protein	1	1.00551
