# Supplementary material for: Deciphering the Transcriptional-Regulatory Network of Flocculation in Schizosaccharomyces pombe
Source: PLoS Genet. 2012 Dec 6;8(12):e1003104. doi: 10.1371/journal.pgen.1003104 (PMC3516552; doi:10.1371/journal.pgen.1003104)
Supplement: Table S6 — Expression Microarray Profiling of cbf12-HA OE strain versus empty vector strain. (XLSX) [file pgen.1003104.s007.xlsx]

## Sheet: Sheet1
Table S6 Expression Microarray Profiling of cbf12-HA OE strain vs. empty vector strain
Systematic Name	Gene Name	Description	cbf12OE log2 Fold Change	cbf12OE p-value
SPCC1223.13	cbf12	regulator of cell separation/cytokinesis: CBF1/Su(H)/LAG-1 family transcription factor Cbf12	5.15272	4.75e-08
SPBC359.04c	pfl7	glycoprotein	4.78765	1.02e-07
SPBC16A3.13	meu7	alpha-amylase	4.68383	1.25e-07
SPCC1742.01	gsf2	glycoprotein	4.17631	2.11e-07
SPCC1442.01	ste6	guanyl-nucleotide exchange factor activity	3.89551	9.16e-08
SPCC1223.03c	gut2	glycerol-3-phosphate dehydrogenase Gut2	3.72375	1.07e-07
SPAC26H5.08c	bgl2	fungal cell wall: glucan 1,3-beta-glucosidase	3.71349	1.64e-07
SPBC24C6.09c	0	phosphoketolase	3.67598	1.36e-07
SPCC338.18	0	sequence orphan (golgi/ER)	3.61329	2.24e-07
SPCC191.11	inv1	beta-fructofuranosidase	3.48529	2.16e-07
SPBPJ4664.03	mfm3	conjugation: M-factor precursor	3.4556	3.45e-07
SPAPB8E5.05	mfm1	M-factor precursor	3.45403	2.09e-07
SPCC1281.04	0	vitamin metabolism: pyridoxal reductase	3.45216	4.36e-07
SPAC3G9.11c	0	pyruvate decarboxylase	3.42439	4.09e-07
SPAC22F3.12c	rgs1	conjugation: regulator of G-protein signaling Rgs1	3.38368	3.08e-07
SPCC1442.02	0	central kinetochore associated protein (predicted)	3.33779	3.28e-07
SPBC428.07	meu6	lysine-rich protein	3.31108	3.93e-07
SPBC16E9.16c	lsd90	fatty acid biosynthesis: Lsd90 protein: possible role in fatty acid synthesis	3.29863	3.17e-07
SPCC1840.12	0	OPT oligopeptide transporter family	3.25955	3.77e-07
SPCC1393.07c	mug4	sequence orphan	3.23967	4.62e-07
SPBC947.05c	0	iron ion homeostasis: ferric-chelate reductase	3.22002	4.3e-07
SPCC1450.09c	0	fungal cell wall: phospholipase	3.16011	4.71e-07
SPBC1348.07	0	DUF999	3.13121	5.21e-07
SPCC1393.12	0	sequence orphan	3.11721	5.14e-07
SPAC2F3.10	0	GARP complex	3.07593	5.84e-07
SPAC4H3.04c	0	UPF0103 family	3.01927	1.08e-06
SPBPB21E7.04c	0	S-adenosylmethionine-dependent methyltransferase	3.0109	7.02e-07
SPBC216.02	mcp5	microtubule movement: meiosis specific coiled-coil protein Mcp5	3.00966	7.43e-07
SPBC21D10.06c	map4	microtubule movement: meiosis specific coiled-coil protein Mcp5	2.9358	1.53e-06
SPAC977.06	0	DUF999	2.91084	9.58e-07
SPBC19C7.04c	0	conserved fungal protein	2.85461	1.32e-06
SPCC4G3.12c	0	zinc finger protein	2.85163	1.31e-06
SPBPB2B2.14c	0	DUF999	2.8465	1.36e-06
SPAC23C11.06c	0	hydrolase (predicted)	2.80885	4.31e-06
SPAC222.15	meu13	meiotic expression upregulated	2.80521	1.33e-06
SPAC13A11.06	0	pyruvate decarboxylase	2.80315	2.26e-06
SPBC354.13	rga6	GTPase activating protein Rga6	2.78887	2.08e-06
SPAC1751.01c	gti1	gluconate transporter inducer Gti1	2.75975	2.89e-06
SPCC569.07	0	aromatic aminotransferase	2.74525	2.39e-06
SPBPB2B2.19c	0	telomeric duplication	2.74488	1.61e-06
SPCC191.01	0	sequence orphan	2.72719	1.89e-06
SPAPB18E9.04c	0	glycoprotein	2.72081	1.69e-06
SPBC8D2.16c	0	conserved hypothetical: DUF171 family protein	2.68911	3.16e-06
SPBC14C8.05c	meu17	glucan-alpha-1,4-glucosidase	2.68618	1.89e-06
SPAC977.01	0	telomeric duplication	2.67698	1.94e-06
SPBC1D7.05	byr2	conjugation: MAP kinase kinase kinase Byr2	2.66153	2.27e-06
SPAC1B1.01	0	transcription factor	2.66061	2.47e-06
SPAC25B8.04c	0	mitochondrial splicing suppressor	2.65123	3.02e-06
SPAC4H3.03c	0	glucan 1,4-alpha-glucosidase	2.65072	2.48e-06
SPAC637.03	0	conserved fungal protein	2.64397	2.2e-06
SPBC1271.09	0	glycerophosphodiester transporter	2.5928	2.73e-06
SPCC162.10	ppk33	serine/threonine protein kinase	2.57684	4.62e-06
SPAC4H3.08	0	short chain dehydrogenase	2.56017	2.84e-06
SPBC25B2.08	0	sequence orphan	2.54478	3.52e-06
SPAC750.05c	0	telomeric duplication	2.53631	3.09e-06
SPBC1348.02	0	B66205	2.47532	3.88e-06
SPAC15A10.10	mde6	Muskelin homolog: mei4-regulated gene	2.47258	4.31e-06
SPAC27F1.10	0	sequence orphan	2.46882	4.9e-06
SPBC365.12c	ish1	LEA domain protein	2.45765	4.04e-06
SPCC737.04	0	S. pombe specific UPF0300 family protein 6	2.4575	4.72e-06
SPAC19B12.10	sst2	late endosome to vacuole transport: human AMSH protein homolog	2.43053	4.57e-06
SPAC19D5.07	0	4-aminobutyrate aminotransferase	2.41878	4.61e-06
SPBC19C2.05	ran1	serine/threonine protein kinase Ran1	2.4112	5.14e-06
SPBC15D4.02	rfl1	transcription factor	2.41108	9.68e-06
SPBPB2B2.03c	0	pseudogene	2.40261	5.28e-06
SPAC4F10.07c	atg13	autophagy associated protein Atg13	2.39656	7.58e-06
SPCC11E10.03	mug1	dynactin complex subunit	2.3934	5.14e-06
SPBC1709.14	0	peptide N-glycanase	2.38226	5.63e-06
SPAC3A11.10c	0	membrane dipeptidase	2.38097	5.41e-06
SPCPB1C11.02	0	amino acid permease family	2.35758	5.97e-06
SPAC31G5.07	0	conjugation protein (predicted)	2.34796	1.8e-05
SPCC1322.07c	0	sequence orphan	2.34081	6.88e-06
SPAC17A2.12	0	chromatin remodeling complex subunit	2.29494	7.6e-06
SPBC19C2.04c	ubp11	ubiquitin C-terminal hydrolase activity	2.28236	1.31e-05
SPAC2F3.15	lsk1	latrunculin sensitive kinase Lsk1	2.27813	1.51e-05
SPCC1235.14	ght5	hexose transporter	2.27233	8.02e-06
SPBC1773.12	0	transcription factor	2.25957	1.3e-05
SPCC622.15c	0	double-strand break repair protein	2.255	8.83e-06
SPAC20G4.03c	hri1	eIF2 alpha kinase Hri1	2.25318	1.68e-05
SPAC1610.03c	crp79	poly(A) binding protein	2.25228	8.74e-06
SPCC576.02	0	hydantoin racemase	2.24743	1.36e-05
SPBC1683.01	0	inorganic phosphate transporter	2.23532	9.1e-06
SPCC584.15c	0	arrestin family	2.21473	2.12e-05
SPBC577.15c	sim3	centromere silencing: NASP family CENP-A chaperone	2.21261	9.8e-06
SPBC18H10.05	0	WD repeat protein	2.21219	9.84e-06
SPAC1952.13	ned1	phospholipid biosynthesis: lipin	2.20267	1.16e-05
SPACUNK4.17	0	dehydrogenase	2.17616	1.25e-05
SPCC132.04c	0	NAD dependent glutamate dehydrogenase	2.15079	7.84e-05
SPBC725.10	0	similar to peripheral-type benzodiazepine receptor	2.15078	1.53e-05
SPAC1006.01	psp3	serine protease	2.14553	1.67e-05
SPBPB2B2.12c	0	bifunctional enzyme	2.14348	1.46e-05
SPCC576.01c	0	sulfonate dioxygenase	2.12969	2.1e-05
SPAC1039.08	0	serine acetyltransferase	2.1185	2.04e-05
SPAC25H1.03	mug66	meiotically upregulated gene Mug66	2.10364	2.81e-05
SPBC1685.13	0	non classical export pathway protein	2.09462	1.55e-05
SPCC1183.11	0	MS ion channel	2.09456	1.96e-05
SPBC1E8.05	0	glycoprotein	2.08628	6.85e-05
SPCC663.14c	0	membrane transporter	2.08512	4.55e-05
SPAC4H3.02c	swc3	Swr1 complex subunit	2.07546	1.79e-05
SPBC365.13c	hba1	oxidative stress response: Ran GTPase binding protein	2.06536	2.72e-05
SPBC32H8.02c	nep2	nedd8 protease Nep2	2.04429	2.06e-05
SPAC5D6.04	0	auxin family	2.04382	2.19e-05
SPAC13F5.03c	gld1	glycerol dehydrogenase	2.0307	2.88e-05
SPAC186.05c	0	conserved hypothetical: human TMEM165 homolog	2.02509	2.18e-05
SPBC725.03	0	conserved yeast protein	2.02322	2.05e-05
SPBC119.05c	csh3	src	2.01261	2.54e-05
SPAPB1E7.06c	eme1	DNA replication: Holliday junction resolvase subunit Eme1	2.00651	3.14e-05
SPBC839.06	cta3	calcium signaling/homeostasis: cation-transporting P-type ATPase Cta3	1.995	2.39e-05
SPAC4A8.04	isp6	serine protease	1.97286	2.53e-05
SPBC1718.01	pop1	F-box protein	1.9662	4.18e-05
SPAC1565.02c	0	GTPase activating protein	1.95978	4.81e-05
SPBC660.09	mug168	sequence orphan	1.9588	2.86e-05
SPBC1198.01	0	glutathione-dependent formaldehyde dehydrogenase	1.94849	3.39e-05
SPCC970.01	rad16	DNA repair endonuclease XPF	1.94319	2.84e-05
SPBC1773.13	0	aromatic aminotransferase	1.93516	3.16e-05
SPBC800.03	clr3	centromere silencing: histone deacetylase	1.9313	3.17e-05
SPCC74.04	0	amino acid permease family	1.92891	8.17e-05
SPBC11B10.08	0	conserved fungal protein	1.91985	3.56e-05
SPCC188.09c	pfl4	glycoprotein	1.91539	3.37e-05
SPAC31A2.05c	mis4	adherin	1.91263	3.33e-05
SPAC1805.16c	0	purine nucleoside phosphorylase	1.90324	0.000151545
SPAC1F5.11c	0	phosphatidylinositol kinase	1.89876	4.03e-05
SPAC13G6.08	0	WD repeat protein	1.88718	4.5e-05
SPBC1683.07	mal1	alpha-glucosidase Mal1	1.8848	5.08e-05
SPBC1861.02	abp2	DNA replication initiation: ARS binding protein Abp2	1.88088	3.7e-05
SPAC977.02	0	telomeric duplication	1.8799	4.48e-05
SPAC27D7.03c	mei2	RNA-binding protein involved in meiosis Mei2	1.87982	3.84e-05
SPAPB1E7.08c	0	membrane transporter	1.87555	5.9e-05
SPAC6F12.06	0	Rho GDP dissociation inhibitor	1.86118	5.41e-05
SPBC2F12.09c	atf21	transcription factor Atf21	1.85919	6.06e-05
SPCC330.04c	mug135	conserved hypothetical: cell surface glycoprotein (predicted), DUF1773 family protein 3	1.85728	4.08e-05
SPBC1685.05	0	serine protease	1.85618	6.68e-05
SPBC4B4.02c	nca2	mitochondrial protein Nca2	1.8537	9.2e-05
SPBC19C2.09	sre1	ergosterol biosynthesis: membrane-tethered transcription factor	1.848	4.27e-05
SPAC5D6.08c	mes1	meiosis II protein Mes1	1.84192	4.4e-05
SPAC977.16c	dak2	dihydroxyacetone kinase Dak2	1.83597	0.000138825
SPBC32H8.13c	mok12	alpha-1,3-glucan synthase	1.82616	4.67e-05
SPCC736.15	0	protein kinase inhibitor	1.82046	5.76e-05
SPAC750.04c	0	dubious ORF (B44484)	1.81941	4.88e-05
SPAC17A5.01	0	peroxin-6	1.81767	0.00011353
SPAC17A2.09c	csx1	RNA-binding protein Csx1: regulation of mRNA stability involved in response to stress	1.81681	6.13e-05
SPCC1739.10	mug33	conserved fungal protein	1.81175	0.000103085
SPCC1393.08	0	zinc finger protein	1.79071	5.47e-05
SPBC947.10	0	zinc finger protein	1.78671	7.09e-05
SPAC17A5.04c	mde10	peptidase family M12B	1.7857	8.75e-05
SPAC1687.22c	puf3	RNA-binding PUMILIO protein: deadenylation-dependent decay	1.78542	5.82e-05
SPAC29A4.19c	cta5	calcium signaling/homeostasis: Ca2+/Mn2+ transporting P-type ATPase	1.78266	7.63e-05
SPAC3H5.08c	0	WD repeat protein	1.78073	5.73e-05
SPBC1604.01	0	sulfatase modifying factor 1 related	1.77504	6.13e-05
SPAPB24D3.07c	0	sequence orphan: ER	1.75868	0.00013087
SPBC16D10.08c	0	heat shock protein	1.75615	6.4e-05
SPAC1687.16c	0	ergosterol biosynthesis: lathosterol oxidase	1.7561	0.000126725
SPCC1020.13c	0	phospholipase	1.75563	6.52e-05
SPAC13D6.01	pof14	ergosterol biosynthesis: F-box protein: may be involved in oxidative stress and ergosterol regulation	1.75505	6.42e-05
SPACUNK4.16c	0	alpha,alpha-trehalose-phosphate synthase	1.74993	6.81e-05
SPAC15A10.05c	mug182	YjeF family protein	1.74918	0.000110305
SPCC548.07c	ght1	hexose transporter	1.74667	9.36e-05
SPCC737.03c	ima1	integral inner nuclear membrane protein	1.74415	8.67e-05
SPBPB2B2.17c	0	dubious ORF (B44484)	1.73951	0.000143923
SPCC736.12c	mmi1	YTH family protein Mmi1: negative regulator of meiosis	1.7372	6.94e-05
SPAC14C4.01c	0	conserved hypothetical: DUF1770 family protein	1.73661	6.97e-05
SPBC1734.07c	0	TRAPP	1.72583	8.36e-05
SPBC1711.11	0	autophagy associated protein (predicted)	1.72409	8.06e-05
SPCC1281.08	wtf11	wtf element	1.71295	0.000175767
SPAC17A5.05c	0	conserved fungal protein	1.70956	0.000142994
SPAC3C7.06c	pit1	serine/threonine protein kinase Pit1	1.70263	8.63e-05
SPBC21B10.07	0	fungal cell wall: glycosyl hydrolase family 16	1.70256	0.000125713
SPAC3G9.05	0	cell polarity: GTPase activating protein	1.70076	8.21e-05
SPAC1D4.03c	0	SAND family protein	1.69246	0.000285397
SPCC1672.03c	0	guanine deaminase	1.69088	8.62e-05
SPBC1198.14c	fbp1	fructose-1,6-bisphosphatase Fbp1	1.68768	8.76e-05
SPAC3C7.05c	0	glycosyl hydrolase family 76	1.68712	0.000224657
SPBC359.06	mug14	adducin	1.68692	0.000114459
SPAC6F12.09	rdp1	RNA interference/centromere silencing: RNA-directed RNA polymerase Rdp1	1.68379	0.000189207
SPBC2D10.05	exg3	glucan 1,3-beta-glucosidase	1.67507	9.27e-05
SPBC1D7.03	0	cyclin	1.67477	9.77e-05
SPAC688.10	rev3	DNA polymerase zeta catalytic subunit	1.67126	9.61e-05
SPAC212.02	0	sequence orphan	1.66807	9.54e-05
SPAC20H4.11c	rho5	Rho family GTPase Rho5	1.6562	0.000135106
SPAC343.12	rds1	conserved fungal protein	1.65221	0.000106426
SPAC22E12.03c	0	conserved hypothetical: THIJ/PFPI family peptidase (predicted)	1.65114	0.000115463
SPAC23D3.12	0	inorganic phosphate transporter	1.6486	0.000119389
SPCC1494.03	arz1	armadillo repeat containing, Zfs1 target number 1	1.64822	0.000354423
SPBC1348.03	0	dubious ORF (B44484)	1.64387	0.000126667
SPCC191.09c	gst1	oxidative stress response: glutathione S-transferase	1.64175	0.000109181
SPBC1289.16c	0	copper amine oxidase	1.64058	0.00012829
SPAC3H1.11	hsr1	oxidative stress response: transcription factor	1.63959	0.000116889
SPAC23E2.03c	ste7	meiotic suppressor protein Ste7	1.63833	0.000131918
SPCC794.04c	0	MFS family membrane transporter	1.62974	0.000121833
SPAC4D7.03	pop2	F-box protein	1.62828	0.000150761
SPAC56F8.13	0	dubious ORF	1.6151	0.000170376
SPCC188.12	spn6	septin	1.61359	0.000165362
SPCC1183.09c	pmp31	UPF0057 family	1.60714	0.000140075
SPAC22A12.17c	0	short chain dehydrogenase	1.60342	0.000146238
SPBC6B1.03c	0	fungal cell wall: Pal1 family protein	1.60155	0.0001365
SPCC320.07c	mde7	RNA-binding protein: meiosis	1.60116	0.000151215
SPAC25B8.19c	0	transcription factor	1.60098	0.000140312
SPAC56E4.06c	ggt2	oxidative stress response: gamma-glutamyltranspeptidase Ggt2	1.59143	0.000560763
SPBC3H7.10	0	elongator complex subunit Elp6 (predicted)	1.59119	0.000163739
SPAC23H4.02	ppk9	serine/threonine protein kinase Ppk9	1.58341	0.000276471
SPAC1B2.05	mcm5	DNA replication initiation: MCM complex subunit Mcm5	1.58224	0.000144255
SPAC1F8.08	0	sequence orphan	1.58113	0.000144085
SPBC11B10.07c	ivn1	CDC50 domain protein	1.57956	0.000146793
SPAC5D6.10c	mug116	sequence orphan	1.57927	0.00471374
SPAC2H10.01	0	transcription factor	1.57881	0.00015226
SPBC32C12.02	ste11	transcription factor Ste11	1.57695	0.000264301
SPBC947.11c	elg1	DNA replication: DNA replication factor C complex subunit Elg1	1.57605	0.000211843
SPBC3H7.13	0	FHA domain	1.57179	0.000180371
SPCC11E10.09c	0	alpha-amylase	1.56839	0.000153011
SPCC622.03c	0	dubious ORF	1.56543	0.000283844
SPCC61.01c	str2	iron ion homeostasis: siderophore-iron transporter Str2	1.56332	0.00030086
SPAC13C5.06c	mug121	sequence orphan (ER/Golgi protein)	1.55422	0.000185511
SPBC354.11c	0	dubious ORF (sequence orphan)	1.54808	0.000171086
SPBC26H8.11c	0	conserved fungal protein	1.54541	0.000306241
SPAC139.03	0	transcription factor	1.54314	0.000295256
SPAC6B12.02c	mus7	DNA replication: DNA repair protein Mus7/Mms22	1.54184	0.000248702
SPBC56F2.06	mug147	sequence orphan	1.53926	0.000178038
SPAC3A12.15	vps53	GARP complex	1.53578	0.000180307
SPBP35G2.11c	0	zinc finger protein	1.53546	0.000237035
SPAC6G9.04	mug79	meiotically upregulated gene Mug79	1.53535	0.00032252
SPCC970.02	0	mannan endo-1,6-alpha-mannosidase	1.53316	0.000315877
SPAC22F3.04	0	AMP binding enzyme	1.53207	0.00061951
SPCC613.12c	raf1	centromere silencing: Rik1-associated factor Raf1	1.52954	0.000198085
SPCC794.01c	0	pentose phoshate shunt: glucose-6-phosphate 1-dehydrogenase	1.52902	0.0002734
SPBC1105.13c	0	sequence orphan	1.52877	0.000185683
SPCC1322.10	pwp1	fungal cell wall: protein Pwp1	1.52541	0.00026118
SPAC1006.06	rgf2	RhoGEF Rgf2	1.52231	0.000372206
SPCP1E11.04c	pal1	membrane associated protein Pal1	1.5214	0.000200433
SPAC227.13c	isu1	iron ion homeostasis: iron-sulfur cluster assembly scaffold protein Isu1	1.51487	0.000522922
SPCC338.13	0	Golgi transport complex subunit	1.51129	0.000328939
SPCC1235.08c	pdh1	conserved hypothetical: DUF1751 family protein	1.51112	0.000203492
SPCC61.05	0	S. pombe specific multicopy membrane protein family 1	1.51098	0.000252138
SPAPB24D3.10c	agl1	alpha-glucosidase Agl1	1.5105	0.000290724
SPAPB2B4.04c	pmc1	calcium signaling/homeostasis: P-type calcium ATPase	1.50905	0.000218962
SPBC27B12.03c	0	ergosterol biosynthesis: lathosterol oxidase	1.5018	0.0012062
SPBC12C2.14c	0	dubious ORF	1.49633	0.000270201
SPAC1F7.03	pkd2	calcium signaling/homeostasis: TRP-like ion channel	1.4957	0.000278012
SPBC1D7.02c	scr1	transcription factor Scr1	1.48401	0.000238097
SPCC188.07	ccq1	telomere maintenance: HEAT repeat	1.48273	0.000233625
SPAC1B3.15c	0	membrane transporter	1.48003	0.00024162
SPBC1348.04	0	sterol methyltransferase	1.47796	0.000398819
SPAC22F8.05	0	alpha,alpha-trehalose-phosphate synthase	1.47423	0.000243608
SPAC1B3.06c	0	methyltransferase	1.47191	0.000733728
SPAC27E2.07	pvg2	glycosyltransferase	1.4703	0.000775775
SPAC2F3.07c	0	sequence orphan	1.46855	0.000769276
SPCC338.12	0	protease inhibitor	1.46727	0.000601719
SPAC22A12.03c	csn4	COP9/signalosome complex subunit Csn4	1.46694	0.00043116
SPBC660.07	ntp1	oxidative stress response: alpha,alpha-trehalase Ntp1	1.46398	0.000256653
SPCC23B6.03c	tel1	telomere maintenance: ATM checkpoint kinase	1.46069	0.000265413
SPBC23G7.08c	rga7	actin cortical patch: GTPase activating protein	1.46051	0.00029425
SPAC105.03c	0	transcription factor	1.45875	0.000377694
SPAC1399.03	fur4	uracil permease	1.44486	0.000347085
SPAC29A4.12c	mug108	sequence orphan	1.44387	0.000284446
SPAC13G7.13c	msa1	RNA-binding protein: negative regulation of conjugation with cellular fusion	1.44147	0.000360431
SPAC22F3.03c	rdh54	DEAD/DEAH box helicase	1.43602	0.000399691
SPBC27B12.01c	mmm1	Mdm10/Mdm12/Mmm1 complex	1.42998	0.000630707
SPAC1002.12c	0	succinate-semialdehyde dehydrogenase	1.42985	0.000337209
SPBC28E12.06c	lvs1	beige protein homolog	1.42929	0.000315967
SPAC56F8.16	esc1	transcription factor Esc1	1.42474	0.000677042
SPBC1348.05	0	MFS family membrane transporter	1.42474	0.000438315
SPAC1039.07c	0	2,2-dialkylglycine decarboxylase	1.4237	0.000343979
SPCC417.09c	0	transcription factor	1.42307	0.000332792
SPBC28F2.07	sfr1	Swi five-dependent recombination repair protein Sfr1	1.42285	0.000319388
SPAC56F8.14c	mug115	sequence orphan	1.42201	0.000811108
SPBP35G2.02	0	conserved hypothetical: DUF1000 family protein	1.42144	0.000394537
SPAC25B8.03	0	phospholipid biosynthesis: phosphatidylserine decarboxylase	1.42053	0.000920866
SPBC16A3.02c	0	mitochondrial peptidase	1.41884	0.000326787
SPAC4G8.04	0	GTPase activating protein	1.41604	0.000417945
SPAC4D7.02c	0	glycerophosphoryl diester phosphodiesterase	1.41563	0.000330019
SPBC660.14	mik1	DNA replication initiation: mitotic inhibitor kinase Mik1	1.41406	0.000407749
SPAC4G9.07	mug133	S. pombe specific UPF0300 family protein 2	1.41405	0.000340305
SPCP1E11.05c	0	sterol O-acyltransferase	1.4095	0.000356595
SPBC25B2.03	0	glutaredoxin	1.40742	0.000773172
SPAC56F8.12	0	conserved fungal protein	1.40713	0.00065289
SPAC11G7.06c	mug132	S. pombe specific UPF0300 family protein 3	1.40511	0.00040879
SPBC887.15c	0	fatty acid biosynthesis: sphingosine hydroxylase	1.40387	0.00127769
SPCC1020.10	oca2	serine/threonine protein kinase Oca2	1.39715	0.000362443
SPAC25H1.04	mug105	conserved hypothetical: DUF1671 family protein	1.39116	0.000395417
SPAC11E3.13c	gas5	fungal cell wall: 1,3-beta-glucanosyltransferase (predicted)	1.39084	0.000373515
SPAC750.02c	0	MFS family membrane transporter	1.38897	0.00038923
SPAPB1E7.05	0	glycerophosphoryl diester phosphodiesterase	1.38715	0.000487914
SPAC1687.09	0	ENTH/VHS domain protein (predicted): phosphoinositide-mediated signaling; calcium binding	1.38709	0.000523455
SPBC29B5.02c	isp4	OPT oligopeptide transporter family	1.38246	0.000444026
SPAC1F7.08	fio1	iron ion homeostasis: iron transport multicopper oxidase	1.38081	0.000468001
SPAC22H10.13	zym1	zinc ion homeostasis: metallothionein	1.37835	0.000573077
SPBC577.13	0	inositol polyphosphate phosphatase	1.37731	0.000430107
SPAP8A3.11c	0	mitochondrial GTPase	1.37683	0.00040448
SPAC3G6.07	0	dubious ORF	1.37609	0.000443
SPCC162.04c	wtf13	wtf element	1.36811	0.00062377
SPCC1919.05	0	TPR repeat protein	1.36695	0.00052682
SPBC14F5.10c	0	zinc finger protein	1.36192	0.000435371
SPBC365.02c	cox10	protoheme IX farnesyltransferase	1.36056	0.000998116
SPBC1347.01c	rev1	DNA replication: deoxycytidyl transferase	1.35961	0.000439953
SPCC1672.02c	sap1	DNA replication: switch-activating protein Sap1	1.35662	0.000982643
SPAC3A12.06c	0	sodium/calcium exchanger	1.35551	0.00102067
SPBC359.05	0	ABC transporter family	1.35287	0.000491576
SPAC1F7.12	yak3	aldose reductase YakC	1.35256	0.000941295
SPAC977.04	0	pseudogene	1.35151	0.000466748
SPAP11E10.02c	mam3	cell agglutination protein Mam3	1.34592	0.000604873
SPBC15D4.10c	amo1	cell polarity: nuclear rim protein Amo1	1.34295	0.000486904
SPAC1F3.03	0	cell polarity: Lgl family protein	1.34181	0.000558786
SPBP4H10.10	0	rhomboid family protease	1.34096	0.000609687
SPBC13G1.10c	0	DEAD/DEAH box helicase	1.34049	0.000654024
SPCC1884.01	0	pseudogene	1.3382	0.000499437
SPAC30D11.13	hus5	SUMO conjugating enzyme	1.33762	0.000772976
SPBC106.09	cut4	anaphase-promoting complex subunit Apc1	1.33747	0.000600106
SPAC688.13	scn1	TatD DNase family	1.3372	0.000828552
SPAC6F6.01	0	VIC sodium channel	1.33467	0.000524145
SPAPB2C8.01	0	glycoprotein	1.33384	0.00058939
SPBC19G7.18c	0	sequence orphan (mitochondrion)	1.33345	0.000516333
SPBC365.07c	0	TATA element modulatory factor homolog (predicted): RNA pol I and II	1.32505	0.00219943
SPCC576.04	0	bax inhibitor-like protein	1.32258	0.00060379
SPCC290.04	ams2	cell cycle regulated GATA-type transcription factor Ams2	1.32181	0.00065658
SPAC23D3.09	arp42	actin-like protein	1.31996	0.000664399
SPBC19C2.10	0	src	1.31913	0.00127863
SPAC16A10.07c	taz1	telomere maintenance: human TTAGGG repeat factor/TRF family protein Taz1	1.31746	0.0012483
SPBC25B2.10	0	Usp	1.31699	0.00122767
SPBC1734.09	0	NST UDP-N-acetylglucosamine transporter	1.31678	0.000632331
SPBC30B4.06c	0	GIDA family	1.31305	0.000652915
SPBC1271.14	0	amino acid/arginine biosynthesis: glutamate N-acetyltransferase	1.3123	0.00057377
SPAC19D5.01	pyp2	tyrosine phosphatase Pyp2	1.30869	0.000617316
SPCC1322.06	kap113	mitotic spindle checkpoint: karyopherin	1.30466	0.000597111
SPAC24H6.08	0	sequence orphan	1.30325	0.000677143
SPCC320.13c	ark1	mitotic spindle checkpoint: aurora-B kinase Ark1	1.29775	0.000612502
SPCC757.09c	rnc1	RNA-binding protein that supresses calcineurin deletion Rnc1	1.29692	0.00344065
SPAC167.06c	mug143	sequence orphan	1.29668	0.000618133
SPAC2F7.11	nrd1	rrm RNA recognition motif: negative regulation of conjugation with cellular fusion	1.29534	0.000734488
SPAPB1A10.08	0	sequence orphan	1.29296	0.000632619
SPAC821.04c	cid13	mRNA polyadenylation: poly(A) polymerase Cid13	1.2897	0.000660155
SPBC16A3.18	cip1	oxidative stress response: RNA-binding protein Cip1: regulation of mRNA stability involved in response to stress	1.28324	0.00103011
SPBC530.09c	0	cation dependent mannose-6-phosphate cargo receptor	1.28015	0.000675741
SPCC1450.08c	wtf16	wtf element	1.27674	0.000985454
SPBC14C8.01c	cut2	mitotic spindle checkpoint: securin	1.27585	0.00145327
SPBC1289.01c	chr4	chitin synthase regulatory factor	1.2747	0.0010129
SPBC12C2.03c	0	FAD binding protein	1.27354	0.00137627
SPAC16.05c	0	transcription factor	1.27174	0.00217482
SPBC16G5.16	0	transcription factor	1.27049	0.00298396
SPCC622.04	0	dubious ORF	1.27043	0.000717955
SPAC4F10.12	fta1	Sim4 and Mal2 associated	1.26772	0.00112598
SPBC19F8.06c	meu22	meiotic expression upregulated	1.26558	0.00171426
SPAC977.03	0	sterol methyltransferase	1.26546	0.000761987
SPBPB2B2.16c	0	MFS family membrane transporter	1.2649	0.00083502
SPBC2D10.14c	myo51	myosin type V	1.26429	0.000734969
SPBC19C7.05	0	cell wall organization protein (predicted)	1.25899	0.00115287
SPBC29A10.02	spo5	meiotically upregulated gene Mug12	1.25889	0.000834089
SPBC713.12	erg1	ergosterol biosynthesis: squalene monooxygenase Erg1	1.2564	0.00106225
SPCC63.08c	ppk36	serine/threonine protein kinase Ppk36	1.2531	0.000827007
SPAC13G7.07	arb2	RNA interference/centromere silencing: argonaute binding protein 2	1.25112	0.000794243
SPCC548.03c	wtf4	wtf element	1.25078	0.00173736
SPCC191.10	0	sequence orphan	1.24667	0.000907511
SPBC947.12	kms2	coiled-coil	1.24143	0.00147499
SPBC21C3.01c	vps13a	late endosome to vacuole transport: chorein homolog	1.23661	0.00261666
SPCC306.10	wtf8	wtf element, pseudogene	1.23558	0.00138173
SPAC23G3.02c	sib1	iron ion homeostasis: ferrichrome synthetase Sib1	1.23365	0.00093375
SPAC23H3.08c	bub3	mitotic spindle checkpoint: mitotic spindle checkpoint protein Bub3	1.23286	0.000989583
SPBC25B2.02c	mam1	conjugation: M-factor transporter Mam1	1.23227	0.0014702
SPAC18G6.09c	0	oxidative stress response: sequence orphan	1.22969	0.0012045
SPBC1198.07c	0	mannan endo-1,6-alpha-mannosidase	1.22771	0.00206348
SPAC328.03	tps1	alpha,alpha-trehalose-phosphate synthase [UDP-forming]	1.22627	0.00105638
SPBC16C6.09	ogm4	protein O-mannosyltransferase Ogm4	1.2244	0.00106105
SPCC962.01	0	C2 domain	1.22272	0.00152873
SPCPJ732.02c	0	xylulose kinase	1.22059	0.00265097
SPBC1703.12	ubp9	ubiquitin C-terminal hydrolase activity	1.21967	0.00124552
SPBPB2B2.06c	0	calcineurin-like phosphoesterase	1.21648	0.00178929
SPAC57A7.08	pzh1	serine/threonine protein phosphatase Pzh1	1.21605	0.00108775
SPAC6G9.12	cfr1	BRCT domain	1.21241	0.000994134
SPAC29B12.01	ino80	SNF2 family	1.21045	0.00113861
SPAC16C9.05	0	zinc finger protein	1.21035	0.00172525
SPBC3B8.10c	0	NLI interacting factor family	1.20931	0.00107332
SPAPB24D3.02c	0	amino acid permease family	1.20829	0.00103581
SPAC167.08	Tf2-2	transposable element	1.20656	0.0010161
SPBC27B12.06	gpi13	phospholipid biosynthesis: GPI anchor biosynthesis protein	1.20058	0.00104845
SPCC1322.03	0	membrane transporter	1.20024	0.00111778
SPBC16G5.03	0	zinc finger protein	1.19818	0.00117063
SPCC1919.14c	bdp1	transcription factor TFIIIB complex subunit Bdp1	1.19788	0.00112032
SPCC5E4.04	cut1	separin	1.19723	0.00118835
SPBC660.05	0	conserved fungal protein	1.19682	0.00108214
SPBC32F12.03c	gpx1	oxidative stress response: glutathione peroxidase Gpx1	1.19602	0.00133891
SPBC9B6.09c	mdl1	mitochondrial peptide-transporting ATPase	1.19558	0.00407755
SPAPB8E5.04c	0	phosphatidylglycerol/phosphatidylinositol transfer protein	1.19232	0.00143671
SPCC794.02	wtf5	wtf element	1.19014	0.00111502
SPCC970.11c	wtf9	wtf element	1.18295	0.0014514
SPCC895.09c	ucp12	RNA helicase	1.182	0.00121022
SPAC4G8.10	gos1	SNARE	1.18109	0.00204847
SPCC306.08c	0	glycolysis/aerobic respiration: malate dehydrogenase	1.17909	0.00250807
SPBC18E5.14c	0	sequence orphan; same as SPBC18E5.09c	1.17698	0.00119685
SPAC26A3.13c	Tf2-4	transposable element	1.17676	0.00169056
SPBC354.12	gpd3	glycolysis: glyceraldehyde 3-phosphate dehydrogenase Gpd3	1.17662	0.00131093
SPCC4G3.14	mdj1	DNAJ domain protein	1.17631	0.00279225
SPAC1399.02	0	membrane transporter	1.17479	0.00131246
SPBC21.06c	cdc7	serine/threonine protein kinase Cdc7	1.17471	0.00141862
SPBC1271.05c	0	zinc finger protein	1.17276	0.00140925
SPBC56F2.05c	0	transcription factor	1.17176	0.00123638
SPCC1183.06	ung1	uracil DNA N-glycosylase Ung1	1.17145	0.00294517
SPBP26C9.03c	0	iron ion transporter	1.16995	0.00143165
SPAC6G10.03c	0	abhydrolase family	1.16961	0.00199973
SPBC725.02	mpr1	oxidative stress response: speedy; histidine-containing response regulator phosphotransferase Mpr1	1.16954	0.00141055
SPAC26F1.01	sec74	guanyl-nucleotide exchange factor	1.16694	0.00126919
SPBP8B7.24c	atg8	autophagy associated protein Atg8	1.16555	0.0013691
SPCC757.06	0	dubious ORF (sequence orphan)	1.16494	0.00132022
SPBC1734.03	0	folic acid biosynthesis: dihydropteroate synthase/2-amino-4-hydroxy-6-hydroxymethyldihydropteridine diphosphokinase/dihydroneopterin aldolase	1.16455	0.00135278
SPCC31H12.02c	0	ion channel	1.16283	0.00130079
SPAC19G12.10c	cpy1	serine carboxypeptidase	1.16105	0.00327883
SPAC24C9.08	0	vacuolar carboxypeptidase	1.16102	0.0013837
SPBC23E6.08	sat1	Sat1 protein	1.15956	0.00161216
SPBC1105.08	0	EMP70 family	1.15866	0.00135725
SPBC3E7.08c	rad13	DNA repair nuclease Rad13	1.15848	0.0034777
SPBC1105.14	0	zinc finger protein	1.15633	0.00134782
SPBC11C11.04c	alp1	cell polarity: tubulin specific chaperone	1.15608	0.00213144
SPBC8E4.04	0	aldo/keto reductase	1.1551	0.00148729
SPAC25A8.02	0	sequence orphan	1.15495	0.00146457
SPAC19B12.08	0	peptidase family C54	1.15489	0.00179755
SPAC13G7.10	0	transcription factor	1.15446	0.0019358
SPCC4B3.13	0	MatE family transporter	1.15439	0.00217928
SPAC17A5.09c	0	protein phosphatase regulatory subunit Glc9 (predicted)	1.15278	0.00141749
SPCC18B5.05c	0	vitamin metabolism: pyrimidine kinase	1.15058	0.00338507
SPCC584.01c	0	sulfite reductase NADPH flavoprotein subunit	1.15038	0.00253011
SPBC4F6.12	0	LIM domain	1.14921	0.00240893
SPBC660.06	0	conserved fungal protein	1.14795	0.00288318
SPBC776.02c	dis2	serine/threonine protein phosphatase PP1	1.14487	0.00175326
SPAC2G11.13	atg22	autophagy associated protein	1.1445	0.00175671
SPAC17G8.11c	0	mannosyltransferase complex subunit	1.14348	0.00152519
SPAC56F8.15	0	dubious ORF	1.14105	0.00162189
SPCC285.07c	wtf18	wtf element	1.14025	0.00241702
SPAC5H10.01	0	mitochondrial protein	1.13901	0.00223644
SPBC119.16c	0	conserved fungal protein (Golgi/ER)	1.13849	0.00149341
SPAC222.10c	byr4	two-component GAP for GTPase spg1	1.13568	0.00209185
SPBC1E8.04	Tf2-10-pseudo	transposable element	1.13348	0.00766528
SPBC16A3.09c	ufd1	Cdc48-Ufd1-Npl4 complex component	1.12817	0.00166569
SPBC25B2.11	pof2	F-box protein	1.12635	0.00178696
SPCC613.11c	meu23	B13958 domain	1.12622	0.0025131
SPAC11H11.04	mam2	conjugation: pheromone p-factor receptor	1.12619	0.00160436
SPBC1685.08	0	zinc finger protein	1.12572	0.00162655
SPAC26H5.09c	0	oxidoreductase	1.12407	0.00182609
SPCC622.13c	tti1	Tel Two Interacting protein 1: chromatin remodeling	1.12173	0.00278189
SPCC11E10.08	rik1	centromere silencing: silencing protein Rik1	1.1216	0.0023014
SPAC2E1P3.01	0	zinc binding dehydrogenase	1.11975	0.00169575
SPCC16C4.14c	sfc4	transcription factor TFIIIC complex subunit Sfc4	1.11944	0.00200593
SPAP8A3.12c	0	tripeptidylpeptidase	1.11351	0.00180378
SPBC29A10.03c	rlf2	chromatin remodeling complex subunit Rlf2	1.1135	0.00172421
SPAC27D7.08c	0	conserved hypothetical: DUF890 family protein	1.11283	0.00234828
SPBC660.08	0	sequence orphan (mitochondrion): role in meiosis	1.11015	0.00175974
SPBC2A9.04c	0	Sir Antagonist ortholog	1.10761	0.00208787
SPBC1198.04c	zas1	zinc finger protein	1.10481	0.00187329
SPBC27B12.12c	0	metal ion transporter	1.10415	0.00190667
SPAC2E1P3.04	0	copper amine oxidase	1.1039	0.00243898
SPBPB7E8.02	0	conserved hypothetical: PSP1 family protein	1.10356	0.00217638
SPAC13D6.04c	btb3	BTB/POZ domain	1.10167	0.00425284
SPCC330.11	btb1	BTB/POZ domain	1.10129	0.00185924
SPCC1450.01c	0	pseudogene	1.10019	0.00215258
SPCC965.11c	0	amino acid transporter	1.10007	0.001996
SPBC1709.13c	0	lysine methyltransferase	1.09849	0.00348019
SPAC1783.01	0	FAD binding protein	1.09815	0.00275043
SPAC664.10	klp2	microtubule movement: kinesin-like protein Klp2	1.0978	0.00195444
SPCC736.07c	0	conserved fungal protein	1.09777	0.00189002
SPCC417.05c	chr2	chitin synthase regulatory factor	1.09736	0.00301749
SPAC57A10.05c	pof1	F-box protein	1.09733	0.00212244
SPCC1020.06c	tal1	vitamin metabolism: transaldolase	1.09703	0.00191867
SPCC1494.11c	Tf2-13-pseudo	retrotransposable element: pseudogene	1.09588	0.00225721
SPBC1A4.11c	0	sequence orphan	1.09477	0.00313891
SPAC13G6.12c	chs1	chitin synthase I	1.09465	0.00200616
SPAC3F10.11c	0	ABC transporter family	1.09434	0.00371966
SPCC550.08	0	N-acetyltransferase	1.0926	0.00536803
SPAC1783.07c	pap1	oxidative stress response: AP-1-like transcription factor	1.09256	0.0030697
SPAC17A5.10	0	conserved fungal protein	1.09088	0.00215956
SPBC1685.07c	0	amino acid transporter	1.09033	0.00340036
SPAC144.10c	gwt1	phospholipid biosynthesis: pig-W	1.0902	0.00265729
SPAC6F6.17	rif1	telomere maintenance: telomere length regulator protein Rif2	1.0884	0.00264807
SPBC216.07c	tor2	G1/S transition: phosphatidylinositol kinase Tor2	1.08751	0.00215779
SPCC70.10	0	glycoprotein	1.08668	0.00386808
SPAC22F8.04	0	phosphate/phosphoenolpyruvate translocator	1.08606	0.00244027
SPAC25B8.05	0	pseudouridylate synthase	1.08419	0.00614936
SPCC320.03	0	transcription factor	1.08388	0.00547647
SPBC146.09c	lsd1	oxidoreductase	1.08152	0.00236161
SPAPB15E9.03c	Tf2-5	transposable element	1.08147	0.00208324
SPCC417.06c	ppk35	serine/threonine protein kinase Ppk35	1.08104	0.00213683
SPBC23E6.07c	rfc1	DNA replication: DNA replication factor C complex subunit Rfc1	1.08051	0.00317108
SPBC15C4.06c	0	zinc finger protein	1.0802	0.00254164
SPBC28F2.12	rpb1	DNA-directed RNA polymerase II large subunit	1.08015	0.00224217
SPAC19D5.09c	Tf2-8	transposable element	1.07939	0.00249317
SPCC4G3.11	mug154	conserved fungal protein	1.07837	0.00438802
SPAC16E8.16	0	transcription factor TFIIB	1.07826	0.00346154
SPAC6G10.06	0	amino acid oxidase	1.07822	0.00244487
SPBC119.03	0	S-adenosylmethionine-dependent methyltransferase	1.07792	0.00220056
SPBC887.13c	0	fatty acid biosynthesis: 3-oxoacyl-[acyl-carrier protein]-synthase	1.07702	0.00264775
SPBC530.07c	0	vitamin metabolism: TENA/THI domain	1.07519	0.00340948
SPAC17A2.01	bsu1	high-affinity import carrier for pyridoxine, pyridoxal, and pyridoxamine Bsu1	1.07291	0.00369343
SPAC6B12.03c	0	conserved hypothetical: HbrB family protein	1.07206	0.00220029
SPBC11C11.01	0	RNA-binding protein	1.07172	0.00245235
SPBC582.10c	0	DEAD/DEAH box helicase	1.07154	0.00266736
SPBC1718.07c	zfs1	mitotic spindle checkpoint: zinc finger protein	1.07101	0.00328233
SPAC9.04	Tf2-1	retrotransposable element	1.06831	0.00298311
SPAC19G12.14	its3	1-phosphatidylinositol-4-phosphate 5-kinase Its3	1.06758	0.00261526
SPBC4C3.08	0	acetylglucosaminyltransferase	1.06636	0.00266639
SPAC24C9.07c	bgs2	1,3-beta-glucan biosynthesis: 1,3-beta-glucan synthase subunit Bgs2	1.06592	0.00233203
SPCC737.09c	hmt1	ATP-binding cassette-type vacuolar membrane transporter Hmt1	1.06584	0.00236476
SPAC17A5.18c	rec25	meiotic recombination protein Rec25	1.06518	0.00233919
SPAC688.04c	gst3	oxidative stress response: glutathione S-transferase	1.06432	0.00233548
SPBC800.14c	0	conserved hypothetical: DUF1772 family protein	1.06235	0.00595202
SPAC22H10.07	scd2	cell polarity: Ras1p-Scd1p-Scd2p-Cdc42p-Shk1p complex	1.05819	0.00360884
SPAC2F3.08	sut1	alpha-glucoside transporter	1.05681	0.0025539
SPAC19G12.07c	rsd1	RNA-binding protein	1.05544	0.00408066
SPCC1620.02	wtf23	wtf element	1.05518	0.00350008
SPBC12C2.08	dnm1	dynamin family	1.05507	0.00278542
SPBC646.17c	dic1	microtubule movement: dynein intermediate chain Dic1	1.05315	0.00251868
SPCC1281.05	rsc7	nuclear localization factor	1.05289	0.00249707
SPCC553.09c	spb70	DNA replication initiation: DNA polymerase alpha B-subunit	1.05078	0.00251936
SPCC584.12	mug42	sequence orphan	1.0503	0.00256421
SPBC215.13	0	glycoprotein	1.0467	0.00272789
SPCC285.06c	wtf17	wtf element, pseudogene	1.04554	0.00297373
SPCC736.14	dis1	microtubule-associated protein Dis1	1.04489	0.00320989
SPCC4G3.03	0	WD repeat protein	1.04343	0.00278639
SPBC685.03	0	sequence orphan (ER)	1.04286	0.006728
SPBC17F3.02	nak1	regulator of cell separation/cytokinesis/cell polarity: PAK-related kinase Nak2	1.04258	0.002629
SPBC1734.15	rsc4	bromodomain protein	1.04173	0.0027709
SPAC13D1.01c	Tf2-7	retrotransposable element	1.04166	0.00338093
SPAP11E10.01	0	ornithine cyclodeaminase	1.04165	0.00275686
SPAC24B11.05	0	pyrimidine 5'-nucleotidase	1.04138	0.00624872
SPBC409.07c	wis1	MAP kinase kinase Wis1	1.04124	0.00281096
SPAC688.08	srb8	mediator complex submodule	1.03803	0.00278552
SPAC110.02	pds5	cohesin-associated protein	1.03803	0.00309798
SPBC26H8.04c	0	DEP domain	1.03465	0.00324338
SPCC622.11	0	conserved hypothetical: LMBR1-like membrane protein	1.03365	0.00298161
SPAC17A5.16	0	conserved hypothetical: human down-regulated in multiple cancers-1 homolog 3	1.03308	0.00286247
SPCC188.13c	dcr1	RNA interference/centromere silencing: dicer	1.03254	0.00283214
SPAC328.02	0	UBA domain protein	1.03099	0.00368904
SPAC23D3.14c	aah2	alpha-amylase	1.03093	0.00334087
SPBC19C7.03	cyr1	adenylate cyclase	1.03053	0.00333028
SPCC895.03c	0	telomere maintenance: SUA5/yciO/yrdC family	1.03008	0.00338247
SPAC29B12.08	0	sequence orphan	1.02915	0.0030157
SPCC330.07c	0	membrane transporter	1.02817	0.00529892
SPAC9.08c	0	steroid reductase	1.02719	0.00458829
SPAC17H9.20	psc3	mitotic cohesin complex, non-SMC subunit Psc3	1.02682	0.00523865
SPCC70.04c	0	sequence orphan	1.02656	0.00447889
SPBC1347.12	0	actin-like protein	1.02644	0.0124421
SPBC23G7.06c	0	conserved eukaryotic protein	1.02582	0.00313787
SPAC29B12.07	sec16	multidomain vesicle coat component Sec16	1.02516	0.00370674
SPAC4A8.10	0	lipase	1.02383	0.00306764
SPBC16E9.17c	rem1	meiosis-specific cyclin Rem1	1.02374	0.00352213
SPCPJ732.03	meu15	meiotic expression upregulated	1.02258	0.00298875
SPAC9E9.06c	0	threonine synthase	1.02242	0.00622321
SPAC11E3.09	pyp3	protein-tyrosine phosphatase Pyp3	1.02231	0.00327117
SPBP8B7.26	0	sequence orphan (cell tip/septum localization)	1.02113	0.0070853
SPAC57A10.08c	0	esterase/lipase	1.02043	0.00300045
SPAC11E3.05	0	WD repeat protein	1.01967	0.00315929
SPAC1B3.04c	0	translation elongation factor	1.01893	0.00362131
SPAC32A11.03c	phx1	homeobox transcription factor Phx1	1.01864	0.00310175
SPBC83.18c	0	C2 domain	1.01704	0.0045351
SPAC22H10.03c	kap114	karyopherin	1.01667	0.00357552
SPBP4H10.09	rsv1	transcription factor Rsv1	1.01593	0.00307843
SPBC3E7.09	0	Sad1-UNC-like C-terminal	1.01585	0.00315206
SPBC9B6.02c	Tf2-9	transposable element	1.01579	0.00311328
SPBC4C3.12	2011-09-01	regulator of cell separation/cytokinesis: fork head transcription factor Sep1	1.01507	0.00320612
SPCC622.10c	0	exocyst complex subunit Sec5	1.01499	0.00859183
SPAC17A2.10c	0	sequence orphan	1.01468	0.00620036
SPCC1020.14	Tf2-12	transposable element	1.01362	0.00311646
SPBC336.14c	ppk26	serine/threonine protein kinase Ppk26	1.01183	0.0127327
SPAC31G5.04	0	homoisocitrate dehydrogenase	1.01168	0.00481806
SPAC1327.01c	0	transcription factor	1.00917	0.00371859
SPBC11G11.01	fis1	TPR repeat protein	1.00911	0.00605274
SPAC31G5.02	0	ER chaperone Rot1 (predicted): unfolded protein response	1.00891	0.00709164
SPCC10H11.02	cwf23	mRNA splicing: DNAJ domain protein	1.00578	0.00380938
SPBC16A3.12c	0	triglyceride lipase-cholesterol esterase	1.00518	0.00843689
SPBC19C7.09c	uve1	endonuclease Uve1	1.00489	0.00368658
SPAC630.04c	0	sequence orphan	1.00482	0.00349277
SPBP4H10.19c	0	calreticulin/calnexin homolog	1.00469	0.0033171
SPAC2E1P3.03c	Tf2-3	transposable element	1.00399	0.00338905
SPAC8C9.03	cgs1	cAMP-dependent protein kinase regulatory subunit Cgs1	1.00193	0.0034072
SPAC3A12.05c	taf2	TATA-binding protein	1.00112	0.00359189
SPAC1565.03	0	sequence orphan	1.00005	0.00338776
SPCC16A11.06c	gpi10	phospholipid biosynthesis: pig-B	0.998207	0.00364066
SPBC530.06c	0	translation initiation factor eIF3 alpha subunit	0.997912	0.00349265
SPAC24B11.09	0	conserved hypothetical: human BRP44 ortholog	0.997718	0.00389051
SPCC4B3.10c	ipk1	inositol 1,3,4,5,6-pentakisphosphate	0.996681	0.00345678
SPAC11D3.17	0	zinc finger protein	0.996205	0.00508279
SPAC19A8.05c	vps27	late endosome to vacuole transport: zinc finger protein	0.995408	0.00352044
SPAC19G12.01c	cut20	anaphase-promoting complex subunit Apc4	0.993674	0.00716939
SPCC757.02c	0	conserved hypothetical: epimarase (predicted)	0.991704	0.0044373
SPAC4F10.11	spn1	septin	0.990961	0.00379847
SPBC2A9.03	0	WD repeat protein	0.990531	0.00419477
SPBC685.02	0	conserved eukaryotic protein	0.987923	0.00374092
SPAC57A10.02	cdr2	GIN4 family protein kinase Cdr2	0.986763	0.00380073
SPCC126.14	prp18	mRNA splicing: U5 snRNP-associated protein Prp18	0.986155	0.00368513
SPAC8C9.14	prr1	oxidative stress response: transcription factor Prr1	0.983257	0.00411612
SPAC1486.02c	ucp14	UBA domain protein	0.982798	0.00593196
SPCC1906.04	wtf20	wtf element	0.98222	0.00377793
SPAC17G6.03	0	calcineurin-like phosphoesterase	0.981909	0.00381078
SPBC947.01	sur2	AAA family ATPase	0.981332	0.00738508
SPCC1223.09	0	uricase	0.981211	0.004762
SPBC3E7.04c	0	pseudogene	0.979629	0.00517135
SPCC4B3.15	mid1	medial ring protein Mid1	0.979403	0.0039802
SPCC1281.06c	0	fatty acid biosynthesis: acyl-coA desaturase	0.97935	0.00478924
SPBC36B7.05c	0	zinc finger protein	0.979245	0.00457012
SPCC965.12	0	dipeptidase	0.979069	0.00496972
SPBC1289.17	Tf2-11	retrotransposable element	0.978305	0.011217
SPCC1183.05c	lig4	DNA ligase	0.97787	0.0042529
SPAC8F11.10c	pvg1	pyruvyltransferase	0.977837	0.00584263
SPBC336.04	cdc6	DNA replication: DNA polymerase delta catalytic subunit Cdc6	0.97747	0.00539378
SPAC27F1.05c	0	aminotransferase	0.976222	0.0100324
SPCP31B10.06	0	C2 domain	0.975415	0.0047178
SPBC365.15	alp4	mitotic spindle checkpoint: gamma tubulin complex subunit Alp4	0.974507	0.00428493
SPBC1289.15	pfl5	glycoprotein	0.974413	0.00602868
SPAC821.13c	0	P-type ATPase	0.973415	0.00486106
SPAC18B11.10	tup11	transcriptional corepressor Tup11	0.971682	0.0053709
SPAC823.03	ppk15	serine/threonine protein kinase Ppk15	0.97116	0.00515664
SPAC1687.20c	mis6	inner centromere protein Mis6	0.970625	0.00405207
SPBC582.05c	brc1	BRCT domain	0.969056	0.00583086
SPAC14C4.07	0	membrane transporter	0.968988	0.00455265
SPAC1D4.11c	lkh1	regulator of cell separation/cytokinesis: dual specificity protein kinase Lkh1	0.967525	0.00416427
SPAC4F10.08	0	sequence orphan	0.966248	0.00420194
SPAC29A4.11	rga3	GTPase activating protein	0.965218	0.00430221
SPBC1703.15c	vps33	late endosome to vacuole transport: sec1 family	0.963387	0.0051152
SPAC959.09c	apc5	anaphase-promoting complex subunit Apc5	0.96258	0.0042512
SPAC18B11.03c	0	N-acetyltransferase	0.96006	0.00500709
SPAPYUK71.03c	0	C2 domain	0.957923	0.0166604
SPCC622.08c	hta1	histone H2A	0.953275	0.00459238
SPBC15D4.03	slm9	centromere silencing: WD repeat protein	0.952766	0.00465185
SPBC19G7.05c	bgs1	fungal cell wall: 1,3-beta-glucan synthase catalytic subunit Bgs1	0.952375	0.00453186
SPAC513.02	0	phosphoglycerate mutase family	0.952119	0.00535187
SPBP8B7.04	0	sequence orphan	0.951398	0.00503533
SPBC3F6.05	rga1	GTPase activating protein	0.951043	0.00457183
SPAC23H3.15c	0	oxidative stress response: sequence orphan	0.950691	0.00657751
SPBC1718.06	msp1	mitochondrial GTPase Msp1	0.950199	0.00481335
SPBC428.13c	mob1	protein kinase regulator Mob1	0.94849	0.00490672
SPCC285.11	ucp10	UBA domain protein	0.948243	0.0136501
SPAC2F7.08c	snf5	chromatin remodeling complex subunit Snf5	0.94721	0.00509446
SPAC1B2.03c	0	fatty acid biosynthesis: GNS1/SUR4 family protein	0.945587	0.0145425
SPBC25B2.07c	0	microtubule-associated protein	0.945159	0.00752169
SPAC1687.07	0	conserved fungal protein	0.945141	0.00701649
SPBC8E4.02c	0	sequence orphan	0.944594	0.0096229
SPAC3H1.09c	0	amino acid transporter	0.943982	0.00485135
SPCC1795.02c	vcx1	calcium signaling/homeostasis: CaCA proton/calcium exchanger	0.943054	0.00495074
SPAC27E2.08	Tf2-6	transposable element	0.943022	0.00486443
SPAC16.01	rho2	cell polarity: Rho family GTPase Rho2	0.942405	0.00572526
SPAC1F7.09c	0	allantoicase	0.942099	0.0072732
SPBP23A10.11c	0	fungal cell wall: glycoprotein	0.941402	0.0110682
SPCC188.02	par1	protein phosphatase regulatory subunit Par1	0.94126	0.00484709
SPBC428.10	0	sequence orphan (mitochondrion)	0.941245	0.00582935
SPCC970.04c	mob2	cell polarity: protein kinase activator Mob2	0.940583	0.0055047
SPBC1709.08	cft1	mRNA polyadenylation: cleavage factor one Cft1	0.93974	0.00627447
SPBC36.09	sap61	mRNA splicing: zinc finger protein	0.939218	0.00493483
SPAC630.08c	erg25	ergosterol biosynthesis: C-4 methylsterol oxidase	0.93861	0.00508249
SPAP27G11.10c	nup184	nucleoporin	0.938355	0.00653274
SPBC725.13c	psf2	DNA replication initiation: GINS complex subunit Psf2	0.938285	0.00556936
SPCC4B3.12	set9	DNA replication initiation: histone lysine methyltransferase Set9	0.937355	0.00496988
SPCPB16A4.06c	0	sequence orphan	0.937352	0.00528619
SPBC21C3.20c	git1	C2 domain	0.93537	0.00683059
SPAC6F6.11c	0	vitamin metabolism: pyridoxal kinase	0.934927	0.00844247
SPBC1718.05	trs31	TRAPP	0.934271	0.00533066
SPAC29B12.14c	0	purine transporter	0.932896	0.00906126
SPAC2F3.14c	0	conserved fungal protein	0.93218	0.00586604
SPBC16D10.05	mok13	1,3-beta-glucan biosynthesis: alpha-1,3-glucan synthase	0.930889	0.00521866
SPBC336.07	sfc3	transcription factor TFIIIC complex subunit Sfc3	0.929723	0.00542969
SPBC215.07c	pdp2	PWWP domain protein: histone H4-K20 methylation	0.929229	0.00556415
SPAC750.03c	0	sterol methyltransferase	0.928735	0.00540402
SPCC132.05c	0	pseudogene	0.927902	0.00591643
SPBC18E5.09c	0	sequence orphan; same as SPBC18E5.14c	0.92668	0.00534597
SPAC27E2.04c	0	dubious ORF	0.925707	0.00546934
SPAC630.05	gyp7	GTPase activating protein	0.92431	0.00593269
SPAP27G11.02	0	conserved hypothetical: TPR repeat protein	0.922102	0.00595966
SPBC3B9.06c	apg3	autophagy associated protein Apg3	0.922093	0.00565624
SPCC1919.01	ppk34	serine/threonine protein kinase Ppk34	0.921924	0.00760444
SPAC17G6.04c	cpp1	protein farnesyltransferase beta subunit Cpp1	0.921857	0.00565714
SPBC651.10	nse5	DNA replication: Smc5-6 complex non-SMC subunit	0.921815	0.0132125
SPCC63.04	mok14	alpha-1,3-glucan synthase	0.921106	0.00635935
SPAC22H10.11c	0	TOR signaling pathway transcriptional corepressor Crf1 (predicted)	0.920861	0.00569443
SPCC1902.02	0	ketopantoate reductase	0.918941	0.00635098
SPCC1739.03	hrr1	centromere silencing: Helicase Required for RNAi-mediated heterochromatin assembly Hrr1	0.918916	0.00991013
SPAC4F10.02	0	aspartyl aminopeptidase	0.918755	0.00733219
SPBC36B7.09	gcn2	eIF2 alpha kinase Gcn2	0.917489	0.00646722
SPBC1348.08c	pfl6	glycoprotein	0.917136	0.104055
SPBC29A3.03c	0	zinc finger protein	0.916239	0.00684117
SPAC13G7.05	0	acyl-coA-sterol acyltransferase	0.916128	0.00568431
SPAC7D4.02c	0	conserved hypothetical: src (SH3) homology domain protein	0.915038	0.00583174
SPBC1683.12	0	nicotinic acid plasma membrane transporter	0.915019	0.00573563
SPBC29A10.08	gas2	fungal cell wall: 1,3-beta-glucanosyltransferase Gas2 (predicted)	0.913311	0.0225333
SPBC6B1.06c	ubp14	ubiquitin C-terminal hydrolase activity	0.912993	0.0108331
SPAC589.08c	dam1	mitotic spindle checkpoint: DASH complex subunit Dam1	0.910907	0.00731138
SPBC4F6.06	kin1	cell polarity: microtubule affinity-regulating kinase Kin1	0.906299	0.0112107
SPBC649.05	cut12	mitotic spindle checkpoint: spindle pole body protein Cut12	0.906268	0.010026
SPAC23E2.02	lsd2	oxidoreductase	0.905844	0.00626954
SPBC15D4.13c	0	sequence orphan	0.905687	0.0140713
SPBC31E1.04	pep12	SNARE	0.905424	0.00840879
SPBC32F12.01c	0	sphingomyelinase family	0.904422	0.0148688
SPBC19G7.06	mbx1	MADS-box transcription factor Mbx1	0.903681	0.00704455
SPBP35G2.12	0	nucleoside diphosphate-sugar hydrolase	0.902943	0.00815694
SPCC61.04c	0	Rab GTPase binding	0.901513	0.0077864
SPAC13A11.02c	erg11	ergosterol biosynthesis: cytochrome p450 family	0.901289	0.0129561
SPAC323.07c	0	MatE family transporter	0.899845	0.00627716
SPAC4A8.08c	vas1	valine-tRNA ligase Vas1	0.899576	0.00828289
SPBC32H8.03	bem46	esterase/lipase	0.898443	0.0116732
SPBC17G9.13c	0	conserved fungal mitochondrial protein	0.897938	0.00721547
SPAC19B12.01	0	TPR repeat protein	0.897052	0.00639048
SPAC17H9.18c	0	dubious ORF	0.896757	0.0105404
SPAC2E12.03c	0	G-protein coupled receptor	0.894964	0.00997978
SPAC5D6.09c	0	GPR/FUN34 family	0.894812	0.00713944
SPBC106.03	0	conserved hypothetical: DUF1776 family protein	0.894779	0.006914
SPBC1604.14c	shk1	cell polarity: PAK-related kinase Shk1	0.894211	0.00656057
SPAC11D3.09	0	agmatinase	0.894014	0.00931683
SPAC1952.11c	ure2	urease	0.893803	0.0115553
SPBC16G5.09	0	serine carboxypeptidase	0.893614	0.00801311
SPCC622.02	0	dubious ORF	0.893586	0.00679053
SPAC23H3.11c	0	glucosidase	0.892954	0.00869761
SPBC337.12	0	zinc finger protein	0.891823	0.0139732
SPCC11E10.02c	gpi8	phospholipid biosynthesis: pig-K	0.891804	0.0067865
SPAP8A3.14c	0	aerobic respiration: mitochondrial inner membrane protein	0.891676	0.00660182
SPBC16E9.13	ksp1	serine/threonine protein kinase Ksp1	0.891217	0.00845016
SPCC553.05c	wtf6	wtf element, pseudogene	0.891135	0.00800449
SPBC2D10.18	abc1	aerobic respiration: ABC1 family	0.88921	0.00675921
SPAC12B10.10	0	sequence orphan	0.889063	0.00683415
SPAPB8E5.03	mae1	malic acid transport protein Mae1	0.887269	0.00698559
SPAC3C7.03c	rhp55	RecA family ATPase Rhp55	0.886746	0.00681575
SPAC13G7.02c	ssa1	heat shock protein 70 family	0.886508	0.00969576
SPAC1687.08	0	sequence orphan	0.885932	0.00822843
SPBC776.15c	0	aerobic respiration: dihydrolipoamide S-succinyltransferase	0.885681	0.00763602
SPAC3H8.04	0	chromosome segregation protein (predicted)	0.884673	0.00733786
SPAC1296.03c	sxa2	serine carboxypeptidase	0.884365	0.013963
SPCC1259.10	pgp1	metallopeptidase Pgp1	0.88419	0.00866737
SPBC32F12.07c	0	zinc finger protein	0.884058	0.00692125
SPAC1002.05c	jmj2	zinc finger protein	0.881931	0.0116355
SPAC824.02	0	GPI inositol deacylase	0.880606	0.0116169
SPBC557.04	ppk29	actin cortical patch: Ark1/Prk1 family protein kinase Ppk29	0.878758	0.00767532
SPAC1565.01	0	conserved fungal protein	0.878227	0.0164573
SPBC25B2.04c	0	mitochondrial ribosome assembly protein	0.876709	0.00788076
SPAC1F7.07c	fip1	iron ion homeostasis: iron permease	0.875118	0.007674
SPBC28E12.01c	apc13	anaphase-promoting complex subunit Apc13	0.873314	0.0074124
SPAC3A11.02	cps3	zinc finger protein	0.872998	0.00773751
SPCC4G3.16	0	vitamin metabolism: DRAP deaminase	0.872788	0.00857891
SPCC1795.08c	0	Myb family	0.872711	0.00852073
SPAC9E9.12c	0	ABC transporter family	0.872102	0.00905629
SPAC328.07c	0	heavy metal ion homeostasis protein	0.872042	0.0101271
SPCC965.13	0	MFS family membrane transporter	0.870151	0.00795555
SPAC4G8.05	ppk14	serine/threonine protein kinase	0.870048	0.0195738
SPCC16C4.07	scw1	RNA-binding protein Scw1: cell wall/septum	0.868298	0.0153081
SPBC36B7.06c	mug20	sequence orphan	0.867972	0.00778864
SPBC354.09c	0	protease	0.867457	0.00915034
SPAC6F12.02	rst2	transcription factor Rst2	0.867339	0.00936182
SPAC9.12c	atp12	F1-ATPase chaperone	0.867224	0.0081318
SPAC343.06c	0	scramblase	0.86655	0.0136788
SPCC188.11	prp45	mRNA splicing: transcriptional regulator Prp45	0.865834	0.00776067
SPCC1739.01	0	zinc finger protein	0.86471	0.0151178
SPBC1198.10c	0	asparagine-tRNA ligase	0.863842	0.00812222
SPAC2C4.15c	ubx2	UBX domain	0.862717	0.00912222
SPAC1F8.04c	0	hydrolase	0.862705	0.00917588
SPCC2H8.02	0	inorganic phosphate transporter	0.862126	0.00805684
SPBC1734.08	hse1	late endosome to vacuole transport: STAM like protein	0.861345	0.0142853
SPAC6C3.07	mug68	sequence orphan	0.860533	0.009964
SPBC1683.02	0	adenine deaminase	0.85963	0.0141138
SPAC1250.07	sfc7	TFIIIC subunit (pol III transcription)	0.859003	0.0235154
SPBC106.02c	srx1	oxidative stress response: sulphiredoxin	0.858189	0.0143273
SPAC521.04c	0	calcium permease	0.855282	0.0170908
SPCC1906.02c	0	CUE domain protein Cue3 (predicted): ubiquitin	0.855144	0.00836264
SPBPB2B2.11	0	dtdp-glucose 4,6-dehydratase	0.855139	0.00849966
SPCC622.17	apn1	AP endonuclease Apn1	0.854372	0.00909132
SPCC736.08	cbf11	regulator of cell separation/cytokinesis: CBF1/Su(H)/LAG-1 family transcription factor Cbf11	0.853682	0.0110022
SPCC4F11.04c	0	mannosyltransferase complex subunit	0.853067	0.00951878
SPAC23C4.03	0	haspin related kinase	0.852525	0.0138171
SPCC622.16c	epe1	centromere silencing: transcription factor Epe1	0.851867	0.0132261
SPBC725.14	arg6	amino acid/arginine biosynthesis: acetylglutamate synthase	0.850602	0.00875177
SPCC1183.01	sec15	exocyst complex subunit Sec15	0.8502	0.00866122
SPAC589.12	0	phospholipid biosynthesis: cell wall organization membrane protein	0.8499	0.00878899
SPAC1142.03c	swi2	Swi5-complex	0.848558	0.00954001
SPCC24B10.15	0	PINc domain	0.847137	0.0087589
SPBC1A4.04	0	sequence orphan	0.846504	0.00882568
SPBC27B12.11c	0	transcription factor	0.844106	0.0093709
SPAC29A4.17c	0	mitochondrial FUN14 family protein	0.842977	0.0113718
SPAC10F6.07c	mug94	sequence orphan	0.84227	0.00967802
SPBC17D11.07c	rpn2	19S proteasome regulatory subunit	0.842209	0.00961643
SPAC1B1.04c	0	poly(A)-specific ribonuclease complex subunit Pan3 (predicted)	0.842105	0.00925529
SPCC1840.04	0	caspase	0.841762	0.0132052
SPAC19B12.03	bgs3	1,3-beta-glucan biosynthesis: 1,3-beta-glucan synthase subunit Bgs3	0.841447	0.013763
SPAC1F7.11c	0	transcription factor	0.839526	0.0115341
SPCC364.02c	bis1	stress response protein Bis1	0.838589	0.0149595
SPCC576.19c	0	dubious ORF	0.83817	0.0151515
SPAC10F6.17c	0	protein phosphatase type 2C	0.837586	0.0122679
SPBC32H8.11	mei4	meiotic forkhead transcription factor Mei4	0.83748	0.0109333
SPAC23G3.10c	ssr3	transcription factor	0.837419	0.00941039
SPBC29A3.01	0	heavy metal ATPase	0.837145	0.0094748
SPBC649.03	rhp14	XP-A family homolog Rhp14	0.836486	0.0185975
SPAC323.06c	uba5	ubiquitin activating enzyme	0.836362	0.014924
SPAC29B12.11c	0	conserved hypothetical: human WW domain binding protein-2 ortholog	0.836073	0.00940346
SPCP25A2.03	0	vertebrate p84	0.835798	0.0103497
SPAC1093.01	0	conserved hypothetical (PPR repeat protein)	0.834628	0.0103765
SPAC19G12.03	cda1	chitin deacetylase Cda1	0.833921	0.009503
SPBC725.06c	ppk31	serine/threonine protein kinase	0.833461	0.0103491
SPAC11D3.16c	0	oxidative stress response: sequence orphan	0.833263	0.0101844
SPBC31F10.04c	srb4	RNA polymerase II holoenzyme component	0.833204	0.0256358
SPBC29B5.01	atf1	transcription factor Atf1	0.831391	0.018632
SPBC1734.10c	0	mRNA processing protein	0.830011	0.0173595
SPCC736.11	ago1	RNA interference/centromere silencing: argonaute	0.829716	0.0194675
SPBC19F8.01c	spn7	septin	0.82925	0.0115277
SPCC285.16c	msh6	MutS protein homolog	0.827015	0.0100598
SPAC26A3.03c	rmi1	RecQ mediated genome instability protein Rmi1	0.826625	0.0136118
SPCC594.02c	0	conserved fungal protein	0.826398	0.0099739
SPCP1E11.03	0	arrestin family	0.825431	0.0102174
SPCC757.07c	ctt1	oxidative stress response: catalase	0.824845	0.0101144
SPAC20G8.05c	cdc15	cortical actin patch: cell division control protein Cdc15	0.823766	0.0101375
SPAC1952.09c	0	fatty acid biosynthesis: acetyl-CoA hydrolase	0.821234	0.0110592
SPCC1281.07c	0	glutathione S-transferase	0.821105	0.0126802
SPAC23C11.08	php3	CCAAT-binding factor complex subunit Php3	0.820957	0.0207139
SPAC17A5.12	ucp7	UBA domain protein	0.820819	0.0104889
SPAP27G11.12	0	conserved hypothetical: human down-regulated in multiple cancers-1 homolog 1	0.820492	0.0216726
SPCC1393.10	ctr4	copper transporter complex subunit Ctr4	0.82021	0.0155204
SPBC12C2.13c	fnx1	MFS multidrug efflux transporter	0.819011	0.0169562
SPCC777.04	0	amino acid transporter	0.817985	0.0105138
SPAPB17E12.03	0	zinc finger protein	0.817433	0.0110352
SPBC409.12c	0	sequence orphan	0.817338	0.0105593
SPAC27E2.01	0	alpha-amylase	0.817249	0.0130721
SPCC1450.13c	0	vitamin metabolism: riboflavin synthase	0.815866	0.0110088
SPAC17G8.12	0	sequence orphan	0.815858	0.0106701
SPCC1450.07c	0	D-amino acid oxidase	0.815311	0.0106954
SPAC1D4.05c	0	EXS family protein	0.81528	0.0108946
SPAC683.03	0	sequence orphan	0.814203	0.0109995
SPBC16C6.06	pep1	corting receptor for CPY	0.814197	0.0117863
SPAC6G9.15c	0	sequence orphan	0.812162	0.01522
SPBC14C8.17c	0	regulator of cell separation/cytokinesis: SAGA-like complex	0.811939	0.0191833
SPAC144.04c	spe1	ornithine decarboxylase Spe1	0.811688	0.0284928
SPAC30D11.01c	0	alpha-glucosidase	0.811406	0.014983
SPBC119.07	ppk19	serine/threonine protein kinase	0.810504	0.0223898
SPCC285.04	0	transthyretin	0.808981	0.0284451
SPAPJ691.02	0	conserved hypothetical: yippee-like protein; DiGeorge syndrome	0.808665	0.0131883
SPAC16A10.08c	mug74	sequence orphan	0.804746	0.0193469
SPCC1020.09	gnr1	conjugation: WD repeat protein; heterotrimeric G protein beta subunit Gnr1	0.803948	0.0140885
SPAC1786.02	0	fungal cell wall: phospholipase	0.802718	0.0137084
SPAC9E9.15	0	conserved hypothetical: CIA30 family protein	0.802339	0.0141641
SPBC9B6.03	0	zinc finger protein	0.800924	0.0118109
SPAC3G9.14	sak1	transcriptional repressor	0.799663	0.0129164
SPBC25H2.13c	cdc20	DNA replication initiation: DNA polymerase epsilon catalytic subunit a Pol2	0.79921	0.0319694
SPAC227.06	0	Rab GTPase binding	0.798605	0.0120416
SPCC1494.05c	ubp12	ubiquitin C-terminal hydrolase activity	0.798443	0.0129265
SPBC16C6.02c	vps1302	late endosome to vacuole transport: chorein homolog	0.796924	0.012548
SPCC306.02c	0	Rab GTPase binding	0.796331	0.0139909
SPAC2G11.09	0	DUF221	0.795474	0.0121602
SPAC1527.01	mok11	alpha-1,3-glucan synthase	0.795338	0.0317179
SPBC3E7.16c	leu3	amino acid/leucine biosynthesis: 2-isopropylmalate synthase	0.794219	0.0125245
SPBC1773.14	arg7	amino acid/arginine biosynthesis: argininosuccinate lyase	0.794164	0.0188047
SPBC1773.03c	0	aminotransferase	0.792955	0.0270693
SPCC1322.14c	vtc4	polyphosphate synthetase	0.792929	0.0249422
SPBC32H8.07	git5	heterotrimeric G protein beta subunit Git5	0.792762	0.0124983
SPCC4B3.04c	nte1	lysophospholipase	0.790374	0.0150182
SPCC31H12.06	0	sequence orphan	0.789294	0.0235812
SPACUNK4.12c	0	peptidase family M16	0.788676	0.0129201
SPAC20G8.03	itr2	MFS myo-inositol transporter	0.788552	0.0136847
SPAC29A4.14c	0	peroxin	0.787573	0.0153882
SPBC800.13	0	histine H4 variant	0.78689	0.0179988
SPAC17A2.15	0	dubious ORF	0.785936	0.0142335
SPCC1450.11c	cek1	serine/threonine protein kinase Cek1	0.785624	0.0170248
SPBC32F12.09	rum1	DNA replication initiation: CDK inhibitor Rum1	0.784983	0.0131308
SPAC22A12.08c	0	phospholipid biosynthesis: cardiolipin synthase	0.784756	0.014189
SPCC1827.04	0	conserved hypothetical: ankyrin repeat protein	0.784581	0.0358155
SPBC409.18	0	phosphatidic acid phosphatase	0.78183	0.0135037
SPBC1718.02	hop1	horma domain protein	0.780989	0.0170843
SPAC19G12.11	coq9	aerobic respiration: ubiquinone biosynthesis protein Coq9	0.779402	0.0169374
SPCC1919.12c	0	peptidase family M28	0.779206	0.0144792
SPBC15D4.12c	mug98	sequence orphan: role in meiosis	0.778309	0.0141807
SPBC24C6.11	cwf14	mRNA splicing: G10 protein	0.77828	0.0151221
SPAC19E9.03	pas1	G1/S transition:cyclin	0.777905	0.0169261
SPBC1734.12c	alg12	phospholipid biosynthesis: dolichyl pyrophosphate Man7GlcNAc2 alpha-1,3-glucosyltransferase Alg12	0.777778	0.0157431
SPCC757.11c	0	membrane transporter	0.77763	0.0136099
SPBC31F10.10c	0	zinc finger protein	0.777136	0.0235028
SPAC12G12.03	cip2	oxidative stress response: RNA-binding protein Cip2: regulation of mRNA stability involved in response to stress	0.776651	0.0191976
SPAC27E2.12	0	sequence orphan	0.775678	0.0224922
SPCC191.07	cyc1	cytochrome c	0.774865	0.0158728
SPBC409.11	meu18	NLS	0.774851	0.0151735
SPCP31B10.02	0	conserved eukaryotic protein	0.773978	0.0142382
SPAC2E12.02	hsf1	transcription factor Hsf1	0.773948	0.0140912
SPBC609.03	0	WD repeat protein	0.773429	0.0296487
SPAC323.01c	0	oxidative stress response: mitochondrial NADH kinase (predicted)	0.771109	0.0255599
SPAC3C7.13c	0	pentose phoshate shunt: glucose-6-phosphate 1-dehydrogenase	0.769365	0.0152713
SPBC16A3.07c	nrm1	negative regulator of MBF	0.767749	0.0146597
SPCC306.05c	ins1	ergosterol biosynthesis: INSIG domain	0.765778	0.0413834
SPAC1834.11c	sec18	secretory protein Sec18	0.763885	0.014876
SPCC794.15	0	sequence orphan	0.762298	0.0188029
SPBC2F12.03c	0	telomere maintenance: EST1 family protein	0.761577	0.0193898
SPBC609.01	0	ribonuclease II	0.761449	0.0151322
SPCC622.01c	0	dubious ORF	0.760352	0.0168678
SPBC405.05	0	sequence orphan	0.759727	0.0167564
SPAC22G7.08	ppk8	serine/threonine protein kinase	0.759368	0.0158879
SPAC25G10.02	cce1	cruciform cutting endonuclease Cce1	0.758321	0.0177648
SPAC977.07c	pfl6	glycoprotein	0.758295	0.179465
SPAC1039.03	0	esterase/lipase	0.757973	0.0762836
SPAC1834.09	mug51	conserved fungal protein	0.757939	0.0158226
SPAC11G7.01	0	glycoprotein	0.757737	0.0261775
SPBC3B8.06	0	conserved fungal protein	0.757601	0.020842
SPCC1393.13	0	conserved hypothetical: DUF89 family protein	0.756109	0.015752
SPBC1734.16c	pst3	SIN3 family co-repressor	0.755777	0.0256393
SPAC1142.09	0	dubious ORF	0.755637	0.017404
SPCC63.03	0	DNAJ domain protein	0.755344	0.0234937
SPBCPT2R1.10	0	pseudogene	0.754779	0.0157962
SPBC8D2.11	0	sequence orphan	0.754435	0.0236079
SPAC26H5.05	0	ankyrin repeat protein	0.753781	0.0201976
SPBC1703.06	pof10	F-box protein	0.753639	0.0161108
SPCC553.12c	0	conserved fungal protein	0.753606	0.0159501
SPAC12B10.03	0	WD repeat protein	0.752405	0.016188
SPCC962.02c	bir1	mitotic spindle checkpoint: survivin	0.751751	0.0282714
SPBC1778.03c	0	vitamin metabolism: NADH pyrophosphatase	0.750722	0.0280336
SPAC22E12.04	ccs1	metallochaperone	0.749366	0.0163482
SPAC824.05	vps16	late endosome to vacuole transport: HOPS complex subunit Vps16	0.749033	0.0164619
SPAC1002.19	urg1	GTP cyclohydrolase	0.74767	0.031126
SPBC30B4.02c	0	mRNA splicing: R3H domain	0.747383	0.0240729
SPBC1A4.09	0	rRNA processing: pseudouridine synthase	0.747016	0.0221482
SPAC13C5.03	tht1	nuclear membrane protein involved in karyogamy	0.746456	0.04524
SPAC3F10.05c	mug113	conserved hypothetical: DUF1766 family protein	0.745761	0.0250583
SPAC1093.06c	dhc1	microtubule movement: dynein heavy chain	0.745692	0.0306354
SPBCPT2R1.02	0	sequence orphan	0.744451	0.0195551
SPAC13G7.04c	mac1	membrane anchored protein Mac1	0.744017	0.0169064
SPCC306.09c	cap1	actin cortical patch: adenylyl cyclase-associated protein Cap1	0.743879	0.0170308
SPAC323.04	0	AAA family ATPase	0.743826	0.0260006
SPAC23C4.16c	atg15	triglycerol lipase	0.743586	0.0198616
SPCC970.08	0	inositol polyphosphate kinase	0.743572	0.0170899
SPBC12D12.04c	pck2	cell polarity/1,3-beta-glucan biosynthesis: protein kinase C	0.74221	0.0237804
SPCC330.12c	sdh3	aerobic respiration: succinate dehydrogenase	0.742055	0.0242521
SPBC646.14c	orc5	DNA replication initiation: origin recognition complex subunit Orc5	0.741321	0.0305065
SPBC15D4.09c	0	cystathionine gamma-synthase	0.740978	0.0179863
SPCC126.07c	0	zinc finger protein	0.739581	0.0347477
SPBC18E5.07	0	sequence orphan	0.739168	0.0194073
SPAPJ760.02c	app1	actin cortical patch: App1 protein	0.738948	0.0174627
SPCC777.10c	ubc12	ubiquitin conjugating enzyme	0.738423	0.0753133
SPAC26H5.11	0	spore wall protein	0.738169	0.017979
SPBC36B7.04	0	dihydrouridine synthase	0.738109	0.0234929
SPAC105.01c	0	potassium ion/proton antiporter	0.737845	0.0211028
SPBC19C7.11	0	ClC chloride channel	0.737653	0.0267798
SPBC30D10.03c	0	IMP 5'-nucleotidase	0.737541	0.0181468
SPAC20G4.02c	fus1	formin Fus1	0.736804	0.0217559
SPCC162.11c	0	uridine kinase	0.736716	0.0338532
SPCC4B3.11c	0	BolA domain	0.736516	0.0193028
SPAC13C5.05c	0	N-acetylglucosamine-phosphate mutase	0.733059	0.0283133
SPAC23H4.16c	0	sequence orphan	0.732831	0.0305565
SPAC17G6.12	cul1	cullin 1	0.731525	0.0192844
SPAC22E12.09c	krp1	kexin	0.729881	0.0223205
SPBC2F12.15c	0	palmitoyltransferase	0.729874	0.0325322
SPBC19G7.09	ulp1	peptidase family C48	0.729654	0.0232495
SPAC17A5.14	exo2	rRNA processing: exonuclease II	0.729573	0.0285559
SPAC144.07c	0	ATP binding protein	0.729531	0.0236068
SPBP35G2.06c	nup131	nucleoporin	0.728967	0.0264811
SPCC16A11.16c	0	ARM1 family	0.728941	0.0213453
SPBC13E7.03c	0	post-transcriptional regulator Vts1	0.728908	0.0263998
SPAC13A11.05	0	peptidase family M17	0.728814	0.0186503
SPBC3H7.03c	0	glycolysis/aerobic respiration: 2-oxoglutarate dehydrogenase	0.728226	0.0363342
SPBC18H10.20c	0	endocytosis regulator (predicted)	0.727619	0.0189899
SPAC19G12.08	0	fatty acid biosynthesis: sphingosine hydroxylase (predicted)	0.727423	0.0188838
SPBC16G5.15c	fkh2	fork head transcription factor Fkh2	0.725522	0.0327288
SPBC16E9.18	0	phospholipid biosynthesis: phosphatidylserine decarboxylase	0.725044	0.0191047
SPAC1635.01	0	voltage-dependent anion-selective channel	0.724231	0.0221366
SPAC222.13c	0	6-phosphofructo-2-kinase	0.723488	0.0213217
SPBC354.14c	vac8	armadillo repeat protein	0.72324	0.0262926
SPAC9.03c	brr2	mRNA splicing: snRNP U5 complex subunit Brr2	0.722389	0.0215527
SPAC24H6.06	sld3	DNA replication initiation: pre-initiation complex subunit Sld3	0.722086	0.0196171
SPBC1861.06c	mug131	S. pombe specific UPF0300 family protein 4	0.722078	0.0497928
SPAC29B12.13	0	carbon-sulfur lyase (predicted)	0.721761	0.0527186
SPCC1020.01c	pma2	P-type proton ATPase	0.721198	0.0215268
SPAC4F8.13c	rng2	IQGAP	0.72099	0.0205807
SPBC23G7.09	matmc_2	conjugation: mating-type m-specific polypeptide mc	0.720796	0.0441942
SPBC530.05	0	transcription factor	0.720659	0.020165
SPAC6F12.17	rna14	mRNA polyadenylation: mRNA cleavage and polyadenylation specificity factor component	0.720446	0.0249411
SPAC664.14	amt2	Amt ammonium transporter	0.720198	0.033274
SPBC8D2.12c	0	mitochondrial DNA binding protein (predicted)	0.720003	0.0301731
SPBC1711.02	matmc_1	conjugation: mating-type m-specific polypeptide mc	0.719142	0.0266918
SPAC24B11.08c	0	COPII-coated vesicle component	0.719134	0.0461547
SPAC4H3.10c	pyk1	glycolysis: pyruvate kinase	0.718754	0.0202834
SPAC4C5.03	0	conserved hypothetical: CTNS domain protein (SMART)	0.718196	0.0206686
SPBC651.03c	gyp10	GTPase activating protein Gyp10	0.717863	0.0252409
SPAC1002.10c	sgt1	SGT1 protein family protein	0.716639	0.0221547
SPBC26H8.12	0	cytochrome c heme lyase	0.716634	0.0234032
SPBC4B4.03	rsc1	bromodomain protein	0.716372	0.0202046
SPAC144.05	0	zinc finger protein	0.714935	0.0339739
SPCC2H8.05c	0	sequence orphan	0.714552	0.0204688
SPAC3G6.11	0	DEAD/DEAH box helicase	0.714113	0.020503
SPBC25D12.02c	dnt1	nucleolar protein: chromatin silencing at rDNA; negative regulator of septation	0.71402	0.0205359
SPAPB1A10.09	ase1	microtubule movement: microtubule-associated protein Ase1	0.713553	0.0208856
SPAC10F6.14c	0	ABC1 kinase family protein	0.713393	0.0210393
SPCC285.10c	0	conserved hypothetical: SPRY domain protein	0.712765	0.0206818
SPBC19C7.12c	0	alpha-1,2-mannosyltransferase	0.712527	0.0514196
SPCC736.04c	gma12	alpha-1,2-galactosyltransferase Gma12	0.709465	0.0354435
SPAC6F12.12	par2	protein phosphatase regulatory subunit Par2	0.709058	0.0268091
SPAC2G11.12	rqh1	telomere maintenance: RecQ type DNA helicase Rqh1	0.708892	0.0212055
SPAC22F8.02c	pvg5	fungal cell wall: PvGal biosynthesis protein Pvg5	0.707199	0.0244335
SPBC119.04	mei3	meiosis inducing protein Mei3	0.705626	0.0229896
SPAC3G9.01	nsk1	sequence orphan: Clp1-interacting protein	0.704992	0.0245559
SPAC6F6.12	0	autophagy associated protein Atg24 (predicted)	0.703894	0.0252812
SPAC27D7.10c	0	conserved hypothetical: But2 family protein	0.702799	0.0545574
SPBC146.06c	0	conserved hypothetical: VRR-NUC nuclease associated domain, human MTMR15 homolog	0.701632	0.0228612
SPCC16A11.15c	0	sequence orphan	0.701564	0.0245419
SPCC16C4.21	0	dubious ORF	0.70146	0.0312055
SPBP8B7.23	0	zinc finger protein	0.701119	0.027141
SPBC1734.02c	cdc27	DNA replication: DNA polymerase delta subunit Cdc27	0.700473	0.0242033
SPBC29A10.14	rec8	meiotic cohesin complex subunit Rec8	0.700103	0.0232215
SPAC22H12.01c	mug35	sequence orphan	0.700059	0.0276055
SPAC25B8.02	0	histone deacetylase complex subunit	0.699503	0.0228338
SPBPB21E7.01c	eno102	glycolysis: enolase	0.699106	0.0492602
SPBC1685.01	pmp1	conjugation: dual-specificity MAP kinase phosphatase Pmp1	0.698158	0.0241029
SPAPB18E9.02c	ppk18	serine/threonine protein kinase Ppk18	0.697889	0.0324858
SPBC23G7.04c	nif1	SEL1 repeat protein	0.697703	0.0381938
SPAC343.20	0	dubious ORF	0.697531	0.026955
SPBC83.11	0	phosphate/phosphoenolpyruvate translocator	0.69742	0.0234603
SPAC21E11.03c	pcr1	bZIP	0.697158	0.0256771
SPCC1223.12c	meu10	fungal cell wall: GPI anchored cell surface protein (predicted)	0.696584	0.0240478
SPAC17H9.19c	cdt2	DNA replication initiation: WD repeat protein Cdt2	0.696529	0.0283256
SPAC31G5.15	0	phospholipid biosynthesis: phosphatidylserine decarboxylase	0.695273	0.0283422
SPBC887.16	0	dubious ORF	0.69492	0.0687098
SPACUNK12.02c	cmk1	calcium/calmodulin-dependent protein kinase Cmk1	0.694768	0.0232445
SPBC2A9.07c	0	conserved hypothetical: zf-PARP type zinc finger protein	0.694718	0.0496778
SPBC146.03c	cut3	condensin subunit Cut3	0.693667	0.029489
SPAC23H3.14	0	LAlv9 family protein, involved in post Golgi transport	0.693342	0.0554506
SPCC417.10	0	membrane transporter	0.69323	0.0237457
SPBC776.05	0	membrane transporter	0.692662	0.0340867
SPBC902.02c	ctf18	DNA replication: DNA replication factor C complex subunit Ctf18	0.692126	0.0259252
SPCC14G10.01	0	dephospho-CoA kinase	0.691526	0.0288618
SPAC10F6.05c	ubc6	ubiquitin conjugating enzyme	0.690305	0.0289205
SPCC895.08c	0	conserved fungal protein	0.689563	0.0317458
SPBC23G7.10c	0	NADH-dependent flavin oxidoreductase	0.68857	0.0408187
SPAC27E2.05	cdc1	telomere maintenance: DNA polymerase delta small subunit Cdc1	0.688378	0.0273227
SPBC3B9.11c	ctf1	mRNA polyadenylation: mRNA cleavage and polyadenylation specificity factor complex subunit Ctf1	0.687973	0.041821
SPAC12B10.11	exg2	fungal cell wall: glucan 1,3-beta-glucosidase	0.687921	0.0250643
SPCC320.06	0	conserved fungal protein	0.685631	0.0285125
SPMTR.04	0	mating-type m-specific polypeptide Mc	0.685622	0.0327054
SPAC11D3.15	0	oxoprolinase	0.685449	0.0458786
SPAC1399.01c	0	purine permease	0.684925	0.0341249
SPAC17C9.08	pnu1	endodeoxyribonuclease Pnu1	0.683853	0.0250266
SPAC23A1.17	0	actin cortical patch: WIP (Wiskott-Aldrich syndrome protein-Interacting Protein) homolog	0.683603	0.0266402
SPCC16A11.08	atg20	sorting nexin Atg20: autophagy	0.683424	0.0262241
SPAPB1A11.03	0	oxidative stress response: FMN dependent dehydrogenase	0.682548	0.0350158
SPBC800.07c	tsf1	mitochondrial translation elongation factor EF-Ts Tsf1	0.682287	0.0348416
SPAPB18E9.01	trm5	tRNA (guanine) methyltransferase Trm5 (predicted)	0.682185	0.0308
SPAC1002.13c	psu1	fungal cell wall: beta-glucosidase Psu1	0.682154	0.0368607
SPCC61.03	0	conserved hypothetical: UPF0031 family protein	0.681692	0.0298192
SPCC74.09	mug24	RNA-binding protein	0.680185	0.0337505
SPBC776.03	0	amino acid/isoleucine synthesis: homoserine dehydrogenase	0.678836	0.119836
SPBP4G3.02	pho1	acid phosphatase	0.678253	0.095252
SPAPB1A10.07c	0	sphingolipid biosynthesis protein (predicted)	0.678043	0.0278313
SPBC1683.08	ght4	hexose transporter	0.67771	0.0265608
SPCC74.03c	ssp2	serine/threonine protein kinase Ssp2	0.677241	0.0260497
SPAC167.05	0	Usp	0.67647	0.0266658
SPAC26A3.11	0	amidohydrolase	0.676141	0.0525417
SPCC126.01c	0	WD repeat protein	0.675368	0.028297
SPBP23A10.13	orc4	DNA replication initiation: origin recognition complex subunit Orc4	0.674499	0.0288011
SPBC660.10	0	translation elongation factor G	0.673704	0.0285776
SPAC1002.03c	gls2	glucosidase II Gls2	0.672525	0.0400518
SPCC736.13	0	short chain dehydrogenase	0.672017	0.0482782
SPCC645.07	rgf1	1,3-beta-glucan biosynthesis: RhoGEF Rgf1	0.671756	0.047344
SPBC691.03c	apl3	adaptin	0.669973	0.0311582
SPBC1306.02	0	WD repeat protein	0.669176	0.0274829
SPAC9G1.10c	0	inositol polyphosphate phosphatase	0.66864	0.0521269
SPAC2F7.03c	pom1	cell polarity: DYRK family protein kinase Pom1	0.667467	0.0308651
SPAC22E12.01	0	triose phosphate transporter	0.667295	0.0437486
SPBC651.09c	0	RNA polymerase II associated Paf1 complex	0.666767	0.0300223
SPAC17C9.12	0	MSP domain	0.666631	0.0374361
SPBC4C3.03	0	homoserine kinase	0.666609	0.031489
SPBC1271.01c	pof13	F-box protein	0.665151	0.0286582
SPAC1F3.05	0	VHS domain	0.664316	0.0483556
SPCC1620.09c	tfg1	transcription factor TFIIF complex alpha subunit Tfg1	0.664109	0.0286776
SPAC21E11.05c	cyp8	cyclophilin	0.664092	0.0359636
SPBC20F10.10	0	cyclin	0.663878	0.0284268
SPAC6C3.04	cit1	aerobic respiration: citrate synthase	0.663078	0.028879
SPAC12B10.01c	0	ubiquitin-protein ligase	0.662615	0.0317316
SPBC216.03	0	conserved fungal protein	0.661877	0.0288146
SPAC458.04c	dil1	sequence orphan	0.661836	0.0340679
SPAC13G6.15c	0	calcipressin	0.661522	0.0376668
SPAC630.12	0	serine/threonine protein phosphatase	0.661059	0.0577501
SPAC1039.11c	0	alpha-glucosidase	0.660908	0.0433406
SPBC17G9.04c	nup85	nucleoporin	0.659591	0.0304632
SPBC18H10.10c	cwc16	mRNA splicing: complexed with Cdc5p	0.658839	0.0395703
SPBC8D2.20c	sec31	COPII-coated vesicle component	0.658794	0.0293942
SPAP32A8.02	0	aldo/keto reductase	0.657849	0.0472296
SPAC6C3.02c	0	CHCH domain	0.657513	0.0333374
SPAC1805.15c	pub2	ubiquitin-protein ligase	0.656484	0.0356726
SPAC56F8.06c	alg10	dolichyl-phosphate-glucose-glycolipid alpha-glucosyltransferase Alg10	0.655918	0.0592576
SPAC3F10.04	gsa1	glutathione synthetase large subunit Gsa1	0.655434	0.031794
SPBP22H7.07	prp5	mRNA splicing: WD repeat protein Prp5	0.655074	0.0416695
SPBC215.10	0	haloacid dehalogenase-like hydrolase	0.653604	0.0304613
SPAC227.03c	0	mitochondrial NAD+ transporter	0.653382	0.0637607
SPAC959.02	sec17	alpha SNAP	0.653306	0.0306454
SPAC343.11c	msc1	multi-copy Suppressor of Chk1	0.653255	0.042852
SPAC5D6.02c	0	sequence orphan	0.652591	0.0336385
SPBC15C4.05	0	ATP-dependent	0.649647	0.0336426
SPBC29A3.21	0	sequence orphan (ER)	0.6495	0.0900101
SPAC26F1.14c	aif1	apoptosis-inducing factor homolog Aif1	0.649313	0.0320736
SPBC30D10.10c	tor1	phosphatidylinositol kinase Tor1	0.648845	0.0370607
SPCC1620.03	mug163	sequence orphan	0.648665	0.0320199
SPBC11C11.02	imp2	FCH domain	0.647359	0.0324352
SPBC354.06	mrps16	mitochondrial ribosomal protein subunit S16	0.646957	0.0319346
SPAC14C4.10c	0	Nudix family hydrolase	0.646357	0.0325727
SPBP16F5.03c	0	phosphatidylinositol kinase	0.645436	0.0320139
SPBC211.07c	ubc8	ubiquitin conjugating enzyme	0.645226	0.0323743
SPAC589.07c	0	WD repeat protein	0.645045	0.0324352
SPAC1F5.08c	yam8	calcium signaling/homeostasis: calcium transport protein	0.644799	0.0386701
SPCC1682.15	mug122	PXA domain: nexin protein	0.64291	0.0337812
SPBC1773.01	0	striatin homolog	0.642102	0.0330178
SPAC222.05c	mss1	COX RNA-associated protein	0.641524	0.0334358
SPAC16E8.09	scd1	cell polarity/conjugation: RhoGEF Scd1	0.641291	0.0345842
SPAC13G7.12c	0	phospholipid biosynthesis: choline kinase	0.64121	0.0351754
SPCC61.02	spt3	histone acetyltransferase complex subunit Spt3	0.641158	0.0332837
SPAC1039.09	isp5	amino acid permease family	0.64078	0.0610048
SPCC1259.11c	gyp2	GTPase activating protein	0.640479	0.033524
SPBC17D11.08	0	WD repeat protein	0.640275	0.0338441
SPCC663.08c	0	short chain dehydrogenase	0.639865	0.0469278
SPCC16C4.02c	0	conserved hypothetical: DUF1941 family protein	0.639127	0.0495524
SPCC1322.05c	0	fatty acid biosynthesis: leukotriene A-4 hydrolase	0.638903	0.0381629
SPBC3B8.04c	0	membrane transporter	0.637982	0.0337392
SPAC458.05	pik3	phosphatidylinositol 3-kinase Pik3	0.637734	0.0430792
SPAC23C11.16	plo1	Polo kinase Plo1	0.637455	0.0388679
SPCC63.14	0	conserved fungal protein	0.637336	0.0364125
SPBC23G7.13c	0	urea transporter	0.637027	0.0339551
SPBC1861.05	0	conserved hypothetical: carbohydrate kinase	0.636868	0.0538961
SPBP8B7.27	0	ubiquitin-protein ligase	0.636759	0.0338709
SPBC725.05c	0	nucleotide pyrophosphatase	0.636535	0.0445815
SPCC1682.02c	mcm3	DNA replication initiation: MCM complex subunit Mcm3	0.636196	0.0384709
SPBC14F5.12c	cbh2	centromere silencing: centromere binding protein Cbh2	0.636039	0.0368653
SPAC17A2.11	0	sequence orphan (possible mitochondrion protein)	0.635439	0.113162
SPCC4E9.02	cig1	cyclin	0.635271	0.0392721
SPAC328.05	0	RNA-binding protein: poly(A)+ mRNA export from nucleus	0.635064	0.0744597
SPBC337.08c	ubi4	ubiquitin	0.634028	0.0748484
SPAC1F3.10c	2011-10-01	iron ion homeostasis: mitochondrial intermediate peptidase Oct1	0.633799	0.0494305
SPBC1703.02	rsc9	ARID domain	0.633527	0.0361104
SPBC16G5.13	0	sequence orphan	0.633455	0.0699361
SPBC3E7.01	fab1	1-phosphatidylinositol-3-phosphate 5-kinase Fab1	0.632949	0.0800755
SPAC24C9.14	otu1	OTU-like cysteine protease	0.632898	0.0354058
SPAC589.02c	srb9	mediator complex submodule	0.632529	0.0399792
SPCC4B3.02c	0	Golgi transport protein	0.632021	0.0364153
SPBC725.11c	php2	CCAAT-box binding factor complex subunit Php2	0.631954	0.0974267
SPAC167.01	ppk4	serine/threonine protein kinase Ppk4	0.631081	0.0364761
SPAC19G12.13c	poz1	telomere maintenance: Pot1 associated protein (negative regulation of telomerase)	0.630807	0.0362575
SPAC1039.01	0	amino acid permease family	0.630687	0.0400275
SPBC543.09	0	respiratory chain complex assembly protein	0.62962	0.0367825
SPBC337.15c	coq7	ubiquinone biosynthesis protein Coq7	0.629239	0.0355616
SPAC20G4.08	0	sequence orphan	0.629213	0.0426993
SPBC336.03	efc25	cell polarity: exchange factor Cdc25p-like	0.629193	0.0454682
SPAC24B11.10c	0	chitin synthase regulatory factor Chr3	0.629127	0.0882028
SPAC19E9.01c	nup40	mitotic spindle checkpoint: nucleoporin	0.628925	0.0360378
SPBP19A11.06	lid2	Lid2 complex subunit Lid2	0.628828	0.0382404
SPAC227.15	0	protein phosphatase regulatory subunit	0.628659	0.0464241
SPAC343.13	0	glutamyl-tRNA amidotransferase	0.628625	0.0357221
SPCC1739.15	wtf21	wtf element	0.628021	0.0434539
SPCC1450.10c	0	iron hydrogenase	0.627881	0.0504338
SPAC8C9.12c	0	mitochondrial carrier	0.627339	0.0362091
SPAC10F6.15	0	S. pombe specific UPF0300 family protein 1; meiosis role	0.626683	0.047781
SPAC1639.02c	trk2	potassium ion transporter Trk2	0.626475	0.0731347
SPAC222.14c	0	GTP binding protein	0.625835	0.0364284
SPAC644.09	0	alanine racemase	0.6254	0.05481
SPCC1739.08c	0	short chain dehydrogenase	0.62492	0.0388682
SPBPJ4664.02	0	glycoprotein	0.624832	0.0414506
SPAC11G7.05c	0	aerobic respiration: [acyl-carrier protein] S-malonyltransferase	0.622898	0.0405558
SPAC6F12.03c	fsv1	SNARE	0.622887	0.059746
SPAC22H12.03	0	esterase/lipase	0.622665	0.0521713
SPACUNK4.14	mdb1	conserved hypothetical: BRCT domain protein	0.622603	0.04126
SPBC16D10.02	trm11	tRNA (guanine-N2-)-methyltransferase catalytic subunit Trm11	0.622488	0.0386005
SPCC16C4.09	sts5	cell polarity: RNB-like protein	0.622398	0.0378311
SPAC3H5.09c	0	conserved hypothetical: conserved eukaryotic mitochondrial protein (predicted)	0.621586	0.0373824
SPCC594.04c	0	steroid oxidoreductase superfamily protein	0.620788	0.0389143
SPCC777.08c	bit61	TORC2 subunit: TOR signalling pathway	0.619612	0.0420069
SPBC106.13	0	cytoskeletal conserved protein; negative regulator of gluconeogenesis	0.619138	0.0549418
SPBC21D10.12	hob1	cell polarity/centromere silencing: amphiphysin homolog	0.618756	0.0471615
SPAC6C3.06c	0	P-type ATPase	0.618677	0.0412698
SPCC417.02	dad5	DASH complex subunit Dad5	0.617433	0.0480096
SPBC6B1.09c	nbs1	FHA domain	0.616209	0.0528322
SPCC553.01c	0	telomere maintenance: conserved hypothetical: CHCH domain protein (predicted)	0.615982	0.0458492
SPAC1486.01	0	oxidative stress response: manganese superoxide dismutase	0.615721	0.0427962
SPBC25H2.06c	hrf1	COPII-coated vesicle component	0.615201	0.0414688
SPCC74.02c	0	mRNA cleavage and polyadenylation specificity factor complex associated protein	0.614909	0.0446379
SPAC513.03	mfm2	conjugation: M-factor precursor	0.613953	0.0448347
SPCC965.10	0	transcription factor	0.613937	0.0400399
SPCC965.04c	0	AAA family ATPase	0.612386	0.0396742
SPAC5D6.07c	pxa1	late endosome to vacuole transport: PXA domain protein; golgi retrograde transport	0.612229	0.0634426
SPBC23G7.11	0	DNA-3-methyladenine glycosidase Mag2	0.611407	0.0423479
SPAC4D7.01c	sec71	Sec7 domain	0.611101	0.0691339
SPAC144.13c	srw1	CDK inhibitor Srw1	0.610888	0.0495239
SPAC23H4.08	0	interacts with RNA Polymerase II	0.610784	0.0615687
SPAC16E8.11c	tfb1	transcription factor TFIIH complex subunit Tfb1	0.610388	0.0688233
SPCC1919.03c	0	AMP-activated protein kinase beta subunit	0.609826	0.0496515
SPAC9E9.04	0	bap31homolog	0.609624	0.0501582
SPCC364.04c	0	CASP family protein	0.609276	0.0637825
SPBC646.13	sds23	CBS domain protein	0.60849	0.0703828
SPBC20F10.07	0	conserved hypothetical: GRAM domain protein	0.607909	0.043917
SPBC1773.15	0	membrane transporter	0.607385	0.0446038
SPCC24B10.07	gad8	serine/threonine protein kinase Gad8	0.607319	0.0412907
SPAC22A12.09c	sap114	mRNA splicing: complexed with Cdc5	0.607055	0.0530528
SPAC8C9.16c	mug63	oxidative stress response: mitochondrial protein	0.60671	0.0540642
SPAC11E3.12	0	conserved eukaryotic protein	0.606125	0.0414128
SPAC4D7.06c	0	siroheme synthase	0.60524	0.0422921
SPAC3A12.19	0	mitochondrial ribosomal protein	0.605227	0.0611212
SPBC15D4.08c	0	dubious ORF	0.605038	0.0458868
SPBC1685.15c	klp6	microtubule movement: kinesin-like protein	0.604977	0.0434178
SPAC24H6.09	gef1	cell polarity: RhoGEF Gef1	0.603621	0.0485894
SPCC553.02	0	vitamin metabolism: glutamine-dependent NAD	0.603583	0.0484324
SPAC22H10.06c	0	dubious ORF	0.60253	0.112216
SPAC31G5.19	0	TAT-binding protein homolog	0.601718	0.08431
SPCC1450.12	0	conserved fungal protein	0.600784	0.0427776
SPAC13G6.14	aps1	diadenosine 5',5'''-p1,p6-hexaphosphate hydrolase Aps1	0.599203	0.0515541
SPBC25D12.04	suc22	ribonucleotide reductase small subunit Suc22	0.598325	0.0724409
SPBC25H2.09	0	conserved hypothetical: DUF1690 family protein	0.598233	0.0519758
SPCC1393.14	ten1	telomere maintenance: nuclear telomere cap complex subunit	0.598036	0.0435424
SPAC12B10.14c	ppk2	serine/threonine protein kinase	0.597434	0.0476648
SPCC569.06	0	S. pombe specific multicopy membrane protein family 1	0.597364	0.044568
SPAC1952.16	rga9	FCH domain	0.596619	0.0476779
SPAC823.13c	0	mitochondrial inner membrane protein	0.59636	0.0897772
SPAC14C4.03	mek1	Cds1/Rad53/Chk2 family protein kinase Mek1	0.59595	0.0448897
SPAC1527.03	0	RNA-binding protein: translation	0.595465	0.0448344
SPBC13E7.11	0	rhomboid family protease	0.595385	0.0448455
SPAC644.06c	cdr1	GIN4 family protein kinase Cdr1	0.5948	0.0530241
SPBC1734.05c	spf31	DNAJ domain protein	0.593765	0.0496689
SPBC409.08	0	spermine transporter family	0.591153	0.0560035
SPBC15D4.07c	atg9	autophagy associated protein Atg9	0.590413	0.0579429
SPBC6B1.05c	0	ubiquitin-like conjugating enzyme	0.589387	0.102468
SPAC824.08	gda1	guanosine-diphosphatase Gda1	0.587882	0.0543973
SPAC1002.20	0	sequence orphan	0.586643	0.0479106
SPBC530.08	0	transcription factor	0.586459	0.0759559
SPAPB8E5.08	0	sequence orphan: ER	0.585168	0.0625171
SPCC1494.10	adn3	transcriptional regulator	0.584294	0.0550503
SPBC646.02	cwf11	mRNA splicing: complexed with Cdc5p	0.584282	0.0510116
SPAC3H5.06c	pol1	DNA replication initiation: DNA polymerase alpha catalytic subunit	0.58392	0.0503501
SPAP14E8.04	oma1	metallopeptidase	0.583834	0.0606057
SPCP20C8.01c	0	S. pombe specific families: cell surface glycoprotein (predicted), DUF2429 family	0.583518	0.0680467
SPBC17A3.10	pas4	zinc finger protein	0.582946	0.0591891
SPCC1529.01	0	MFS family membrane transporter	0.58213	0.0843621
SPAC1039.04	0	nicotinic acid plasma membrane transporter	0.582081	0.0855768
SPAC977.17	0	MIP water channel	0.58166	0.0489358
SPAC13G6.10c	0	serine-rich protein	0.580978	0.0500541
SPCC830.02	wtf24	wtf element, pseudogene	0.580974	0.052465
SPCPB1C11.01	amt1	ammonium transporter	0.580928	0.0659405
SPBC16E9.01c	php4	CCAAT-binding factor complex subunit Php4	0.580731	0.0553538
SPBC27B12.08	sip1	Pof6 interacting protein: endocytosis	0.580533	0.0488352
SPBC2G5.02c	0	CK2 family	0.580329	0.0509177
SPAC56F8.02	0	AMP binding enzyme	0.579635	0.0504934
SPAC12B10.13	0	conserved hypothetical: negative regulator of gluconeogenesis	0.579341	0.0733176
SPAC13A11.04c	ubp8	ubiquitin C-terminal hydrolase	0.579057	0.0532751
SPAC30.03c	tsn1	translin	0.578938	0.0957777
SPAC1006.04c	mcp3	meiosis specific coiled-coil protein Mcp3	0.578392	0.0559711
SPAC11G7.03	idh1	aerobic respiration: isocitrate dehydrogenase	0.577937	0.0555802
SPCC1393.11	0	mitochondrial ribosomal protein subunit L20	0.577789	0.0503686
SPBC354.15	fap1	L-pipecolate oxidase	0.577067	0.0884147
SPBC530.11c	0	transcription factor	0.576904	0.0862494
SPAC7D4.12c	0	conserved hypothetical: DUF1212 family protein	0.576281	0.0503499
SPCC18B5.10c	0	TREX complex subunit	0.576191	0.0520061
SPAC27F1.08	pdt1	Nramp family	0.575862	0.0651791
SPAP8A3.03	0	zinc ion homeostasis: ZIP zinc transporter domain	0.575502	0.0521799
SPAC17A2.06c	vps8	late endosome to vacuole transport: WD repeat protein Vps8	0.574787	0.0556248
SPCC18.03	0	shuttle craft like transcriptional regulator	0.574452	0.0906299
SPAC4F10.05c	0	lipoate-protein ligase	0.574284	0.0678835
SPCC5E4.06	smc6	DNA replication: Smc5-6 complex SMC subunit Smc6	0.574159	0.051075
SPBC336.09c	rrn7	RNA polymerase I transcription factor subunit Rrn7	0.574074	0.0573453
SPAC589.09	0	sec14 cytosolic factor family	0.57374	0.0523606
SPCC16A11.07	coq10	ubiquinone binding protein Coq10	0.573458	0.0526074
SPAC4G9.19	0	DNAJ domain protein	0.573136	0.0605758
SPCC737.06c	0	aldo/keto reductase	0.572806	0.0527311
SPCC1672.06c	asp1	acid phosphatase Asp1	0.57257	0.0517554
SPBP23A10.14c	ell1	RNA polymerase II transcription elongation factor	0.572069	0.0594237
SPCC777.03c	0	nifs homolog	0.571771	0.0619607
SPAPB1A11.04c	0	transcription factor	0.571754	0.0649092
SPBC354.08c	0	DUF221	0.571391	0.070822
SPBC14F5.11c	mug186	sorting nexin Snx41: retrograde transport, endosome to Golgi	0.570365	0.0806853
SPCC364.05	vps3	GTPase regulator Vps3	0.570155	0.0645805
SPBC29A10.07	0	nucleoporin	0.567024	0.0578542
SPAC7D4.03c	0	conserved fungal family	0.565565	0.060293
SPAC20G8.02	0	phospholipase	0.565485	0.0611067
SPCC1753.02c	git3	G-protein coupled receptor Git3	0.565482	0.0556573
SPBC947.08c	0	histone promoter control protein	0.564896	0.05457
SPCC576.16c	wtf22	wtf element, pseudogene	0.564724	0.0635845
SPAC29E6.04	nnf1	kinetochore protein Nnf1	0.564554	0.0655524
SPAC31A2.16	gef2	RhoGEF Gef2	0.564468	0.0552008
SPBP4H10.16c	0	phosphatase activator	0.564305	0.0807891
SPBC25H2.08c	mrs2	magnesium ion transporter	0.563815	0.10347
SPAC19D5.04	ptr1	HECT domain	0.563786	0.062087
SPBC21C3.12c	0	conserved hypothetical: DUF953 family protein	0.563447	0.0556536
SPBC18E5.08	0	N-acetyltransferase	0.561756	0.0671563
SPAC1751.04	0	sequence orphan	0.561244	0.0668999
SPAC15A10.03c	rhp54	DEAD/DEAH box helicase	0.561191	0.0777181
SPAC23D3.10c	eng2	endo-1,3-beta-glucanase Eng2	0.560703	0.0580517
SPBC577.14c	spa1	ornithine decarboxylase antizyme Spa1	0.560465	0.104007
SPAC17H9.11	0	cofilin/tropomyosin family	0.560132	0.0555975
SPAC6G9.16c	0	sequence orphan	0.56008	0.0571011
SPAC18B11.04	ncs1	calcium signaling/homeostasis: related to neuronal calcium sensor Ncs1	0.558735	0.064537
SPBC15D4.01c	0	microtubule movement: kinesin-like protein	0.55868	0.058785
SPCC965.05c	thp1	uracil DNA N-glycosylase Thp1	0.558383	0.0644949
SPAC23C4.02	crn1	actin cortical patch: actin-binding protein coronin Crn1	0.558338	0.0661474
SPAC3G9.12	peg1	mitotic spindle component	0.558278	0.0577365
SPBC25H2.14	mug16	UNC-50 family protein: ER to golgi transport	0.55791	0.0577025
SPBC56F2.11	met6	homoserine O-acetyltransferase	0.557897	0.0838124
SPBC1347.10	cdc23	DNA replication initiation: MCM-associated protein Mcm10	0.557446	0.0600503
SPAC4F10.13c	mpd2	GYF domain	0.557366	0.0693214
SPBP23A10.16	tim18	TIM22 inner membrane complex anchor subunit Tim18	0.555853	0.0926579
SPBC1271.15c	0	translation initiation factor if-2	0.55559	0.0732126
SPBC32F12.10	0	phosphoglucomutase	0.553895	0.0727371
SPAC23A1.19c	0	DEAD/DEAH box helicase	0.553125	0.0586999
SPAC27D7.04	omt2	ascospore formation: 4-alpha-hydroxytetrahydrobiopterin dehydratase	0.552896	0.0614756
SPAC2F3.05c	0	aldo/keto reductase	0.552829	0.0827814
SPAC16E8.01	shd1	actin cortical patch: cytoskeletal protein binding protein Sla1 family, Shd1 (predicted)	0.551746	0.0605545
SPAC24H6.13	0	DUF221	0.551547	0.0640841
SPAC1556.06.2	meu2	sequence orphan	0.55129	0.0614166
SPAC1296.06	0	NADPH cytochrome reductase	0.549635	0.0817972
SPBC651.02	0	carbon-nitrogen hydrolase family	0.549394	0.0637358
SPBC16A3.01	spn3	septin	0.548463	0.0606026
SPBC21B10.08c	0	sequence orphan	0.547609	0.137195
SPCC1223.06	tea1	cell polarity: cell end marker Tea1	0.547213	0.0630143
SPAC19G12.09	0	NADPH-dependent alpha-keto amide reductase	0.54714	0.112102
SPBC342.05	crb2	DNA replication initiation: BRCT domain	0.546567	0.0721522
SPAC3H1.06c	0	membrane transporter	0.545035	0.0691578
SPAC3F10.12c	0	basic helix-loop-helix	0.544545	0.0745162
SPCC4B3.01	0	rhodanese-like domain	0.544408	0.0713515
SPAPB1E7.07	0	glutamate synthase	0.543687	0.0706797
SPBC29A10.10c	0	rRNA processing: tRNA-splicing endonuclease positive effector	0.543606	0.0635003
SPBC1773.02c	0	oxidative stress response/redox homeostasis: thioredoxin peroxidase	0.543357	0.0890045
SPBC146.12	coq6	monooxygenase Coq6	0.542466	0.0665006
SPAC637.11	suv3	ATP-dependent RNA helicase Suv3	0.542029	0.0647845
SPAPJ696.02	0	actin cortical patch: component Lsb4 (predicted)	0.541266	0.0632981
SPAC22H10.04	0	protein phosphatase type 2A	0.541056	0.0671583
SPAC23C11.17	0	mitochondrial inner membrane protein involved in potassium ion transport	0.540171	0.0652483
SPAC27D7.13c	ssm4	microtubule movement: p150-Glued	0.539598	0.0669708
SPBC4B4.08	ght2	hexose transporter	0.538394	0.065185
SPCC794.03	0	amino acid permease family	0.5383	0.0674237
SPBC21B10.04c	nrf1	cell polarity: GTPase regulator	0.537996	0.0777349
SPBC31E1.02c	pmr1	calcium signaling/homeostasis: P-type ATPase, calcium transporting	0.537917	0.0704902
SPBC14F5.02	0	sequence orphan	0.537663	0.0889753
SPAC22A12.07c	ogm1	protein O-mannosyltransferase Ogm1	0.537235	0.0762197
SPBC557.05	0	arrestin family	0.536763	0.133007
SPAC24B11.12c	0	P-type ATPase	0.536538	0.0742585
SPAC2F7.10	0	palmitoyltransferase	0.535792	0.0650587
SPAC1556.06.1	meu1	sequence orphan	0.534966	0.0680263
SPAC1002.11	gaa1	phospholipid biosynthesis: GPI-anchor transamidase complex subunit Gaa3	0.534436	0.0655791
SPACUNK4.15	0	2',3'-cyclic-nucleotide 3'-phosphodiesterase	0.533589	0.0693765
SPAC222.16c	csn3	COP9/signalosome complex subunit Csn3	0.532876	0.0970662
SPCC4G3.04c	coq5	aerobic respiration: C-methytransferase	0.530787	0.081157
SPAC23D3.04c	gpd2	glycerol-3-phosphate dehydrogenase Gpd2	0.530753	0.075047
SPAC31G5.10	eta2	Myb family	0.529465	0.0879278
SPCC1620.11	0	nucleoporin	0.529344	0.0678302
SPBP22H7.03	0	sequence orphan	0.529006	0.0867546
SPAC56F8.10	met9	methylenetetrahydrofolate reductase Met9	0.528564	0.0768894
SPAC4G9.10	arg3	amino acid/arginine biosynthesis: ornithine carbamoyltransferase Arg3	0.528201	0.0719907
SPBC543.03c	pku80	telomere maintenance: Ku domain protein	0.528185	0.0789878
SPBC1683.10c	pcl1	iron ion homeostasis: ferrous iron transporter	0.528082	0.0686094
SPBC365.16	0	sequence orphan (mitochondrion)	0.527617	0.141619
SPBC18H10.08c	ubp4	ubiquitin C-terminal hydrolase activity	0.527481	0.0721305
SPBC530.12c	pdf1	palmitoyl-protein thioesterase	0.527248	0.0686766
SPAC1006.05c	och1	alpha-1,6-mannosyltransferase	0.527223	0.0765792
SPCC126.12	0	DUF34	0.526981	0.069406
SPBC16D10.04c	dna2	DNA replication: DNA replication helicase Dna2	0.526676	0.0804543
SPAC15A10.06	0	CPA1 sodium ion/proton antiporter	0.526592	0.0694536
SPCC417.11c	0	aminotransferase	0.526552	0.0719428
SPCC553.10	0	glycoprotein	0.526389	0.104751
SPCC188.08c	ubp22	ubiquitin C-terminal hydrolase activity	0.525961	0.0743555
SPBC17D11.01	nep1	mitotic spindle checkpoint: nedd8 protease Nep1	0.525671	0.0695345
SPBC23G7.17c	matmi_2	conjugation: mating-type M-specific polypeptide Mi	0.525597	0.0870193
SPCC417.07c	mto1	MT organizer Mto1	0.525554	0.0720139
SPCC1840.11	csl4	rRNA processing: exosome subunit Csl4	0.524688	0.0892076
SPAC110.01	ppk1	serine/threonine protein kinase	0.524623	0.0982256
SPBC530.04	mod5	cell polarity: Tea1 anchoring protein Mod5	0.524343	0.081112
SPCC576.17c	0	MFS family membrane transporter	0.523746	0.0702018
SPBC32H8.08c	0	mannosyltransferase complex subunit	0.523678	0.0817029
SPBC19G7.13	trf1	telomere maintenance: telomeric DNA binding factor	0.52265	0.0707201
SPAC8F11.07c	cdc24	DNA replication: DNA replication protein Cdc24	0.522581	0.082473
SPBC428.08c	clr4	RNA interference/centromere silencing: histone H3 methyltransferase Clr4	0.521525	0.0749054
SPCC4G3.07c	phf1	zinc finger protein	0.520772	0.105337
SPAC6B12.16	meu26	conserved fungal protein	0.520769	0.0893709
SPCC18B5.08c	0	isoleucine-tRNA ligase	0.519429	0.092
SPACUNK4.13c	0	GTP1/OBG family	0.519283	0.0740528
SPCC285.09c	cgs2	cAMP-specific phosphodiesterase Cgs2	0.519066	0.0779869
SPBC13G1.07	0	palmitoyltransferase	0.51836	0.0853486
SPAC2C4.17c	0	MS ion channel	0.518008	0.0759921
SPBPJ4664.01	dps1	decaprenyl diphosphate synthase subunit Dps1	0.516485	0.0884574
SPAC3F10.06c	0	initiator methionine tRNA 2'-O-ribosyl phosphate transferase	0.516358	0.0852919
SPBC16C6.05	0	translation initiation factor	0.514835	0.103262
SPBC21.01	mis17	kinetochore protein Mis17	0.514797	0.0743249
SPAC11E3.14	0	conserved hypothetical: breast cancer protein domain	0.514389	0.0746032
SPAC823.16c	mug179	phosphatidylinositol 3,5-bisphosphate binding protein	0.513648	0.0803975
SPAC16.04	0	dihydrouridine synthase	0.512685	0.114512
SPBC21D10.11c	nfs1	iron-sulfur cluster assembly protein Nfs1	0.512364	0.075967
SPCC1672.12c	0	conserved hypothetical: DUF410 family protein	0.512099	0.103806
SPBC29A10.05	exo1	telomere maintenance: exonuclease I	0.511507	0.0762732
SPAC25B8.01	dap1	ergosterol biosynthesis:MAPR family steroid-binding protein	0.511119	0.098953
SPBC337.04	ppk27	serine/threonine protein kinase	0.511039	0.127043
SPCC16A11.14	sfh1	zinc finger protein	0.510692	0.0861536
SPBC21C3.03	0	conserved hypothetical: ABC1 kinase family protein	0.509971	0.119443
SPBC56F2.10c	alg5	dolichyl-phosphate beta-glucosyltransferase Alg5	0.509688	0.0768179
SPBC21H7.06c	0	inositol metabolism protein Opi10	0.508402	0.0790144
SPBC1271.02	stt3	oligosaccharyltransferase subunit Stt3	0.508239	0.0808716
SPBC1271.04c	0	deoxyhypusine synthase	0.508216	0.0825126
SPAC20G8.06	not1	CCR4-Not complex subunit	0.507854	0.0879056
SPAC20G8.10c	0	phospholipid biosynthesis: beclin family protein	0.505994	0.0786364
SPBC1773.05c	tms1	hexitol dehydrogenase	0.505246	0.0793782
SPAC3H1.01c	orp3	DNA replication initiation: origin recognition complex subunit Orp3	0.505178	0.0824802
SPAC23G3.07c	snf30	SWI/SNF complex subunit	0.504454	0.209912
SPCC290.03c	nup186	nucleoporin	0.504286	0.079478
SPBC713.08	tom13	mitochondrial TOM complex subunit Tom13	0.504248	0.109764
SPCC1827.07c	0	EXS family protein	0.504226	0.0800894
SPCC70.02c	0	ATPase inhibitor	0.504198	0.0985899
SPBC28F2.05c	0	aldo/keto reductase	0.502485	0.112515
SPAC7D4.04	taf1	telomere maintenance: Taz1 interacting factor 1	0.502103	0.08985
SPCC162.01c	0	mRNA splicing: U4/U6 x U5 tri-snRNP complex subunit (predicted)	0.502048	0.0806555
SPBC2A9.13	0	sequence orphan	0.501965	0.11656
SPCC24B10.06	0	glycoprotein	0.501786	0.121401
SPCC338.11c	rrg1	methyltransferase	0.501574	0.0946527
SPAC22A12.11	dak1	dihydroxyacetone kinase Dak1	0.501387	0.0841872
SPAC31G5.09c	spk1	conjugation: MAP kinase Spk1	0.501213	0.0896517
SPCC1753.04	tol1	3'(2'),5'-bisphosphate nucleotidase/inositol-1,4-bisphosphate 1-phosphatase	0.500508	0.0907538
SPCC24B10.22	0	DNA replication: DNA polymerase gamma catalytic subunit	0.500144	0.0816678
SPBC337.11	0	mitochondrial peptidase	0.499289	0.100852
SPCC663.15c	0	conserved fungal protein: phosphoinositol binding	0.499093	0.0829748
SPBC216.05	rad3	ATR checkpoint kinase	0.498974	0.100544
SPBP4H10.17c	0	mitochondrial ribosomal small subunit	0.498689	0.0823972
SPBC947.13	rba50	RNA polymerase II associated protein	0.498508	0.0951849
SPAP27G11.16	0	sequence orphan	0.497015	0.0835101
SPBC21D10.09c	0	zinc finger protein	0.496754	0.0943812
SPBC839.02	0	arrestin family	0.496674	0.119144
SPCC1795.09	yps1	aspartic protease	0.496319	0.118069
SPBC2D10.04	0	arrestin family	0.496272	0.0838245
SPAC167.07c	0	ubiquitin-protein ligase	0.496203	0.0903825
SPBC691.04	0	DEAD/DEAH box helicase	0.495671	0.0917754
SPAC23C11.04c	pnk1	DNA kinase/phosphatase Pnk1	0.495374	0.0841829
SPAPB2B4.07	0	conserved hypothetical: ubiquitin family protein, human UBTD1 homolog	0.495255	0.0856832
SPBC13E7.01	cwf22	mRNA splicing: spliceosome associated protein Cwf22	0.493964	0.0946324
SPAC13F5.04c	0	late endosome to vacuole transport: endosomal sorting protein (predicted)	0.493467	0.0996844
SPAC806.07	ndk1	nucleoside diphosphate kinase	0.492339	0.0931105
SPAC24H6.05	cdc25	serine/threonine protein phosphatase Cdc25	0.49201	0.0882924
SPAC4H3.05	srs2	DNA replication: ATP-dependent DNA helicase, UvrD subfamily	0.49142	0.124469
SPBC1E8.02	0	ubiquitin family protein	0.491002	0.0906231
SPBC365.09c	0	DNA replication: zinc finger protein	0.490741	0.0867085
SPCC970.09	sec8	exocyst complex subunit Sec8	0.489945	0.10835
SPAC343.04c	gnr1	WD repeat protein	0.489591	0.112716
SPAC26A3.09c	rga2	GTPase activating protein	0.489429	0.152385
SPAC1687.14c	0	EF hand	0.488918	0.0905405
SPAC11H11.05c	fta6	Sim4 and Mal2 associated	0.488386	0.0879728
SPAC22H10.05c	0	mRNA polyadenylation: CF I component	0.488264	0.130994
SPBC337.13c	gtr1	Gtr1/RagA G protein	0.488122	0.160503
SPBC4F6.07c	0	DEAD/DEAH box helicase	0.487918	0.0892957
SPBC27.04	0	sequence orphan	0.486705	0.0957905
SPCC1235.13	ght6	hexose transporter	0.486147	0.0931234
SPBC19F5.04	0	aspartate kinase	0.485716	0.100459
SPAC20H4.01	0	rRNA processing: U3 snoRNP-associated protein Utp5	0.485568	0.095681
SPAC30C2.07	0	glycoprotein	0.485192	0.0947763
SPAC644.14c	rhp51	telomere maintenance: recombinase Rhp51	0.483596	0.0923728
SPAC27D7.11c	0	conserved hypothetical: But2 family protein	0.483113	0.16293
SPBC13E7.06	msd1	mitotic-spindle disanchored Msd1/mug172	0.481979	0.138679
SPBC2F12.05c	0	ankyrin repeat protein	0.481449	0.0920581
SPCC4G3.02	aph1	bis	0.481043	0.0992235
SPCC330.01c	rhp16	DEAD/DEAH box helicase	0.480896	0.100269
SPBC317.01	mbx2	MADS-box transcription factor Pvg4	0.480599	0.117867
SPCC191.03c	0	sequence orphan	0.480538	0.0953319
SPCC613.10	qcr2	ubiquinol-cytochrome-c reductase complex core protein Qcr2	0.479907	0.117265
SPBC83.13	0	mitochondrial tricarboxylic acid transporter	0.479737	0.144966
SPAC19A8.08	upf2	nonsense-mediated decay protein Upf2	0.47955	0.139271
SPAC32A11.02c	0	conserved fungal protein	0.479421	0.100809
SPBC691.05c	pi030	ion channel	0.479198	0.0931932
SPCC757.12	0	alpha-amylase	0.479145	0.108545
SPAC3F10.02c	trk1	potassium ion transporter Trk1	0.479098	0.0971259
SPCC24B10.13	skb5	Shk1 kinase binding protein 5	0.478125	0.157287
SPAC4G9.02	0	DNA replication: ribonuclease H	0.478085	0.0981011
SPAC17C9.10	stm1	G-protein coupled receptor Stm1	0.47653	0.13141
SPBC30B4.05	kap109	karyopherin	0.475919	0.129994
SPCC1620.07c	0	conserved hypothetical: lunapark homolog	0.475869	0.111988
SPAPB17E12.10c	0	rRNA processing: SAM-dependent methyltransferase	0.475683	0.110877
SPAC20H4.09	0	mRNA splicing: DEAD/DEAH box helicase	0.475649	0.102546
SPBC1271.03c	0	phosphoprotein phosphatase	0.474312	0.11095
SPAC14C4.16	dad3	DASH complex subunit Dad3	0.474161	0.100391
SPBP8B7.18c	0	vitamin metabolism: phosphomethylpyrimidine kinase	0.473821	0.170176
SPAC17H9.07	0	signal recognition particle subunit Srp21	0.473695	0.10119
SPCP1E11.10	0	ankyrin repeat protein	0.47363	0.122661
SPAC23A1.05	0	sequence orphan	0.473026	0.101564
SPBC1198.11c	reb1	RNA polymerase I transcription termination factor Reb1	0.472997	0.131754
SPCC4B3.07	0	coiled-coil	0.472116	0.131692
SPBC11C11.06c	0	sequence orphan	0.471914	0.123226
SPAC1782.05	0	phosphotyrosyl phosphatase activator homolog	0.471221	0.147664
SPBC83.19c	0	sequence orphan (mitochondrion)	0.470656	0.12927
SPCC1442.13c	0	RNA-binding protein, G-patch type	0.470514	0.0994408
SPCC1322.13	ade6	phosphoribosylaminoimidazole carboxylase Ade6	0.470124	0.10815
SPCC24B10.19c	0	sequence orphan	0.470014	0.120057
SPAC458.03	tel2	telomere maintenance/DNA replication initiation: Tel2/Rad-5/Clk-2 family protein Tel2	0.469369	0.102831
SPAC9E9.07c	ypt2	GTPase	0.469111	0.0991922
SPBC16A3.10	0	phospholipid biosynthesis: membrane bound O-acyltransferase	0.468519	0.118111
SPAC17C9.11c	0	zinc finger protein	0.468035	0.123168
SPAC1D4.02c	0	mitotic spindle checkpoint: human GRASP protein homolog (predicted)	0.468017	0.142256
SPBC1709.01	chs2	chitin synthase II	0.467412	0.213229
SPAC637.06	0	alpha-1,2-galactosyltransferase	0.466822	0.108856
SPAC3H5.04	aar2	mRNA splicing: U5 snRNP-associated protein Aar2	0.466666	0.11381
SPBC3F6.01c	0	serine/threonine protein phosphatase	0.466624	0.102511
SPAC6B12.07c	0	zinc finger protein	0.466306	0.103153
SPAC10F6.11c	0	kinase activator	0.466151	0.108004
SPBC1604.07	atp4	F0-ATPase subunit	0.465327	0.101678
SPBC19F8.07	crk1	cyclin-dependent kinase activating kinase Crk1	0.465124	0.102805
SPAC16C9.01c	0	conserved hypothetical: carbohydrate kinase (predicted)	0.464767	0.103679
SPAC13F5.05	0	redox homeostasis: thioredoxin family	0.464477	0.132493
SPAC3H1.12c	snt2	Lid2 complex subunit Snt2	0.464244	0.113613
SPBC1711.17	prp16	mRNA splicing: ATP-dependent RNA helicase	0.464241	0.156507
SPBC8D2.04	hht2	centromere silencing: histone H3	0.461926	0.206235
SPMTR.03	0	mating-type m-specific polypeptide Mi	0.460668	0.104564
SPCC777.05	gtr2	Gtr1/RagA G protein	0.459632	0.107656
SPBC902.04	0	rrm RNA recognition motif	0.459187	0.110995
SPCC126.13c	0	histone deacetylase complex subunit	0.458955	0.107446
SPAC13A11.03	mcp7	meiosis specific coiled-coil protein Mcp7	0.458121	0.109079
SPAC10F6.04	0	regulator of condensation	0.458065	0.132904
SPCC594.03	0	dubious ORF	0.4573	0.108738
SPAC23H3.04	0	conserved fungal protein	0.457268	0.113884
SPBC14F5.13c	0	alkaline phosphatase	0.457035	0.115576
SPAC32A11.01	mug8	conserved fungal protein	0.456761	0.120251
SPCC584.03c	0	RanGTP-binding protein	0.455582	0.139662
SPBC16C6.04	0	sequence orphan	0.455418	0.120346
SPBC1683.11c	0	isocitrate lyase	0.454275	0.115396
SPBC12D12.01	sad1	spindle pole body protein Sad1	0.453913	0.113849
SPAC1952.12c	csn71	COP9/signalosome complex subunit 7a	0.452971	0.13079
SPAC22H10.10	alp21	tubulin specific chaperone	0.452707	0.135658
SPBC1685.14c	0	Vid27 family protein	0.452412	0.111065
SPBC1604.18c	0	late endosome to vacuole transport: SNF7 family class E vps	0.451756	0.111013
SPAC1B3.20	0	sequence orphan	0.451705	0.183598
SPBC3H7.06c	pof9	F-box protein	0.450751	0.130584
SPBC1198.03c	0	sequence orphan (cell tip/septum localization)	0.449985	0.118793
SPBC16D10.10	0	tRNA specific adenosine deaminase subunit	0.449794	0.111954
SPBC36.06c	0	ergosterol biosynthesis: farnesyl pyrophosphate synthetase	0.449503	0.156796
SPAP27G11.14c	0	sequence orphan	0.448561	0.130613
SPBC1709.11c	png2	zinc finger protein	0.448555	0.121503
SPBC428.16c	rhb1	Rheb GTPase Rhb1	0.448401	0.116583
SPAC6G10.09	0	glucosidase I Gls1	0.448387	0.206276
SPCC1183.10	wtf10	wtf element	0.44817	0.116605
SPCC1682.11c	0	conserved hypothetical: DUF580 family protein	0.448056	0.151273
SPCPB16A4.03c	ade10	IMP cyclohydrolase	0.447808	0.183313
SPAC29E6.08	tbp1	TATA-binding protein	0.44771	0.155807
SPAC6C3.09	0	RNase P subunit (predicted)	0.446651	0.182315
SPAC2G11.10c	0	oxidative stress response: URM1 activating enzyme (predicted) rhodanese-like domain	0.446525	0.114752
SPCP20C8.03	0	pseudogene	0.446253	0.115948
SPBC23E6.02	0	ATP-dependent DNA helicase	0.445342	0.136412
SPBC4F6.15c	swi10	DNA repair endonuclease	0.445053	0.157344
SPCC1393.02c	0	DNA binding protein	0.444592	0.119851
SPAC3A11.05c	kms1	meiosis specific protein	0.444582	0.138459
SPBC2D10.17	clr1	centromere silencing: cryptic loci regulator Clr1	0.443644	0.129767
SPAC22E12.17c	glo3	GTPase activating protein	0.443479	0.116562
SPBC18A7.02c	0	seven transmembrane receptor-like protein	0.442752	0.214805
SPAC15A10.16	bud6	cell polarity: actin interacting protein 3 homolog Bud6	0.442698	0.124401
SPBC8D2.15	0	lipoic acid synthetase	0.442677	0.191347
SPAC22E12.11c	set3	histone lysine methyltransferase Set3	0.441864	0.117995
SPAC13C5.07	rad32	telomere maintenance: Rad32 nuclease	0.441338	0.125089
SPBC21C3.19	0	conserved hypothetical: DUF1960 family protein	0.441161	0.121256
SPAC1002.06c	bqt2	meiotically upregulated gene Mug18	0.441124	0.14986
SPAC15E1.10	0	conserved hypothetical: PI31 proteasome regulator	0.44096	0.165009
SPBC365.20c	0	vitamin metabolism: nicotinamidase	0.440757	0.124088
SPAC57A7.11	mip1	WD repeat protein Mip1	0.440629	0.125255
SPBC32C12.03c	ppk25	serine/threonine protein kinase	0.440374	0.121078
SPAC1834.08	mak1	histidine kinase Mak1	0.44027	0.120244
SPBC56F2.09c	arg5	amino acid/arginine biosynthesis: carbamoyl-phosphate synthase Arg5	0.440229	0.123815
SPAC13G6.03	gpi7	phospholipid biosynthesis: GPI anchor biosynthesis protein Gpi7	0.440093	0.119951
SPAC26A3.01	sxa1	aspartic protease	0.439647	0.11913
SPBC428.14	0	phospholipid biosynthesis: 1-acylglycerol-3-phosphate acyltransferase	0.439554	0.124673
SPAC22A12.14c	0	BSD domain	0.439533	0.163704
SPCC162.12	tco89	TORC1 subunit: TOR signaling pathway	0.439416	0.133771
SPCC1620.10	cwf26	mRNA splicing: complexed with Cdc5 protein	0.437792	0.121214
SPBC1347.05c	0	DNAJ domain protein	0.437463	0.123374
SPAP14E8.03	bos1	SNARE	0.436369	0.133762
SPCC18.07	rpc53	DNA-directed RNA polymerase III complex subunit Rpc53	0.436251	0.121808
SPBC409.16c	0	recombination protein Saw1 (predicted)	0.435074	0.122736
SPAC17G6.02c	0	oxidative stress response: RTA1-like protein	0.434984	0.131212
SPCC4G3.08	psk1	serine/threonine protein kinase Psk1	0.434465	0.177161
SPAC3H8.08c	0	transcription factor	0.43444	0.137812
SPAC23G3.08c	ubp7	ubiquitin C-terminal hydrolase activity	0.433636	0.128341
SPAC30D11.07	nth1	DNA endonuclease III	0.432836	0.13048
SPAC23D3.03c	0	GTPase activating protein	0.432533	0.147937
SPBC106.08c	mug2	cell surface glycoprotein (predicted), DUF1773 family protein 1	0.431799	0.135527
SPCC1494.09c	0	sequence orphan	0.431709	0.140903
SPAC1A6.05c	0	triacylglycerol lipase	0.431533	0.154546
SPAC12B10.16c	0	conserved hypothetical: DUF339 family protein	0.430584	0.135394
SPBC3H7.11	0	actin binding methyltransferase	0.430524	0.184503
SPCC584.11c	0	Svf1 family protein	0.430464	0.127675
SPBC28E12.03	rga4	GTPase activating protein	0.430402	0.161829
SPAC10F6.02c	prp22	mRNA splicing: ATP-dependent RNA helicase Prp22	0.429876	0.170838
SPCC4G3.18	0	rRNA processing: ribosome biogenesis protein Rix1 (predicted)	0.429663	0.139542
SPCC1281.03c	0	conserved hypothetical: DUF1077 family protein	0.42875	0.133377
SPBC354.03	swd3	WD repeat protein Swd3	0.428024	0.12928
SPAC926.03	rlc1	myosin II regulatory light chain	0.427554	0.128738
SPCC16A11.12c	ubp1	ubiquitin C-terminal hydrolase activity	0.427297	0.128692
SPAC21E11.07	0	glycine cleavage T-protein	0.427234	0.128542
SPAC10F6.06	vip1	rrm RNA recognition motif	0.42694	0.187204
SPAC806.06c	0	vitamin metabolism: nicotinamide mononucleotide	0.426855	0.169872
SPBC30B4.04c	sol1	transcriptional regulator	0.426295	0.129475
SPBC11B10.05c	rsp1	cell polarity: random septum position protein Rsp1	0.425937	0.129592
SPBC4F6.17c	0	AAA family ATPase	0.425517	0.149886
SPAC31A2.14	0	WD repeat protein	0.4254	0.159704
SPAC22H12.05c	0	fasciclin domain protein	0.424916	0.130881
SPBP8B7.02	0	sequence orphan (septum localization)	0.42463	0.142551
SPAC1A6.11	0	dubious ORF	0.424583	0.131678
SPAC1142.08	fhl1	fork head transcription factor Fhl1	0.423796	0.139536
SPBC947.06c	0	spermidine family transporter	0.422644	0.140619
SPBC1539.04	0	conserved eukaryotic protein	0.422549	0.146192
SPAC664.15	0	WD repeat protein	0.422546	0.166137
SPBP8B7.15c	0	mRNA polyadenylation: ubiquitin-protein ligase E3 RBBP6 family involved in mRNA cleavage (predicted)	0.422297	0.192264
SPAC1A6.07	0	fungal cell wall: proline-rich protein	0.42187	0.140767
SPBC1861.01c	cnp3	CENP-C	0.421856	0.133508
SPBP23A10.10	ppk32	serine/threonine protein kinase	0.421757	0.137295
SPBC6B1.08c	ofd1	2 OG-Fe	0.421564	0.140148
SPBC30B4.01c	wsc1	transmembrane receptor Wsc1	0.42102	0.13366
SPAC1D4.14	0	THO complex	0.420028	0.172878
SPAC13F5.06c	sec10	exocyst complex subunit Sec10	0.41884	0.151103
SPCC132.01c	0	conserved hypothetical: DUF814 family protein	0.418627	0.144333
SPAC4H3.11c	0	spindle pole body component	0.418563	0.165384
SPBC1685.12c	0	dubious ORF	0.418123	0.155644
SPCC14G10.03c	ump1	proteasome maturation factor Ump1	0.418038	0.136893
SPAC637.04	0	TPR repeat protein	0.417837	0.186157
SPBC31F10.16	0	ChAPs family protein: golgi to plasma membrane transport	0.417723	0.172311
SPCC736.06	0	aspartate-tRNA ligase	0.416799	0.145116
SPBC649.04	uvi15	UV-induced protein Uvi15	0.415966	0.18365
SPAC26F1.04c	etr1	aerobic respiration: enoyl-[acyl-carrier protein] reductase	0.415714	0.167089
SPAC4D7.10c	0	histone acetyltransferase SAGA complex subunit	0.415612	0.138016
SPAP27G11.08c	0	meiotic expression upregulated	0.415425	0.138154
SPCC4G3.05c	mus81	DNA replication initiation: Holliday junction resolvase subunit Mus81	0.415362	0.146601
SPBC2F12.11c	rep2	G1/S transition: transcriptional activator Rep2	0.414713	0.141239
SPAC17H9.06c	0	sequence orphan	0.412834	0.189044
SPBC8D2.17	0	alpha-1,2-galactosyltransferase	0.412756	0.157442
SPBP19A11.04c	mor2	cell polarity: HEAT repeat morphogenesis protein Mor2	0.412686	0.17286
SPBC8D2.01	gsk31	serine/threonine protein kinase Gsk31	0.412485	0.166437
SPBP23A10.09	psf1	DNA replication initiation: GINS complex subunit Psf1	0.412465	0.146463
SPAC2F3.16	0	zinc finger protein	0.410553	0.144107
SPAC14C4.05c	0	chromosome segregation protein	0.409864	0.143286
SPAC19G12.05	0	mitochondrial citrate transporter	0.40937	0.143357
SPAC12B10.05	0	metallopeptidase	0.409119	0.154563
SPCC569.01c	0	conserved hypothetical: cell surface glycoprotein (predicted), DUF1773 family protein 5	0.408147	0.148929
SPBC1289.02c	uap2	mRNA splicing: U2 snRNP-associated protein Uap2	0.407155	0.170582
SPAC1786.04	0	sequence orphan	0.40714	0.145275
SPBC14C8.16c	bot1	aerobic respiration: mitochondrial ribosomal protein subunit	0.407095	0.147349
SPAC25B8.06c	0	serine-tRNA ligase	0.407062	0.166915
SPAP8A3.13c	0	Vid24 family protein (predicted): vesicle-mediated transport	0.406995	0.179655
SPBC12C2.05c	0	actin cortical patch: diacylglycerol binding protein Bzz1	0.40681	0.176331
SPBC27.05	0	dubious ORF (sequence orphan)	0.406377	0.167424
SPBC19G7.10c	0	topoisomerase associated protein	0.406133	0.159775
SPAC26A3.10	0	ADP-ribosylation factor	0.406082	0.165621
SPBC1778.02	rap1	telomere maintenance: telomere binding protein Rap1	0.405214	0.149831
SPAC1F5.04c	cdc12	formin Cdc12	0.405213	0.171699
SPAC22F3.09c	res2	G1/S transition:MBF transcription factor complex subunit Res2	0.405139	0.157039
SPAC458.06	0	WD repeat protein	0.404514	0.185388
SPCC16C4.11	pef1	G1/S transition: Pho85/PhoA-like cyclin-dependent kinase Pef1	0.404346	0.148657
SPAC1B1.02c	0	vitamin metabolism: NAD/NADH kinase	0.403515	0.175619
SPBC1A4.03c	top2	DNA topoisomerase II	0.40329	0.235884
SPAC13F5.02c	ptr6	transcription factor TFIID complex subunit Taf7	0.403201	0.151458
SPAC1486.03c	0	mRNA splicing: G-patch domain	0.403109	0.195781
SPBC1271.10c	0	membrane transporter	0.402532	0.155259
SPBC8E4.05c	0	3-carboxy-cis,cis-muconate cycloisomerase	0.402237	0.221465
SPAC3A11.08	pcu4	centromere silencing: cullin 4	0.401652	0.166746
SPBC1921.02	rad60	DNA replication: DNA repair protein Rad60	0.401489	0.158703
SPCC895.05	for3	cell polarity: formin For3	0.400787	0.166817
SPBC428.12c	0	RNA-binding protein	0.399099	0.155335
SPCC550.10	meu8	betaine aldehyde dehydrogenase	0.399092	0.152716
SPBC800.02	whi5	cell cycle transcriptional repressor Whi5	0.398991	0.161018
SPAPB15E9.02c	0	dubious ORF (sequence orphan)	0.398366	0.2596
SPBC839.10	usp107	mRNA splicing: U1 snRNP-associated protein	0.397509	0.157017
SPCC1223.08c	dfr1	dihydrofolate reductase Dfr1	0.397468	0.197646
SPBC713.09	0	sequence orphan	0.397302	0.155192
SPBC106.01	mph1	mitotic spindle checkpoint: dual specificity protein kinase Mph1	0.39726	0.203891
SPBC1709.16c	0	aromatic ring-opening dioxygenase (predicted)	0.397104	0.165055
SPBC839.08c	its8	phospholipid biosynthesis: pig-N	0.396777	0.264351
SPCC1281.02c	spf30	mRNA splicing: spliceosome associated protein	0.396538	0.156865
SPAC630.14c	tup12	transcriptional corepressor Tup12	0.396391	0.249972
SPAC1805.01c	ppk6	serine/threonine protein kinase	0.396341	0.185895
SPCC330.02	rhp7	leucine-rich repeat protein	0.396326	0.156158
SPAC17A5.13	0	GTP cyclohydrolase	0.395328	0.156328
SPAC29E6.06c	0	cysteine-tRNA ligase	0.394704	0.178314
SPAC4F10.16c	0	P-type ATPase	0.394294	0.157108
SPBC1289.04c	pob1	cell polarity: Boi family protein	0.394045	0.27336
SPBP8B7.13	0	sequence orphan	0.393924	0.179031
SPBC1348.11	0	pseudogene	0.393714	0.243363
SPCC1620.08	0	aerobic respiration: succinate-CoA ligase	0.393533	0.158104
SPBP35G2.05c	cki2	serine/threonine protein kinase Cki2	0.393297	0.187966
SPBC21C3.14c	0	sequence orphan	0.392382	0.161821
SPCC16C4.17	mug123	meiotically upregulated gene Mug123	0.392182	0.221409
SPBC1539.02	0	conserved eukaryotic nuclear protein implicated in meiotic chromosome segregation	0.391785	0.159352
SPCC417.03	0	sequence orphan	0.391397	0.162941
SPBC1289.10c	adn2	transcription factor	0.391062	0.160128
SPBC365.05c	slu7	mRNA splicing: zinc finger protein	0.390932	0.160216
SPAC4F10.17	0	conserved fungal protein	0.390615	0.161258
SPAC1250.02	mug95	sequence orphan (ER protein)	0.390339	0.190123
SPBC16A3.14	0	mitochondrial ribosomal subunit	0.389617	0.161474
SPAC1B9.02c	sck1	serine/threonine protein kinase Sck1	0.389505	0.195405
SPAC6G9.03c	0	histone chaperone	0.388148	0.16317
SPAC17A2.13c	rad25	14-3-3 protein Rad25	0.387744	0.190237
SPAC13G7.09c	0	sequence orphan	0.38723	0.163974
SPAC57A7.05	0	conserved protein (fungal and plant)	0.386922	0.164081
SPCC4E9.01c	rec11	meiotic cohesin complex subunit Rec11	0.386753	0.168607
SPCC970.06	0	cargo receptor for soluble proteins	0.386733	0.171853
SPAPB1A10.10c	ypt71	GTPase	0.386732	0.166697
SPBC16H5.14c	0	short chain dehydrogenase	0.386465	0.165472
SPBC32F12.12c	0	Golgi membrane protein involved in vesicle-medated transport (predicted)	0.386257	0.206737
SPBC18E5.05c	0	DNA-directed RNA polymerase II, core complex subunit	0.386014	0.164959
SPBC56F2.08c	0	RNA-binding PUMILIO protein: deadenylation-dependent decay	0.385975	0.164979
SPAPB2B4.02	grx5	oxidative stress response/redox homeostasis: monothiol glutaredoxin	0.385768	0.172909
SPBC106.10	pka1	cAMP-dependent protein kinase catalytic subunit Pka1	0.385159	0.193544
SPAC3G6.05	0	Mvp17/PMP22 family	0.384771	0.209615
SPCC24B10.02c	0	vitamin metabolism: NAD/NADH kinase	0.384543	0.178029
SPBC1773.08c	0	mannosyltransferase complex subunit	0.384469	0.169991
SPAC823.10c	0	mitochondrial carrier	0.38435	0.181243
SPAC25G10.09c	pan1	actin cortical patch: component, with EF hand and WH2 motif Panl (predicted)	0.384277	0.218287
SPAC6G10.05c	0	TRAPP	0.383988	0.167522
SPAC977.15	0	conserved hypothetical: dienelactone hydrolase family	0.383971	0.177134
SPBC1711.01c	matmi_1	conjugation: mating-type m-specific polypeptide mi	0.38397	0.16725
SPBC9B6.10	cdc37	chaperone	0.383749	0.172595
SPAC328.08c	0	tubulin specific chaperone	0.383158	0.168344
SPBC1683.06c	0	uridine ribohydrolase	0.382683	0.168535
SPAC19A8.12	dcp2	mRNA decapping complex subunit Dcp2	0.382466	0.17883
SPAC31F12.01	zds1	zds family protein Zds1	0.380805	0.171715
SPBC18H10.09	0	zinc finger protein	0.37897	0.176124
SPAC17A2.14	0	metal ion transporter	0.378462	0.179223
SPBC713.07c	0	vacuolar polyphosphatase	0.378355	0.183122
SPAC19D5.06c	din1	rRNA processing: Dhp1p-interacting protein Din1	0.378259	0.216299
SPAC4F8.06	0	mitochondrial ribosomal protein subunit S12	0.377609	0.174987
SPAC11D3.07c	0	transcription factor	0.377437	0.173579
SPCC1450.15	0	phospholipid biosynthesis: pig-F	0.376526	0.207626
SPBC24C6.07	cdc14	SIN component	0.376079	0.204939
SPCC663.01c	ekc1	sap2 family	0.376022	0.175283
SPAC1F5.05c	0	sequence orphan	0.375898	0.19297
SPAPB1A10.05	0	sequence orphan	0.375889	0.183941
SPBC11B10.06	sws1	zinc finger protein	0.374571	0.188059
SPBPB21E7.06	0	pseudogene	0.374351	0.179928
SPBC146.02	0	sequence orphan (mitochondrion)	0.374254	0.183787
SPBC119.06	sco1	copper chaperone Sco1	0.374099	0.193513
SPBC18E5.15	0	pseudogene	0.373067	0.178122
SPCC126.02c	pku70	telomere maintenance: Ku domain protein	0.373024	0.284987
SPCC757.13	0	membrane transporter	0.372643	0.196912
SPCC1682.12c	ubp16	ubiquitin C-terminal hydrolase activity	0.372238	0.208787
SPBC1A4.01	apc10	anaphase-promoting complex subunit Apc10	0.372105	0.179264
SPCC645.02	0	conserved protein (fungal and plant)	0.371728	0.186075
SPBC106.04	ada1	adenosine deaminase Ada1	0.37168	0.192028
SPBP4H10.15	0	aerobic respiration: aconitate hydratase	0.371439	0.195758
SPBCPT2R1.05c	0	pseudogene	0.370739	0.185046
SPBC12C2.04	0	dehydrogenase	0.370346	0.194205
SPAC328.09	0	mitochondrial carrier	0.369752	0.216112
SPBC3B8.02	php5	CCAAT-binding factor complex subunit Php5	0.369701	0.230914
SPAPJ696.01c	vps17	sorting nexin	0.369422	0.220901
SPAC22E12.06c	gmh3	alpha-1,2-galactosyltransferase Gmh3	0.369411	0.184625
SPCC1020.03	0	iron ion homeostasis: CDF metal cation transporter	0.36927	0.185621
SPBC405.06	0	DNAJ domain protein	0.369152	0.215459
SPAC22F3.13	tsc1	hamartin	0.369078	0.231291
SPAC5H10.10	0	NADPH dehydrogenase	0.368705	0.259169
SPBC3D6.02	but2	neddylation pathway protein But2	0.368691	0.209393
SPAC140.04	0	conserved fungal protein	0.368521	0.191089
SPBC23E6.03c	nta1	protein N-terminal amidase Nta1	0.368501	0.190627
SPCC1183.07	0	rRNA processing: U3 snoRNP-associated protein Rrp5	0.368486	0.254868
SPCC1682.07	ssl1	transcription factor TFIIH complex subunit Ssl1	0.368333	0.186933
SPBC215.14c	vps20	late endosome to vacuole transport: SNF7 family class E vps	0.368008	0.191242
SPBC17D1.04	acr1	upstream activation factor complex subunit (RNA pol I)	0.36784	0.18383
SPBC16H5.11c	skb1	cell polarity: arginine N-methyltransferase	0.367267	0.184379
SPBC16A3.04	rsm25	mitochondrial ribosomal protein subunit Rsm25	0.367067	0.19004
SPAC4G9.03	adk1	adenylate kinase Adk1	0.36672	0.189055
SPAC31G5.18c	0	conserved hypothetical: ubiquitin family, human C1ORF55 related	0.366513	0.20107
SPCC622.21	wtf12	wtf element	0.365627	0.197769
SPCC584.13	0	amino acid permease family	0.365458	0.198997
SPAC1071.01c	pta1	mRNA polyadenylation: mRNA cleavage and polyadenylation specificity factor complex subunit Pta3	0.365266	0.234198
SPAC17A2.07c	0	sequence orphan	0.364974	0.187205
SPAC16C9.07	ppk5	serine/threonine protein kinase	0.364832	0.234596
SPCC338.03c	0	dubious ORF	0.364231	0.19141
SPBC1711.13	his2	histidinol dehydrogenase His2	0.363761	0.26269
SPAC2E12.05	wtf1	wtf element, pseudogene	0.36209	0.193094
SPBC30D10.15	0	rRNA processing: snoRNP assembly factor Naf1 (predicted)	0.361787	0.194664
SPAC29B12.03	spd1	DNA replication initiation: ribonucleotide reductase	0.360945	0.191697
SPBP8B7.14c	dpb2	DNA replication initiation: DNA polymerase epsilon catalytic subunit b Dpb2	0.360622	0.204389
SPAC1F8.02c	0	glycoprotein	0.360397	0.238194
SPAC6G9.14	0	RNA-binding PUMILIO protein: deadenylation-dependent decay; meiotic role	0.359776	0.192765
SPBP22H7.05c	0	TAT-binding protein homolog	0.359635	0.195613
SPCC663.17	wtf15	wtf element, pseudogene	0.359299	0.259795
SPAC19B12.02c	gas1	fungal cell wall: 1,3-beta-glucanosyltransferase (predicted)	0.359112	0.193652
SPAC688.07c	0	sequence orphan (cell tip/septum localization)	0.358967	0.21236
SPBC17A3.06	0	phosphoprotein phosphatase	0.358812	0.193721
SPCC70.09c	mug9	conserved fungal protein	0.358809	0.197566
SPAC23H4.01c	0	ankyrin repeat protein	0.358667	0.238663
SPAC25H1.08c	0	WD repeat protein	0.357686	0.194953
SPAC11G7.02	pub1	ubiquitin-protein ligase	0.356354	0.237281
SPAC6B12.13	0	protein phosphatase inhibitor	0.356093	0.256302
SPBC119.09c	0	ORMDL family protein	0.35569	0.203308
SPAC1F3.06c	spo15	sporulation protein Spo15	0.355489	0.216533
SPBP4H10.11c	0	long-chain-fatty-acid-CoA ligase	0.355384	0.221131
SPCC1235.06	sif1	Sad1 interacting factor 1	0.354866	0.210963
SPAC139.02c	oac1	anion transporter	0.354715	0.201054
SPBC3D6.16	0	dubious ORF	0.353911	0.232103
SPAC27F1.03c	uch1	ubiquitin C-terminal hydrolase activity	0.353645	0.212441
SPBC1706.02c	wtf2	wtf element, pseudogene	0.35244	0.202358
SPBCPT2R1.08c	tlh2	telomere maintenance: RecQ type DNA helicase	0.35213	0.225625
SPBPB2B2.18	0	sequence orphan	0.352098	0.467368
SPCC794.06	0	TDT malic acid transporter	0.351882	0.211711
SPAC1687.04	0	conserved eukaryotic protein	0.351246	0.203465
SPCC320.04c	0	GTPase	0.350992	0.206464
SPCC297.03	ssp1	cell polarity: serine/threonine protein kinase Ssp1	0.350944	0.221709
SPAC23C11.07	0	sequence orphan	0.350189	0.203785
SPBC4C3.09	0	acetylglucosaminyltransferase	0.34966	0.208104
SPBC83.03c	tas3	centromere silencing: RITS complex subunit 3	0.348753	0.220523
SPBC21H7.03c	0	fungal cell wall: acid phosphatase	0.348702	0.239404
SPBC776.07	0	aerobic respiration: mitochondrial Mam33 family protein: aerobic respiration	0.347548	0.207679
SPAC2C4.07c	0	ribonuclease II	0.346993	0.209164
SPAC9.05	mfh1	DEAD/DEAH box helicase	0.346495	0.220966
SPAC22A12.10	0	phospholipid biosynthesis: aminoalcoholphosphotransferase	0.344378	0.210606
SPBC16G5.17	0	transcription factor	0.34397	0.211251
SPAC1142.01	0	conserved hypothetical: DUF654 family protein	0.343603	0.217448
SPAPB1A10.02	scm3	Cnp1 assembly/maintenance factor: centromere	0.342985	0.213152
SPCC663.12	cid12	centromere silencing/mitotic spindle checkpoint: RNA-directed RNA polymerase complex subunit Cid12	0.342737	0.274561
SPAC19A8.01c	sec73	guanyl-nucleotide exchange factor	0.342428	0.266993
SPCC63.05	0	protein phosphatase associated protein	0.34231	0.219264
SPAC16E8.07c	vph1	V-type ATPase	0.341698	0.297183
SPAC6B12.08	0	zinc finger protein	0.34062	0.251544
SPAC1486.05	nup189	nucleoporin	0.340497	0.309751
SPBC83.05	0	mitochondrial RNA-binding protein (predicted)	0.340232	0.239449
SPCC297.05	0	GTP-binding protein	0.340224	0.235862
SPBC29A3.02c	his7	phosphoribosyl-AMP cyclohydrolase/phosphoribosyl-ATP pyrophosphohydrolase His7	0.340022	0.228683
SPCC1672.04c	0	mitochondrial copper ion transport protein	0.3389	0.334767
SPBC582.07c	rpn7	19S proteasome regulatory subunit	0.338891	0.219914
SPBC23E6.09	ssn6	transcriptional corepressor Ssn6	0.338437	0.252783
SPBC3B9.05	0	helper of TIM	0.338257	0.273902
SPAC3C7.07c	0	arginine-tRNA protein transferase	0.3382	0.218888
SPBC1773.09c	mug184	meiotically upregulated gene Mug184	0.337972	0.269368
SPCC737.05	0	pex24 family	0.337446	0.220726
SPBP4H10.14c	0	sequence orphan (cell tip/septum localization)	0.337401	0.262154
SPAC1556.02c	sdh1	aerobic respiration: succinate dehydrogenase Sdh1	0.336867	0.288464
SPAC24H6.11c	0	sulfate transporter	0.336805	0.26184
SPAC1071.02	0	TFIIH regulator	0.336774	0.307187
SPBC83.07	jmj3	Lid2 complex subunit Jmj3	0.336371	0.220523
SPBC13E7.10c	brf1	transcription factor TFIIIB complex subunit Brf1	0.335862	0.239821
SPAC3F10.13	ucp6	UBA domain protein	0.33536	0.246901
SPCC1840.10	lsm8	rRNA processing/mRNA splicing: U6 snRNP-associated protein Lsm8 (predicted)	0.334912	0.341912
SPAC57A7.07c	0	homocysteine methyltransferase	0.333161	0.265787
SPAC23C11.09	0	alanine-tRNA ligase	0.333079	0.264298
SPBC28F2.04c	cwf7	mRNA splicing: 40S snRNP-containing complex	0.332989	0.258812
SPAC105.02c	0	ankyrin repeat protein	0.332858	0.257673
SPCC191.06	0	sequence orphan	0.331924	0.227816
SPBC31F10.11c	cwf4	mRNA splicing: complexed with Cdc5p	0.331421	0.228226
SPAC25G10.01	0	RNA-binding protein	0.330795	0.283352
SPBPJ4664.06	gpt1	UDP-glucose-glycoprotein glucosyltransferase Gpt1	0.33068	0.29407
SPAC12B10.09	0	mitochondrial carrier	0.330655	0.241832
SPBC2G2.09c	crs1	meiosis specific cyclin Crs1	0.330358	0.296455
SPBC1711.05	0	chaperone	0.330054	0.246551
SPAC6G9.05	0	peroxisomal coenzyme A diphosphatase	0.328047	0.231649
SPBC3B9.02c	cwf28	mRNA splicing: G-patch domain	0.327461	0.262311
SPCC1223.01	0	zinc finger protein	0.327402	0.291129
SPBC17D1.07c	0	calponin homology	0.327014	0.281641
SPAC17G6.05c	0	late endosome to vacuole transport: BRO1 domain protein	0.326232	0.248624
SPAC1A6.04c	plb1	fungal cell wall: phospholipase B homolog Plb1	0.326065	0.265306
SPBC19C7.10	0	transcription factor	0.325996	0.234283
SPBC12C2.02c	ste20	HR1 repeat	0.325934	0.237972
SPAC4G9.11c	cmb1	cytosine-mismatch binding protein 1	0.325665	0.238005
SPCC1795.01c	mad3	mitotic spindle checkpoint: mitotic spindle checkpoint protein Mad3	0.324647	0.236412
SPCC1020.07	0	haloacid dehalogenase-like hydrolase	0.324586	0.246347
SPCP31B10.05	0	tyrosyl-DNA phosphodiesterase	0.323052	0.332246
SPAC12G12.11c	0	conserved hypothetical: DUF544 domain, interacts with SPB sad1	0.322362	0.289796
SPBP8B7.20c	0	rRNA processing: RNA methyltransferase Nop2	0.322267	0.26412
SPBC19C2.11c	0	mitochondrial outer membrane protein	0.321991	0.243593
SPBC1105.10	rav1	late endosome to vacuole transport: RAVE complex subunit Rav1	0.321925	0.300889
SPAC1399.04c	0	uracil phosphoribosyltransferase	0.321879	0.276502
SPAC631.01c	acp2	actin cortical patch: F-actin capping protein beta subunit	0.320639	0.254396
SPBC776.16	0	sequence orphan (spindle pole body)	0.32048	0.25664
SPBC146.13c	myo1	actin cortical patch/cell polarity: myosin type I	0.320474	0.266932
SPBC16A3.11	eso1	DNA replication: sister chromatid cohesion protein	0.320356	0.267818
SPAC17G8.02	0	uridine ribohydrolase	0.320081	0.255844
SPAC5H10.12c	0	acetylglucosaminyltransferase	0.319499	0.324089
SPCC18.06c	caf1	CCR4-Not complex subunit	0.319465	0.30145
SPAC607.10	spo3	sporulation protein Spo3	0.318863	0.271391
SPAC688.09	0	pyrimidine nucletide transporter	0.317302	0.248888
SPAC25G10.03	zip1	transcription factor Zip1	0.317111	0.31592
SPAC11E3.04c	ubc13	ubiquitin conjugating enzyme	0.316884	0.248619
SPAC328.06	ubp2	ubiquitin C-terminal hydrolase activity	0.316458	0.332632
SPBC646.12c	gap1	conjugation: GTPase activating protein Gap1	0.316403	0.278122
SPAC57A7.13	0	mRNA splicing: RNA-binding protein	0.315888	0.258767
SPAC4F10.15c	wsp1	actin cortical patch/cell polarity: WASp homolog	0.315211	0.261999
SPBC1921.05	ape1	aminopeptidase	0.315193	0.262926
SPBC29A10.04	psm1	mitotic cohesin complex subunit Psm1	0.314744	0.251841
SPCC794.08	0	conserved hypothetical: HEAT repeat protein	0.314717	0.259436
SPBC16H5.13	0	WD repeat protein	0.3146	0.249854
SPAC22H10.08	0	conserved hypothetical: DUF2009 protein	0.3131	0.255763
SPCC1795.06	map2	conjugation: P-factor	0.313084	0.385396
SPCC285.13c	0	nucleoporin Nup60 (predicted)	0.31274	0.282978
SPAC1F3.09	mug161	conserved hypothetical: CwfJ family protein	0.312621	0.254389
SPBC83.08	0	AAA family ATPase	0.312326	0.277183
SPAC27E2.11c	0	glycoprotein	0.312175	0.408053
SPAC57A7.04c	pabp	mRNA export shuttling protein	0.311996	0.266793
SPCC16A11.01	0	plasma membrane protein involved in inositol lipid-mediated signaling (predicted)	0.311899	0.264998
SPAC26F1.07	0	aldo/keto reductase	0.311479	0.336286
SPAC30D11.08c	phf2	zinc finger protein	0.311183	0.296958
SPAC19A8.10	0	zinc finger protein	0.311113	0.377049
SPAC630.07c	0	sequence orphan	0.31096	0.259007
SPAC1F5.06	0	heat shock protein 70 family	0.310441	0.256578
SPBC23E6.01c	0	RNA-binding protein	0.31044	0.272514
SPBC2F12.10	0	mitochondrial ribosomal protein subunit L35	0.310338	0.288549
SPCC162.09c	hmg1	ergosterol biosynthesis: 3-hydroxy-3-methylglutaryl-CoA reductase	0.310278	0.262875
SPAC2E1P3.02c	amt3	ammonium transporter	0.310127	0.291868
SPAC3A11.03	0	methyltransferase	0.309303	0.25845
SPCC364.07	0	D-3 phosphoglycerate dehydrogenase	0.308248	0.292325
SPCC1259.13	chk1	chk1 protein kinase	0.307885	0.259857
SPCC63.13	0	DNAJ domain protein	0.306665	0.297768
SPCC1840.02c	bgs4	1,3-beta-glucan biosynthesis: 1,3-beta-glucan synthase subunit Bgs4	0.305978	0.268986
SPBC4C3.10c	0	20S proteasome component	0.305145	0.426073
SPAC15A10.02	taf12	transcription factor TFIID complex subunit A	0.305144	0.3215
SPCC1223.10c	eaf1	RNA polymerase II transcription elongation factor	0.30495	0.263855
SPCC777.13	vps35	vacuolar protein sorting-associated protein 35	0.304783	0.282327
SPAC29A4.13	0	urease accessory protein	0.304589	0.425104
SPBC577.10	0	20S proteasome component	0.304566	0.347623
SPCC4G3.15c	not2	CCR4-Not complex subunit	0.304356	0.266512
SPAC5H10.04	0	NADPH dehydrogenase	0.304164	0.276722
SPBC4F6.05c	0	lectin	0.304056	0.265613
SPBC21.04	med8	mediator complex subunit Med8	0.30383	0.274208
SPBC17F3.01c	rga5	1,3-beta-glucan biosynthesis: GTPase activating protein	0.302877	0.311262
SPAC2F7.02c	0	phosphoprotein phosphatase	0.30274	0.291739
SPBC4C3.06	0	actin cortical patch: actin cytoskeletal protein Syp1	0.302562	0.295429
SPCPJ732.01	vps5	sorting nexin	0.302315	0.292962
SPBP23A10.06	0	mitochondrial carrier	0.301884	0.313482
SPBC16A3.03c	lyn1	sequence orphan	0.301002	0.287715
SPAC29E6.01	pof11	F-box protein	0.300763	0.270916
SPAC3G6.06c	rad2	telomere maintenance: FEN-1 endonuclease	0.29988	0.346464
SPAC9G1.06c	cyk3	src	0.29935	0.358764
SPAC890.06	0	nucleoporin	0.299302	0.318888
SPBC11G11.02c	end3	actin cortical patch: component End3 (predicted)	0.299031	0.302333
SPBC13E7.04	atp16	F1-ATPase delta subunit	0.298909	0.304078
SPBC342.01c	alg6	glucosyltransferase Alg6	0.298598	0.323576
SPCC895.06	0	WD repeat protein	0.298275	0.392913
SPAC26A3.15c	nsp1	nucleoporin	0.297778	0.30387
SPAC7D4.05	0	hydrolase	0.297745	0.329935
SPBC20F10.03	0	conserved eukaryotic protein	0.297303	0.326747
SPAC1F3.08c	0	dubious ORF	0.297082	0.305182
SPCC162.06c	0	late endosome to vacuole transport: SNF7 family class E vps	0.297053	0.286819
SPAC3A11.07	0	vitamin metabolism: NADH dehydrogenase	0.29692	0.344744
SPAC3A12.12	atp11	F1-ATPase chaperone	0.296769	0.304852
SPCC613.01	0	membrane transporter	0.296375	0.281449
SPAC22H10.02	0	conserved fungal protein	0.296306	0.325952
SPBC12D12.02c	cdm1	DNA replication: DNA polymerase delta subunit Cdm1	0.296186	0.294076
SPBC1711.04	0	folic acid biosynthesis: methylenetetrahydrofolate reductase	0.296152	0.284333
SPBPJ4664.05	0	conserved yeast protein	0.295962	0.290562
SPCC550.04c	gpi2	phospholipid biosynthesis: pig-C	0.295714	0.316737
SPAC3A12.14	cam1	calmodulin	0.295196	0.290762
SPAC1805.05	cki3	serine/threonine protein kinase Cki3	0.295049	0.298267
SPAC1D4.13	byr1	conjugation: MAP kinase kinase Byr1	0.294802	0.278501
SPAC13G7.11	0	aerobic respiration: mitochondrial inner membrane protein	0.293686	0.3265
SPBC1604.20c	tea2	cell polarity/microtubule movement: kinesin-like protein	0.293272	0.292549
SPBC20F10.08c	0	conserved eukaryotic protein	0.293124	0.288996
SPAC1F7.10	0	hydantoin racemase	0.292783	0.437134
SPCC550.07	0	acetamidase	0.292312	0.282248
SPAC17G8.13c	mst2	telomere maintenance: histone acetyltransferase Mst2	0.290773	0.311815
SPBC660.13c	ssb1	DNA replication: DNA replication factor A subunit Ssb1	0.290699	0.318554
SPCC1235.15	dga1	diacylglycerol O-acyltransferase	0.290633	0.293702
SPAC26A3.05	chc1	clathrin heavy chain Chc1	0.290076	0.452158
SPCC1906.03	wtf19	wtf element	0.290051	0.316947
SPBC1604.16c	0	RNA-binding protein, G-patch type (predicted)	0.289829	0.286169
SPBC2G2.08	ade9	folic acid biosynthesis: C-1-tetrahydrofolate synthase	0.289176	0.310624
SPCC338.08	ctp1	CtIP-related endonuclease: DSB processing	0.288939	0.296546
SPAC1002.01	0	conserved fungal protein	0.288666	0.30944
SPBC2G2.17c	0	fungal cell wall: beta-glucosidase Psu2 (predicted)	0.287893	0.303844
SPCC1739.12	ppe1	serine/threonine protein phosphatase Ppe1	0.287461	0.353087
SPBC660.12c	0	peptide epimerase	0.287299	0.312148
SPBC36B7.02	0	conserved hypothetical: Svf1 family protein Svf2	0.286436	0.327123
SPAC17C9.07	alg8	glucosyltransferase Alg8	0.286004	0.456801
SPBC16G5.08	trp4	phosphoribosylanthranilate transferase Trp4	0.285856	0.300749
SPAC25H1.07	0	conserved hypothetical: DUF1620 family protein	0.285463	0.298064
SPAC1952.15c	rec24	meiotic recombination protein Rec24	0.285075	0.299869
SPAC890.03	ppk16	serine/threonine protein kinase	0.284872	0.420764
SPBC1773.06c	0	alcohol dehydrogenase	0.284629	0.358325
SPAC6F6.06c	rax2	cell polarity: plasma membrane protein	0.284569	0.315296
SPCC330.10	pcm1	mRNA capping methyltransferase	0.284046	0.329764
SPCC18B5.11c	cds1	DNA replication initiation: replication checkpoint kinase Cds1	0.283706	0.299176
SPBC651.11c	apm3	AP-3 adaptor complex subunit Apm3	0.28344	0.315224
SPBC1861.03	mak10	NatC N-acetyltransferase complex subunit Mak10	0.283217	0.303041
SPAPB24D3.05c	0	pseudogene	0.282555	0.316629
SPAPB24D3.04c	mag1	DNA-3-methyladenine glycosylase Mag1	0.281702	0.340023
SPAC227.07c	pab1	protein phosphatase regulatory subunit Pab1	0.281262	0.330241
SPCC1235.02	bio2	vitamin metabolism: biotin synthase	0.281152	0.300051
SPBC8D2.13	0	SHQ1 family protein	0.280787	0.306277
SPAC29E6.10c	0	kinetochore protein	0.280205	0.301416
SPAP27G11.05c	vps41	late endosome to vacuole transport: WD repeat protein	0.28019	0.329672
SPBC119.17	0	peptidase family M16	0.27908	0.314942
SPAPB24D3.09c	0	ABC transporter family	0.278669	0.317734
SPCC594.06c	0	SNARE	0.278096	0.3694
SPBC16H5.06	rip1	ubiquinol-cytochrome-c reductase complex subunit 5	0.277939	0.312252
SPAC30D11.10	rad22	DNA repair protein Rad22	0.277622	0.305638
SPBC14F5.07	0	ER-localized ubiquitin ligase Teb4	0.277448	0.305966
SPBC405.04c	ypt7	late endosome to vacuole transport: GTPase Ypt7	0.276926	0.316762
SPCC613.02	0	membrane transporter	0.276709	0.311005
SPBC31A8.02	0	pseudogene	0.27668	0.343709
SPCC569.05c	0	spermidine family transporter	0.276616	0.308884
SPCC663.05c	cia1	chaperone	0.27648	0.314854
SPBC530.10c	anc1	adenine nucleotide carrier Anc1	0.276152	0.326175
SPCC320.05	0	sulfate transporter	0.274153	0.316939
SPAC22E12.16c	pik1	phospholipid biosynthesis: phosphatidylinositol kinase Pik2	0.273768	0.35275
SPAC12G12.12	0	NST UDP-galactose transporter	0.273176	0.320954
SPAC19A8.15	trp2	tryptophan synthase	0.273001	0.335529
SPBC3D6.13c	0	redox homeostasis: protein disulfide isomerase	0.272672	0.32173
SPAC15A10.11	ubr11	ubiquitin-protein ligase	0.272582	0.321638
SPAC26F1.10c	pyp1	tyrosine phosphatase Pyp1	0.272549	0.329968
SPBC685.09	orc2	DNA replication initiation: origin recognition complex subunit Orc2	0.272204	0.369551
SPAC9E9.05	0	sequence orphan	0.271593	0.317144
SPCC1442.04c	0	meiotic recombination protein (predicted)	0.271245	0.398124
SPAPB1E7.09	ogm2	protein O-mannosyltransferase Ogm2	0.270954	0.364494
SPAC630.15	mug177	sequence orphan	0.270873	0.317993
SPAC9E9.03	leu2	amino acid/leucine biosynthesis: 3-isopropylmalate dehydratase Leu2	0.270792	0.369677
SPAC20G8.01	cdc17	telomere maintenance: ATP-dependent DNA ligase Cdc17	0.270775	0.321601
SPBC21B10.03c	0	mRNA polyadenylation: ataxin-2 homolog	0.270683	0.320715
SPCC126.06	twf1	actin cortical patch: twinfilin	0.270259	0.367887
SPBC19G7.17	0	translocon subunit Sec61 homolog	0.270029	0.394729
SPAC16E8.03	gna1	glucosamine-phosphate N-acetyltransferase	0.268455	0.395956
SPCC4G3.19	alp16	gamma tubulin complex	0.267733	0.337335
SPCC1795.03	gms1	UDP-galactose transporter Gms1	0.267674	0.325164
SPBC19C2.02	pmt1	DNA methyltransferase homolog	0.267484	0.334556
SPAC26H5.02c	0	DNA replication: AAA family ATPase	0.267092	0.325736
SPAC1952.17c	0	GTPase activating protein	0.267019	0.354685
SPCC11E10.05c	ynd1	nucleoside diphosphatase	0.266964	0.362515
SPBC11C11.11c	0	DEAD/DEAH box helicase	0.266701	0.325223
SPBC14C8.02	tim44	TIM23 translocase complex subunit Tim44	0.266031	0.326211
SPAC23H3.13c	gpa2	heterotrimeric G protein alpha-2 subunit Gpa2	0.26599	0.343792
SPCC645.06c	rgf3	regulator of cell separation/cytokinesis: RhoGEF Rgf3	0.265341	0.450604
SPAP8A3.04c	hsp9	heat shock protein	0.264868	0.366084
SPAC23C11.11	cka1	cell polarity: serine/threonine protein kinase Cka1	0.264756	0.342208
SPAC17A2.05	osm1	aerobic respiration: fumerate reductase	0.264689	0.366797
SPCC757.04	0	transcription factor	0.264357	0.337944
SPBC21D10.10	0	bromodomain protein	0.264217	0.359032
SPAC22F8.10c	sap145	mRNA splicing: U2 snRNP-associated protein	0.264047	0.373064
SPAC12B10.02c	0	sequence orphan	0.263982	0.332366
[truncated: 3,055 more rows]
