# Supplementary material for: Deciphering the Transcriptional-Regulatory Network of Flocculation in Schizosaccharomyces pombe
Source: PLoS Genet. 2012 Dec 6;8(12):e1003104. doi: 10.1371/journal.pgen.1003104 (PMC3516552; doi:10.1371/journal.pgen.1003104)
Supplement: Table S7 — cbf12-HA ChIP-chip data. (XLSX) [file pgen.1003104.s008.xlsx]

## Sheet: Sheet1
Table S7 cbf12-HA ChIP-chip data
Systematic Name	Gene Name	Description	No. of peaks detected	1st Peak High Average Ratio	2nd Peak High Average Ratio	3rd Peak High Average Ratio	4th Peak High Average Ratio
SPAC23D3.09	arp42	actin-like protein	1	5.3809
SPAC30D11.13	hus5	SUMO conjugating enzyme	1	3.63771
SPAC30D11.12	rpl3802	60S ribosomal protein L38	1	3.63771
SPBC428.06c		histone deacetylase complex subunit	1	3.78562
SPBC428.07	meu6	lysine-rich protein	1	3.78562
SPCC330.04c	mug135	conserved hypothetical: cell surface glycoprotein (predicted), DUF1773 family protein 3	2	4.11249	3.68664
SPCC330.05c	ura4	orotidine 5'-phosphate decarboxylase Ura4	2	4.11249	1.20487
SPAC14C4.15c		dipeptidyl aminopeptidase	1	5.05109
SPAPJ760.02c	app1	actin cortical patch: App1 protein	1	5.05109
SPCC1235.14	ght5	hexose transporter	1	5.55155
SPAC343.13		glutamyl-tRNA amidotransferase	1	4.59448
SPAC343.12	rds1	conserved fungal protein	1	4.59448
SPAC343.20		dubious ORF	1	4.59448
SPBC1685.12c		dubious ORF	1	4.89122
SPBC1685.13		non classical export pathway protein	1	4.89122
SPBC14F5.04c	pgk1	glycolysis: phosphoglycerate kinase	1	3.35399
SPCC1529.01		MFS family membrane transporter	1	3.63411
SPCC548.07c	ght1	hexose transporter	1	3.63411
SPBC23E6.09	ssn6	transcriptional corepressor Ssn6	2	5.24546	1.15181
SPCC330.03c		cytochrome b5 family	1	3.68664
SPCC1223.14		chorismate synthase	1	3.51729
SPCC1223.13	cbf12	regulator of cell separation/cytokinesis: CBF1/Su(H)/LAG-1 family transcription factor Cbf12	1	3.51729
SPAC56F8.15		dubious ORF	1	4.43825
SPAC56F8.13		dubious ORF	2	4.43825	1.3428
SPAC56F8.14c	mug115	sequence orphan	1	4.43825
SPBP4H10.15		aerobic respiration: aconitate hydratase	1	5.66625
SPBP4H10.14c		sequence orphan (cell tip/septum localization)	1	5.66625
SPAPB18E9.04c		glycoprotein	1	3.38155
SPAPB18E9.05c		dubious ORF	2	3.38155	1.01168
SPCC1223.02	nmt1	vitamin metabolism: no message in thiamine	1	3.60526
SPAC1071.07c	rps1502	40S ribosomal protein S15	1	4.16372
SPAC1071.09c		DNAJ domain protein	2	4.16372	1.04172
SPAC1071.08	rpp203	60S acidic ribosomal protein	1	4.16372
SPCC548.06c		hexose transporter	1	3.55574
SPAC23H3.14		LAlv9 family protein, involved in post Golgi transport	1	3.95684
SPAC3G9.10c	ski6	rRNA processing: exosomal 3'-to-5' phosphorolytic exoribonuclease Ski6 (predicted)	1	4.76158
SPAC3G9.11c		pyruvate decarboxylase	2	4.76158	1.81448
SPBC557.05		arrestin family	1	3.38588
SPBC557.03c	pim1	GDP/GTP exchange factor	1	3.38588
SPBC557.04	ppk29	actin cortical patch: Ark1/Prk1 family protein kinase Ppk29	1	3.38588
SPBC354.13	rga6	GTPase activating protein Rga6	1	4.16316
SPAC9E9.07c	ypt2	GTPase	2	4.26554	1.67252
SPAC9E9.08	rad26	DNA replication initiation: ATRIP	2	4.26554	1.67252
SPAC9E9.06c		threonine synthase	2	4.26554	1.67252
SPCC736.15		protein kinase inhibitor	1	3.86306
SPAC10F6.01c		sulfite reductase beta subunit	1	3.52596
SPAC17A2.11		sequence orphan (possible mitochondrion protein)	1	3.44546
SPAC17A2.10c		sequence orphan	1	3.44546
SPBC1815.01	eno101	glycolysis: enolase	1	4.85876
SPBC17G9.13c		conserved fungal mitochondrial protein	1	4.85876
SPCC13B11.01	adh1	alcohol dehydrogenase	1	3.64087
SPBC354.11c		dubious ORF (sequence orphan)	1	3.89126
SPBC354.12	gpd3	glycolysis: glyceraldehyde 3-phosphate dehydrogenase Gpd3	1	3.89126
SPAC1A6.04c	plb1	fungal cell wall: phospholipase B homolog Plb1	2	3.94541	2.69566
SPBC13A2.04c		PTR family peptide transporter	1	4.50076
SPAC1751.04		sequence orphan	2	3.34071	1.26048
SPAC1751.03		translation initiation factor eIF3m	1	3.34071
SPAC4H3.06		sequence orphan	1	2.52529
SPBC947.10		zinc finger protein	1	3.33434
SPBC947.09		oxidative stress response: conserved hypothetical: ThiJ domain protein	1	3.33434
SPBC25B2.03		glutaredoxin	1	2.36371
SPBC25B2.02c	mam1	conjugation: M-factor transporter Mam1	1	2.36371
SPBC15D4.02	rfl1	transcription factor	1	4.47035
SPBC15D4.01c		microtubule movement: kinesin-like protein	1	4.47035
SPAC26F1.12c		conserved eukaryotic protein	1	3.17365
SPAC31G5.09c	spk1	conjugation: MAP kinase Spk1	1	2.83393
SPAC31G5.11	pac2	cAMP-independent regulatory protein Pac2	1	2.83393
SPAC31G5.10	eta2	Myb family	1	2.83393
SPCC622.15c		double-strand break repair protein	1	3.54679
SPCC1672.02c	sap1	DNA replication: switch-activating protein Sap1	1	2.2166
SPCC320.03		transcription factor	2	2.8502	1.37003
SPBC56F2.07c		AAA family ATPase	1	2.61948
SPBC56F2.08c		RNA-binding PUMILIO protein: deadenylation-dependent decay	1	2.61948
SPBC19C2.07	fba1	glycolysis: fructose-bisphosphate aldolase Fba1	1	2.27482
SPBC19C2.06c		sequence orphan	1	2.27482
SPAPJ760.03c	adg1	glycoprotein	1	3.26322
SPAC27E2.13		dubious ORF	1	2.72273
SPAC27E2.03c		GTP binding	1	2.72273
SPBPB2B2.11		dtdp-glucose 4,6-dehydratase	1	1.90416
SPBPB2B2.10c		galactose-1-phosphate uridylyltransferase	1	1.90416
SPBC32C12.02	ste11	transcription factor Ste11	1	2.41534
SPAC22E12.01		triose phosphate transporter	1	2.01562
SPAC890.07c	rmt1	type I ribosomal protein arginine N-methyltransferase Rmt1	1	2.01562
SPAC22E12.02		RNA-binding protein	1	2.01562
SPAC890.08	rpl31	60S ribosomal protein L31	1	2.01562
SPAC13D1.01c	Tf2-7	retrotransposable element	1	3.25153
SPCC4F11.05		dubious ORF	1	2.04808
SPCC4F11.04c		mannosyltransferase complex subunit	1	2.04808
SPCC1906.01	mpg1	mannose-1-phosphate guanyltransferase Mpg1	2	2.04808	1.35312
SPCC4F11.03c		sequence orphan	1	2.04808
SPCC1020.10	oca2	serine/threonine protein kinase Oca2	1	2.16967
SPBC16A3.12c		triglyceride lipase-cholesterol esterase	1	4.23143
SPBC16A3.14		mitochondrial ribosomal subunit	1	4.23143
SPBC16A3.13	meu7	alpha-amylase	1	4.23143
SPCC794.11c		actin cortical patch: ENTH/VHS domain protein Ent3	1	2.55999
SPCC794.15		sequence orphan	1	2.55999
SPCC794.12c	mae2	aerobic respiration: malic enzyme	1	2.55999
SPBC32F12.11	tdh1	glycolysis/oxidative stress response: glyceraldehyde-3-phosphate dehydrogenase Tdh1	1	2.90136
SPBC32F12.15	tfb5	transcription factor TFIIH complex subunit Tfb5	1	2.90136
SPBC19G7.10c		topoisomerase associated protein	1	3.26952
SPBC19G7.18c		sequence orphan (mitochondrion)	1	3.26952
SPAC631.02		bromodomain protein	1	3.49654
SPAC631.01c	acp2	actin cortical patch: F-actin capping protein beta subunit	3	3.49654	1.10243	1.13382
SPCC794.01c		pentose phoshate shunt: glucose-6-phosphate 1-dehydrogenase	2	2.66138	2.66635
SPBC3H7.02		sulfate transporter	1	3.02346
SPBC1105.13c		sequence orphan	1	3.74952
SPBC1105.14		zinc finger protein	1	3.74952
SPAC1399.04c		uracil phosphoribosyltransferase	1	3.42963
SPAC1399.05c		transcription factor	1	3.42963
SPBC3D6.02	but2	neddylation pathway protein But2	1	2.60696
SPBC31A8.02		pseudogene	2	2.60696	1.28944
SPCC4G3.13c		CUE domain protein	1	2.40726
SPCC4G3.16		vitamin metabolism: DRAP deaminase	1	2.40726
SPCC4G3.14	mdj1	DNAJ domain protein	2	2.40726	1.83598
SPBC29A10.02	spo5	meiotically upregulated gene Mug12	1	2.20803
SPCC794.04c		MFS family membrane transporter	1	3.15025
SPAC23H4.06	gln1	glutamate-ammonia ligase Gln1	2	1.62486	1.16488
SPAC23H4.05c		dubious ORF	2	1.62486	1.16488
SPBC29B5.02c	isp4	OPT oligopeptide transporter family	2	3.01448	1.40192
SPBC36.02c		spermidine family transporter	2	1.93436	1.24435
SPCC1902.01	gaf1	transcription factor Gaf1	1	2.70278
SPCC417.03		sequence orphan	2	2.70278	1.05551
SPCC417.02	dad5	DASH complex subunit Dad5	2	2.70278	1.05551
SPBC1683.01		inorganic phosphate transporter	1	3.33054
SPACUNK4.10		2-hydroxyacid dehydrogenase	1	2.946
SPACUNK4.11c		sequence orphan: belongs to M-phase phosphoprotein 6 family	1	2.946
SPBC1D7.02c	scr1	transcription factor Scr1	1	2.45028
SPBC4B4.07c	usp102	mRNA splicing: U1 snRNP-associated protein Usp102	1	1.96509
SPBC4B4.08	ght2	hexose transporter	1	1.96509
SPAC806.11		dubious ORF	1	2.29856
SPAC806.03c	rps2601	40S ribosomal protein S26	1	2.29856
SPBC106.10	pka1	cAMP-dependent protein kinase catalytic subunit Pka1	1	2.11478
SPAC19D5.05c		rRNA processing: U3 snoRNP-associated protein Imp3 (predicted)	2	2.65712	1.21364
SPAC3H5.08c		WD repeat protein	1	1.84508
SPAC23A1.12c		phenylalanine-tRNA ligase beta subunit	1	2.22971
SPBC8E4.02c		sequence orphan	1	2.00227
SPBC8E4.01c		inorganic phosphate transporter	1	2.00227
SPAC13G7.13c	msa1	RNA-binding protein: negative regulation of conjugation with cellular fusion	2	2.38838	2.04671
SPBC660.16		pentose phoshate shunt: phosphogluconate dehydrogenase, decarboxylating	1	2.69414
SPAC1786.02		fungal cell wall: phospholipase	1	2.33493
SPAC1786.04		sequence orphan	1	2.33493
SPCC1183.11		MS ion channel	1	2.8994
SPACUNK4.16c		alpha,alpha-trehalose-phosphate synthase	1	2.23031
SPACUNK4.17		dehydrogenase	3	2.23031	1.53061	1.44117
SPACUNK4.19	mug153	sequence orphan (role in meiosis)	2	2.23031	1.44117
SPBPB7E8.01		glycoprotein	2	2.11691	1.0336
SPBC359.04c	pfl7	glycoprotein	1	2.56322
SPBC359.05		ABC transporter family	1	2.56322
SPBC12C2.14c		dubious ORF	1	2.86907
SPBC12C2.03c		FAD binding protein	1	2.86907
SPBC12C2.04		dehydrogenase	1	2.86907
SPCC794.02	wtf5	wtf element	1	2.66635
SPCC794.03		amino acid permease family	1	2.66635
SPAC26H5.07c		seven transmembrane receptor-like protein	2	2.2829	1.36345
SPAC110.01	ppk1	serine/threonine protein kinase	1	2.29526
SPCC1450.08c	wtf16	wtf element	1	2.19771
SPCC1450.09c		fungal cell wall: phospholipase	1	2.19771
SPBC32H8.02c	nep2	nedd8 protease Nep2	1	3.04586
SPBC32H8.03	bem46	esterase/lipase	2	3.04586	1.31486
SPCC18B5.06	erf1	translation release factor eRF1	1	2.07205
SPCC18B5.05c		vitamin metabolism: pyrimidine kinase	1	2.07205
SPCC18B5.04	rsm18	mitochondrial ribosomal protein subunit S18	1	2.07205
SPBC12D12.08c	ned8	ubiquitin-like modifier Ned8	1	1.83214
SPBC24C6.03		proline-tRNA ligase	1	1.83214
SPBC12D12.07c	trx2	oxidative stress response/redox homeostasis: thioredoxin Trx2	1	1.83214
SPBC24C6.02		rRNA processing: ATP-dependent RNA helicase Spb4 (predicted)	1	1.83214
SPAC16A10.06c	nse2	DNA replication: Smc5-6 complex non-SMC subunit 2	1	1.873
SPAC16A10.07c	taz1	telomere maintenance: human TTAGGG repeat factor/TRF family protein Taz1	1	1.873
SPBC1683.08	ght4	hexose transporter	1	2.13395
SPAC13F5.03c	gld1	glycerol dehydrogenase	2	2.97616	1.05474
SPAC13F5.05		redox homeostasis: thioredoxin family	1	2.97616
SPAC6F12.08c		exocyst complex subunit	1	1.74139
SPAC6F12.09	rdp1	RNA interference/centromere silencing: RNA-directed RNA polymerase Rdp1	1	1.74139
SPBC1734.08	hse1	late endosome to vacuole transport: STAM like protein	1	1.73978
SPBC1734.07c		TRAPP	1	1.73978
SPCC757.12		alpha-amylase	1	1.72569
SPCC757.11c		membrane transporter	1	1.72569
SPAC4H3.08		short chain dehydrogenase	1	2.51917
SPAC4H3.07c		rhodanese-like domain	1	2.51917
SPAC4H3.09		fatty acid biosynthesis: mitochondrial type II fatty acid synthase component	1	2.51917
SPAC22A12.04c	rps2201	40S ribosomal protein S15a	1	3.03246
SPAC22A12.06c		serine hydrolase	1	3.03246
SPAC22A12.05	rpc11	DNA-directed RNA polymerase III complex subunit Rpc11	1	3.03246
SPBC365.16		sequence orphan (mitochondrion)	2	2.51644	1.52687
SPAC27E2.02		IMPACT homolog	1	2.43067
SPAC27E2.01		alpha-amylase	1	2.43067
SPCC18.03		shuttle craft like transcriptional regulator	1	1.92677
SPCC569.07		aromatic aminotransferase	1	1.49563
SPAC14C4.01c		conserved hypothetical: DUF1770 family protein	1	1.84101
SPCC553.10		glycoprotein	2	2.29989	1.16007
SPCC553.09c	spb70	DNA replication initiation: DNA polymerase alpha B-subunit	1	2.29989
SPCC594.02c		conserved fungal protein	1	2.207
SPCC594.03		dubious ORF	1	2.207
SPBP35G2.02		conserved hypothetical: DUF1000 family protein	2	2.34506	1.05854
SPBC23G7.17c	matmi_2	conjugation: mating-type M-specific polypeptide Mi	2	2.97546	1.98783
SPBC23G7.08c	rga7	actin cortical patch: GTPase activating protein	3	2.97546	1.96543	1.98783
SPBC23G7.09	matmc_2	conjugation: mating-type m-specific polypeptide mc	3	2.97546	1.96543	1.98783
SPBC1E8.05		glycoprotein	1	2.14084
SPAC1805.02c		electron transfer flavoprotein beta subunit	1	1.5431
SPAC1805.04	nup132	mitotic spindle checkpoint: nucleoporin Nup132	1	1.5431
SPAC1805.01c	ppk6	serine/threonine protein kinase	2	1.5431	1.07409
SPAC1805.03c	trm13	tRNA 2'-O-methyltransferase Trm13 (predicted)	1	1.5431
SPBC19C7.04c		conserved fungal protein	1	2.08669
SPBC19C7.05		cell wall organization protein (predicted)	1	2.08669
SPAC25B8.10		trans-aconitate 3-methyltransferase	1	2.02106
SPAC25B8.11		transcription factor	1	2.02106
SPAC25B8.09		trans-aconitate 3-methyltransferase	1	2.02106
SPBC25B2.07c		microtubule-associated protein	1	1.5789
SPBC25B2.08		sequence orphan	1	1.5789
SPBC25B2.06c	btb2	BTB/POZ domain	2	1.5789	1.0532
SPBP8B7.27		ubiquitin-protein ligase	1	1.68923
SPBP8B7.24c	atg8	autophagy associated protein Atg8	1	1.68923
SPBP8B7.26		sequence orphan (cell tip/septum localization)	1	1.68923
SPBP8B7.25	cyp4	cyclophilin	1	1.68923
SPAC1F7.13c	rpl801	60S ribosomal protein L2A	1	1.92192
SPAC21E11.04	ppr1	oxidative stress response: L-azetidine-2-carboxylic acid acetyltransferase	1	1.92192
SPAC21E11.03c	pcr1	bZIP	1	1.92192
SPCC338.12		protease inhibitor	2	1.90345	1.59801
SPCC338.10c	cox5	cytochrome c oxidase subunit V	2	1.90345	1.6
SPCC338.13		Golgi transport complex subunit	1	1.90345
SPCC338.11c	rrg1	methyltransferase	2	1.90345	1.6
SPAC1A6.11		dubious ORF	1	2.69566
SPBC947.14c		sequence orphan	1	1.82785
SPBC947.15c		vitamin metabolism: NADH dehydrogenase	1	1.82785
SPBC56F2.06	mug147	sequence orphan	2	1.62957	1.12
SPAC664.11	ssc1	heat shock protein 70 family	2	1.59	1.36
SPAC11H11.06	arp2	actin cortical patch: ARP2/3 actin-organizing complex subunit Arp2	1	2.55036
SPAC11H11.03c		conserved hypothetical: SMR and DUF1771 domain protein	1	2.55036
SPAC11H11.05c	fta6	Sim4 and Mal2 associated	1	2.55036
SPAC11H11.04	mam2	conjugation: pheromone p-factor receptor	1	2.55036
SPAC4F8.07c	hxk2	glycolysis: hexokinase 2	1	2.33851
SPAC4F8.08	mug114	sequence orphan	1	2.33851
SPAC4F8.10c	stg1	actin cortical patch: SM22/transgelin-like actin modulating protein Stg1	1	2.33851
SPAC57A10.14	sgf11	SAGA complex subunit	1	1.79974
SPAC57A10.05c	pof1	F-box protein	1	1.79974
SPBC18E5.08		N-acetyltransferase	1	1.98663
SPBC18E5.05c		DNA-directed RNA polymerase II, core complex subunit	1	1.98663
SPBC18E5.07		sequence orphan	1	1.98663
SPBC14F5.13c		alkaline phosphatase	1	1.03713
SPBC3F6.01c		serine/threonine protein phosphatase	2	1.04	1.1
SPCC417.15		dubious ORF	1	2.22826
SPCC191.01		sequence orphan	1	2.22826
SPAC1B3.12c	rpb10	DNA-directed RNA polymerase I, II, and III subunit Rpb10	2	1.71	2.3
SPAC1B3.11c	ypt4	GTPase	1	1.71105
SPAC1B3.14	vma3	V-type ATPase	2	1.71	2.3
SPAC1B3.13		rRNA processing: U3 snoRNP-associated protein Nan1	1	1.71105
SPAC4C5.01		haloacid dehalogenase	1	2.08738
SPAC22A12.17c		short chain dehydrogenase	1	2.08738
SPAC1399.01c		purine permease	1	2.39229
SPAC1399.02		membrane transporter	1	2.39229
SPCC1393.08		zinc finger protein	2	1.74	2.12
SPCC1393.07c	mug4	sequence orphan	2	1.74	1.92
SPAC57A7.04c	pabp	mRNA export shuttling protein	3	1.77	1.67	1.18
SPAC57A7.05		conserved protein (fungal and plant)	2	1.77	1.67
SPAC8C9.05		D-Tyr-tRNA deacylase	1	2.14078
SPAC8C9.04		sequence orphan:meiosis and sporulation function	2	2.14	1.13
SPCC2H8.04		sequence orphan	2	1.59	1.38
SPCC2H8.02		inorganic phosphate transporter	2	1.59	1.05
SPAC25B8.17		peptidase family A22	1	1.81731
SPAC25B8.15c		wybutosine biosynthesis protein Tyw3 (predicted): tRNA methylation	1	1.81731
SPAC25B8.18		mitochondrial redox protein	1	1.81731
SPAC25B8.16		rRNA/tRNA processing: RNase P and RNase MRP subunit (predicted)	1	1.81731
SPBP19A11.04c	mor2	cell polarity: HEAT repeat morphogenesis protein Mor2	1	1.18841
SPAP19A11.05c	mrp7	mitochondrial ribosomal protein subunit L27	1	1.18841
SPAC6G9.15c		sequence orphan	1	2.04999
SPAC2F3.09	hem1	5-aminolevulinate synthase: heme biosynthesis	1	1.75006
SPAC26F1.09	gyp51	GTPase activating protein	1	2.21455
SPAC26F1.08c		conserved protein	1	2.21455
SPAC926.07c	dlc2	microtubule movement: dynein light chain	1	2.04436
SPAC926.08c		rRNA processing: Brix domain protein Rpf2 (predicted)	1	2.04436
SPAPB1E7.07		glutamate synthase	2	1.8	1.47
SPAC10F6.03c		CTP synthase	1	1.89771
SPAC10F6.04		regulator of condensation	1	1.89771
SPAC10F6.05c	ubc6	ubiquitin conjugating enzyme	1	1.89771
SPCC191.11	inv1	beta-fructofuranosidase	1	1.46649
SPCC191.09c	gst1	oxidative stress response: glutathione S-transferase	1	1.46649
SPCC191.10		sequence orphan	1	1.46649
SPAC630.08c	erg25	ergosterol biosynthesis: C-4 methylsterol oxidase	1	1.76057
SPAC630.07c		sequence orphan	1	1.76057
SPAC630.15	mug177	sequence orphan	1	1.76057
SPAC630.09c	mug58	glycerate kinase (predicted)	1	1.76057
SPBC609.01		ribonuclease II	1	1.92867
SPBC405.07	rpl3602	60S ribosomal protein L36	1	1.92867
SPCC1223.03c	gut2	glycerol-3-phosphate dehydrogenase Gut2	1	2.20616
SPBC16E9.17c	rem1	meiosis-specific cyclin Rem1	2	2.22	2.38
SPBC1E8.02		ubiquitin family protein	2	2.22	1.12
SPBC16E9.18		phospholipid biosynthesis: phosphatidylserine decarboxylase	2	2.22	2.38
SPBC56F2.05c		transcription factor	1	2.15135
SPAC19G12.07c	rsd1	RNA-binding protein	1	2.22949
SPAC19G12.09		NADPH-dependent alpha-keto amide reductase	1	2.22949
SPAC19G12.08		fatty acid biosynthesis: sphingosine hydroxylase (predicted)	1	2.22949
SPBC25B2.10		Usp	2	2.39	1.54
SPBC25B2.09c		arginine-tRNA ligase	2	2.39	1.54
SPBC530.10c	anc1	adenine nucleotide carrier Anc1	1	2.74965
SPBC530.09c		cation dependent mannose-6-phosphate cargo receptor	1	2.74965
SPBC1198.14c	fbp1	fructose-1,6-bisphosphatase Fbp1	3	1.59	1.18	1.1
SPBC660.05		conserved fungal protein	3	1.59	1.18	1.1
SPBC1198.10c		asparagine-tRNA ligase	1	1.26382
SPBC1198.09	ubc16	ubiquitin conjugating enzyme	1	1.26382
SPAC23D3.01	pdp3	PWWP domain protein: histone H4-K20 methylation	1	1.73611
SPAC27F1.09c	prp10	mRNA splicing: SAP155	1	1.73611
SPAC23D3.02	rfc2	DNA replication initiation: DNA replication factor C complex subunit Rfc2	1	1.73611
SPAC977.17		MIP water channel	1	1.39463
SPAC977.16c	dak2	dihydroxyacetone kinase	1	1.39463
SPBC25B2.11	pof2	F-box protein	1	1.53595
SPCC1672.03c		guanine deaminase	1	1.63226
SPAC27D7.09c		conserved hypothetical: But2 family protein	1	1.62187
SPAC27D7.08c		conserved hypothetical: DUF890 family protein	1	1.62187
SPBC12D12.06	srb11	cyclin	1	1.943
SPBC12D12.04c	pck2	cell polarity/1,3-beta-glucan biosynthesis: protein kinase C	1	1.943
SPBC12D12.05c		mitochondrial transporter	1	1.943
SPBC12D12.09	rev7	DNA polymerase zeta Rev7 (predicted)	1	1.943
SPBC1271.09		glycerophosphodiester transporter	1	1.84254
SPAC16.04		dihydrouridine synthase	1	2.69815
SPAC16.02c	srp2	SR family	1	2.69815
SPAC16.03c	ura2	dihydroorotase	1	2.69815
SPBC365.05c	slu7	mRNA splicing: zinc finger protein	1	2.28069
SPBC365.07c		TATA element modulatory factor homolog (predicted): RNA pol I and II	1	2.28069
SPBC365.08c		Der1-like	1	2.28069
SPBC365.06	pmt3	centromere silencing: SUMO	1	2.28069
SPAC13A11.03	mcp7	meiosis specific coiled-coil protein Mcp7	1	1.9019
SPAC13A11.02c	erg11	ergosterol biosynthesis: cytochrome p450 family	2	1.9	1.78
SPAC4A8.04	isp6	serine protease	1	1.34161
SPAC4A8.03c	ptc4	protein phosphatase 2C Ptc4	1	1.34161
SPBC16H5.07c	ppa2	serine/threonine protein phosphatase Ppa2	1	1.82656
SPBC16H5.08c		AAA family ATPase	1	1.82656
SPBC19C2.04c	ubp11	ubiquitin C-terminal hydrolase activity	2	2.29	1.01
SPAC25B8.02		histone deacetylase complex subunit	1	1.70504
SPAC25B8.01	dap1	ergosterol biosynthesis:MAPR family steroid-binding protein	1	1.70504
SPAC6C3.03c		sequence orphan	1	1.71559
SPAC6C3.05		sequence orphan	1	1.71559
SPAC6C3.04	cit1	aerobic respiration: citrate synthase	1	1.71559
SPAC23A1.06c	cmk2	DNA replication initiation: MAPK-activated protein kinase Cmk2	1	1.85147
SPAC23A1.09		mRNA splicing: rrm RNA recognition motif	1	1.85147
SPAC23A1.10	ef1a-b	translation elongation factor EF-1 alpha	1	1.85147
SPAC23A1.07		zinc finger protein	1	1.85147
SPAC23A1.08c	rpl3401	60S ribosomal protein L34	1	1.85147
SPAC6G10.06		amino acid oxidase	1	1.47808
SPAC6G10.05c		TRAPP	1	1.47808
SPCC63.12c		20S proteasome component	1	2.30684
SPCC63.14		conserved fungal protein	1	2.30684
SPCC63.13		DNAJ domain protein	1	2.30684
SPBC16A3.05c	rae1	mitotic spindle checkpoint: RNA export factor Rae1	1	1.84575
SPBC16A3.07c	nrm1	negative regulator of MBF	1	1.84575
SPAPB1A10.14		F-box protein	1	1.5646
SPAPB1A10.12c	alo1	oxidative stress response: D-arabinono-1,4-lactone oxidase	2	1.56	1.06
SPAPB1A10.13		sequence orphan: cell tip/septum localization	2	1.56	1.06
SPCC320.11c		RNA-binding protein: ribosome biogenesis	1	1.72915
SPCC320.12		mitochondrial inner membrane peptidase Atp23 (predicted)	1	1.72915
SPCC4G3.18		rRNA processing: ribosome biogenesis protein Rix1 (predicted)	1	1.53095
SPCC4G3.17		HD domain	1	1.53095
SPCC569.05c		spermidine family transporter	1	1.45173
SPCC569.04		sequence orphan	1	1.45173
SPBC1718.02	hop1	horma domain protein	1	1.66907
SPBC2G2.17c		fungal cell wall: beta-glucosidase Psu2 (predicted)	1	1.66907
SPBC1718.01	pop1	F-box protein	1	1.66907
SPCC1281.08	wtf11	wtf element	2	2.41	1.62
SPCC1281.06c		fatty acid biosynthesis: acyl-coA desaturase	3	2.41	1.85	1.31
SPCC1281.07c		glutathione S-transferase	2	2.41	1.62
SPBC3H7.03c		glycolysis/aerobic respiration: 2-oxoglutarate dehydrogenase	2	1.36	1.35
SPAC3C7.11c	cnx1	calnexin	1	1.98005
SPAC3C7.10		src	1	1.98005
SPBC3H7.04		mitochondrial ribosomal subunit	1	1.35239
SPBC12D12.03	cct1	chaperonin-containing T-complex alpha subunit Cct1	1	1.62107
SPBC12D12.01	sad1	spindle pole body protein Sad1	1	1.62107
SPBC12D12.02c	cdm1	DNA replication: DNA polymerase delta subunit Cdm1	1	1.62107
SPBC660.09	mug168	sequence orphan	1	1.35796
SPBC660.10		translation elongation factor G	1	1.35796
SPAC3H1.11	hdr1	oxidative stress response: transcription factor	2	2.41	1.31
SPAC29B12.06c	rcd1	RNA-binding protein Rcd1: CCR4-NOT complex subunit; repression of conjugation	1	2.19269
SPAC29B12.07	sec16	multidomain vesicle coat component Sec16	1	2.19269
SPAC26H5.13c		conserved hypothetical: DUF1753 family protein	1	1.1813
SPAC18B11.09c		acetyltransferase	1	1.67644
SPAC18B11.11		GTPase activating protein	1	1.67644
SPAC18B11.10	tup11	transcriptional corepressor Tup11	1	1.67644
SPBC83.19c		sequence orphan (mitochondrion)	1	1.27549
SPBC83.18c		C2 domain	2	1.28	1.21
SPBC83.17		multiprotein bridging factor	1	1.27549
SPCC1393.06c		rRNA processing: rRNA processing protein Ipi1 (predicted)	1	1.92425
SPBP4H10.09	rsv1	transcription factor Rsv1	1	1.58847
SPBC19C2.05	ran1	serine/threonine protein kinase Ran1	1	1.82085
SPAC1751.01c	gti1	gluconate transporter inducer Gti1	1	1.26048
SPBC2F12.11c	rep2	G1/S transition: transcriptional activator Rep2	2	1.08	1.04
SPAC5H10.07		sequence orphan	1	1.29357
SPAC5H10.06c	adh4	alcohol dehydrogenase	1	1.29357
SPBP35G2.03c	sgo1	shugoshin	1	1.05854
SPAC3G9.12	peg1	mitotic spindle component	1	1.81448
SPBC14C8.16c	bot1	aerobic respiration: mitochondrial ribosomal protein subunit	1	1.28306
SPBC14C8.17c		regulator of cell separation/cytokinesis: SAGA-like complex	1	1.28306
SPAC19B12.11c		zinc finger protein	1	2.44757
SPAC19B12.13	cox1102	cytochrome c oxidase assembly protein Cox11	1	2.44757
SPAC19B12.12c	yip11	mRNA splicing: SMN family	1	2.44757
SPCC1739.08c		short chain dehydrogenase	2	1.27	1.1
SPAC19E9.03	pas1	G1/S transition:cyclin	1	1.28091
SPCC11E10.01		cystathionine beta-lyase	1	1.79476
SPAC23C11.10		conserved eukaryotic protein: similar to human c16orf57	1	1.37572
SPAC23C11.09		alanine-tRNA ligase	2	1.38	1.25
SPAC1F8.08		sequence orphan	1	1.81362
SPAC1F8.07c		pyruvate decarboxylase	1	1.81362
SPBC409.08		spermine transporter family	2	1.39	1.21
SPAC1952.09c		fatty acid biosynthesis: acetyl-CoA hydrolase	1	1.26931
SPAC1952.10c		plasma membrane protein	1	1.26931
SPAC56F8.11	spc3	signal peptidase subunit	1	1.64377
SPAC56F8.12		conserved fungal protein	2	1.64	1.34
SPAC56F8.10	met9	methylenetetrahydrofolate reductase Met9	1	1.64377
SPAC25A8.01c		SNF2 family	2	1.1	1.13
SPAC25A8.02		sequence orphan	2	1.1	1.13
SPAC2F3.15	lsk1	latrunculin sensitive kinase Lsk1	1	1.40132
SPAC2F3.14c		conserved fungal protein	1	1.40132
SPAC1B1.01		transcription factor	1	2.08358
SPAP14E8.04	oma1	metallopeptidase	1	1.5934
SPAP14E8.05c		conserved hypothetical: UPF0136 family protein	1	1.5934
SPBC83.03c	tas3	centromere silencing: RITS complex subunit 3	1	1.7585
SPBC83.07	jmj3	Lid2 complex subunit Jmj3	1	1.7585
SPBC83.05		mitochondrial RNA-binding protein (predicted)	1	1.7585
SPBC83.04	apc15	anaphase-promoting complex subunit Apc15	1	1.7585
SPCPB1C11.01	amt1	ammonium transporter	2	2.08	1.03
SPAC23E2.03c	ste7	meiotic suppressor protein Ste7	1	1.90208
SPCC1322.07c		sequence orphan	1	1.18979
SPCC1322.08	srk1	MAPK-activated protein kinase Srk1	1	1.18979
SPCC736.12c	mmi1	YTH family protein Mmi1: negative regulator of meiosis	1	1.10923
SPAC8C9.03	cgs1	cAMP-dependent protein kinase regulatory subunit Cgs1	1	1.13476
SPCC1742.01	gsf2	glycoprotein	3	2.37	1.41	1.2
SPAC20G8.10c		phospholipid biosynthesis: beclin family protein	1	1.33974
SPAC3A12.02		inorganic pyrophosphatase	1	1.33974
SPAC3A12.03c		zinc finger protein	1	1.33974
SPBC1861.03	mak10	NatC N-acetyltransferase complex subunit Mak10	1	1.79088
SPBC1861.02	abp2	DNA replication initiation: ARS binding protein Abp2	1	1.79088
SPACUNK4.06c	rpb7	DNA-directed RNA polymerase complex II subunit Rpb7	1	1.41779
SPBC29A10.04	psm1	mitotic cohesin complex subunit Psm1	1	1.30886
SPBC29A10.03c	rlf2	chromatin remodeling complex subunit Rlf2	1	1.30886
SPBC31A8.01c	cwl1	reticulon-like protein	1	1.28944
SPBC11B10.08		conserved fungal protein	1	1.39227
SPBC11B10.07c	ivn1	CDC50 domain protein	1	1.39227
SPBC11B10.09	cdc2	cyclin-dependent protein kinase Cdc2	1	1.39227
SPCC1442.01	ste6	guanyl-nucleotide exchange factor activity	1	1.16945
SPCC1450.16c		triacylglycerol lipase	1	1.16945
SPAC20G8.03	itr2	MFS myo-inositol transporter	1	1.19037
SPAC20G8.02		phospholipase	1	1.19037
SPAC13A11.01c	rga8	GTPase activating protein	1	1.78441
SPCC1223.09		uricase	1	1.64493
SPCC965.13		MFS family membrane transporter	1	1.83304
SPCC1235.01		sequence orphan	1	2.24585
SPBPB21E7.08		pseudogene	1	1.59754
SPCC4G3.12c		zinc finger protein	1	1.83598
SPAC25H1.02	jmj1	jmjC domain	1	2.10933
SPAC23H3.15c		oxidative stress response: sequence orphan	1	2.10933
SPAC22F8.07c	rtf1	Myb family	1	1.31798
SPAC22F8.08		GTPase activating protein	1	1.31798
SPBC56F2.09c	arg5	amino acid/arginine biosynthesis: carbamoyl-phosphate synthase Arg5	1	1.92163
SPBC56F2.11	met6	homoserine O-acetyltransferase	1	1.92163
SPBC56F2.10c	alg5	dolichyl-phosphate beta-glucosyltransferase Alg5	1	1.92163
SPCC2H8.05c		sequence orphan	1	1.38442
SPAC5D6.10c	mug116	sequence orphan	1	1.92702
SPAC5D6.13		Golgi phosphoprotein 3 family	1	1.92702
SPAC5D6.12		mitochondrial translation protein (predicted)	1	1.92702
SPAC23C11.08	php3	CCAAT-binding factor complex subunit Php3	1	1.24734
SPAC23C11.06c		hydrolase (predicted)	1	1.24734
SPAC23C11.07		sequence orphan	1	1.24734
SPCC338.04	cid2	caffeine induced death protein Cid2: mitochondrion	1	1.19877
SPCC338.02	mug112	sequence orphan	1	1.19877
SPCC338.03c		dubious ORF	1	1.19877
SPBC428.11		homocysteine synthase	1	1.76156
SPAC4G9.16c	rpl901	60S ribosomal protein L9	1	1.40695
SPAC4G9.19		DNAJ domain protein	1	1.40695
SPAC4G9.17c	mrps5	mitochondrial ribosomal protein subunit S5	1	1.40695
SPAC5D6.08c	mes1	meiosis II protein Mes1	1	1.63099
SPAC5D6.07c	pxa1	late endosome to vacuole transport: PXA domain protein; golgi retrograde transport	1	1.63099
SPAC5D6.09c		GPR/FUN34 family	1	1.63099
SPBC27.08c	sua1	sulfate adenylyltransferase	1	1.41363
SPBC28F2.02	mep33	mitotic spindle checkpoint: mRNA export protein Mep33	1	1.41363
SPBC27.06c	mgr2	mitochondrial membrane protein Mgr1	1	1.41363
SPBC28F2.03	ppi1	cyclophilin	1	1.41363
SPAC2F7.09c		conserved hypothetical: mitochondrial GTPase related protein (predicted)	1	1.10303
SPAC2F7.10		palmitoyltransferase	1	1.10303
SPAC29A4.14c		peroxin	1	1.66164
SPAC29A4.16	hal4	halotolerence protein 4	1	1.66164
SPAC29A4.15		serine-tRNA ligase	1	1.66164
SPAC6G9.05		peroxisomal coenzyme A diphosphatase	1	1.61277
SPAC29E6.10c		kinetochore protein	1	1.55346
SPAC16.01	rho2	cell polarity: Rho family GTPase Rho2	1	1.55346
SPAPB18E9.02c	ppk18	serine/threonine protein kinase Ppk18	1	1.65571
SPBC839.06	cta3	calcium signaling/homeostasis: cation-transporting P-type ATPase Cta3	1	1.72259
SPBC839.05c	rps1701	40S ribosomal protein S17	1	1.72259
SPBC646.13	sds23	CBS domain protein	1	1.46129
SPCC16C4.09	sts5	cell polarity: RNB-like protein	1	1.70886
SPAC13G7.12c		phospholipid biosynthesis: choline kinase	1	2.04671
SPBC23G7.07c		DNA replication regulator (predicted)	1	1.96543
SPBC23G7.06c		conserved eukaryotic protein	1	1.96543
SPAC6G9.13c	bqt1	meiotically upregulated gene Mug23	1	1.34458
SPAC6G9.14		RNA-binding PUMILIO protein: deadenylation-dependent decay; meiotic role	1	1.34458
SPBPB2B2.07c		DUF999	1	1.2762
SPBPB2B2.08		conserved fungal protein	1	1.2762
SPAC24H6.13		DUF221	1	1.29124
SPAC24H6.12c	uba3	ubiquitin activating enzyme	1	1.29124
SPAC8F11.10c	pvg1	pyruvyltransferase	2	1.53	1.44
SPBC1734.11		chaperone regulator	2	1.17	1.16
SPBC1734.10c		mRNA processing protein	2	1.17	1.16
SPCC162.10	ppk33	serine/threonine protein kinase	1	1.08946
SPCC162.09c	hmg1	ergosterol biosynthesis: 3-hydroxy-3-methylglutaryl-CoA reductase	1	1.08946
SPBC405.05		sequence orphan	1	1.5582
SPBC405.04c	ypt7	late endosome to vacuole transport: GTPase Ypt7	1	1.5582
SPBC405.03c		membrane transporter (predicted)	1	1.5582
SPBC405.06		DNAJ domain protein	1	1.5582
SPAC1F7.06		conserved hypothetical: ThiJ domain protein	1	1.6351
SPAC1F7.05	cdc22	ribonucleoside reductase large subunit Cdc22	1	1.6351
SPBC725.01		aspartate aminotransferase	1	1.43524
SPBC4.07c	rpt2	19S proteasome regulatory subunit	1	1.43524
SPBC21C3.08c		ornithine aminotransferase	1	1.32176
SPBC21C3.07c		actin binding methyltransferase	1	1.32176
SPBC21C3.09c		fumarylacetoacetate	1	1.32176
SPBC725.02	mpr1	oxidative stress response: speedy; histidine-containing response regulator phosphotransferase Mpr1	1	1.05446
SPAC824.06	tim14	TIM23 translocase complex subunit Tim14	1	1.20947
SPAC688.10	rev3	DNA polymerase zeta catalytic subunit	1	1.25034
SPAC824.05	vps16	late endosome to vacuole transport: HOPS complex subunit Vps16	1	1.25034
SPBC609.05	pob3	centromere silencing: FACT complex component	1	1.46007
SPBC609.04	caf5	spermine transporter family	1	1.46007
SPCC1235.02	bio2	vitamin metabolism: biotin synthase	1	1.06762
SPCC1235.03		smr domain protein	1	1.06762
SPAC10F6.17c		protein phosphatase type 2C	1	1.52383
SPAC10F6.16	mug134	mRNA stability protein Igo1	1	1.52383
SPAC56E4.02c	alg13	N-acetylglucosaminyldiphosphodolichol N-acetylglucosaminyltransferase Alg13	1	1.52383
SPAC19G12.11	coq9	aerobic respiration: ubiquinone biosynthesis protein Coq9	1	1.42063
SPAC19G12.12	dlp1	decaprenyl diphosphate synthase subunit 2 Dlp1	1	1.42063
SPAC19G12.10c	cpy1	serine carboxypeptidase	1	1.42063
SPAC19D5.11c	ctf8	DNA replication: DNA replication factor C complex subunit Ctf8	1	1.21364
SPAC19D5.06c	din1	rRNA processing: Dhp1p-interacting protein Din1	1	1.21364
SPAC3A11.07		vitamin metabolism: NADH dehydrogenase	2	1.69	1.51
SPBC354.06	mrps16	mitochondrial ribosomal protein subunit S16	1	1.06848
SPBC354.05c	sre2	membrane-tethered transcription factor	1	1.06848
SPBP26C9.03c		iron ion transporter	1	1.7146
SPAC26H5.08c	bgl2	fungal cell wall: glucan 1,3-beta-glucosidase	1	1.36345
SPCPB1C11.03		membrane transporter	1	1.29434
SPBC4B4.04		translation initiation factor eIF2A	1	1.24102
SPBC3E7.02c	hsp16	heat shock protein	1	1.3682
SPBC3E7.01	fab1	1-phosphatidylinositol-3-phosphate 5-kinase Fab1	1	1.3682
SPBPB2B2.12c		bifunctional enzyme	1	1.13641
SPBPB2B2.13	gal1	galactokinase	1	1.13641
SPAP27G11.11c		dubious ORF	1	1.52802
SPAP27G11.10c	nup184	nucleoporin	1	1.52802
SPAP27G11.12		conserved hypothetical: human down-regulated in multiple cancers-1 homolog 1	1	1.52802
SPAP27G11.16		sequence orphan	1	1.52802
SPAPB1E7.11c		sequence orphan (possible mitochondrion protein)	1	1.22273
SPAPB1E7.12	rps602	40S ribosomal protein S6	1	1.22273
SPCC1393.09c		RWD domain	1	1.02131
SPCC1393.10	ctr4	copper transporter complex subunit Ctr4	1	1.02131
SPCC1393.14	ten1	telomere maintenance: nuclear telomere cap complex subunit	1	1.02131
SPBC354.07c		oxysterol binding protein	1	1.13653
SPBC1709.03		conserved fungal protein	1	1.50175
SPBC1709.02c		valine-tRNA ligase	1	1.50175
SPBC9B6.10	cdc37	chaperone	1	1.37356
SPBC9B6.09c	mdl1	mitochondrial peptide-transporting ATPase	1	1.37356
SPBPB2B2.05		GMP synthase [glutamine-hydrolyzing]	1	1.27925
SPAC4G8.03c		RNA-binding PUMILIO protein: deadenylation-dependent decay	1	1.6162
SPBC1A4.11c		sequence orphan	1	1.5515
SPBC1A4.08c	cct3	chaperonin-containing T-complex gamma subunit Cct3	1	1.5515
SPBC1A4.09		rRNA processing: pseudouridine synthase	1	1.5515
SPCC548.03c	wtf4	wtf element	1	1.46583
SPCC548.05c		zinc finger protein	1	1.46583
SPCC548.04		ubiquitin family protein	1	1.46583
SPAC29B12.10c		OPT oligopeptide transporter family	1	1.37149
SPAC3A12.17c	cys12	cysteine synthase	1	1.5289
SPAC3A12.18	zwf1	pentose phoshate shunt: glucose-6-phosphate 1-dehydrogenase	1	1.5289
SPBC29B5.03c	rpl26	60S ribosomal protein L26	1	1.538
SPBC1683.11c		isocitrate lyase	1	1.51773
SPBC1683.12		nicotinic acid plasma membrane transporter	1	1.51773
SPBC947.05c		iron ion homeostasis: ferric-chelate reductase	1	1.31093
SPBC336.03	efc25	cell polarity: exchange factor Cdc25p-like	1	1.80611
SPBC336.02	dim1	rRNA processing: 18S rRNA dimethylase	1	1.80611
SPAC29E6.04	nnf1	kinetochore protein Nnf1	1	1.46346
SPBC530.11c		transcription factor	1	1.00035
SPCC970.04c	mob2	cell polarity: protein kinase activator Mob2	1	1.69131
SPCC970.05	rpl3601	60S ribosomal protein L36	1	1.69131
SPCC970.06		cargo receptor for soluble proteins	1	1.69131
SPCC737.04		S. pombe specific UPF0300 family protein 6	1	1.61995
SPCC737.02c	qcr7	ubiquinol-cytochrome-c reductase complex subunit 6	1	1.61995
SPCC737.03c	ima1	integral inner nuclear membrane protein	1	1.61995
SPAC13D6.04c	btb3	BTB/POZ domain	1	1.223
SPAC4G9.02		DNA replication: ribonuclease H	1	1.223
SPAC4G9.03	adk1	adenylate kinase Adk1	1	1.223
SPAC13D6.03c		tRNA (uridine) methyltransferase Trm9 (predicted)	1	1.223
SPAC13D6.05	alp11	tubulin specific chaperone	1	1.223
SPBC660.13c	ssb1	DNA replication: DNA replication factor A subunit Ssb1	2	1.05	1.19
SPBC660.15		mRNA polyadenylation: mRNA cleavage factor complex	2	1.05	1.19
SPBC660.14	mik1	DNA replication initiation: mitotic inhibitor kinase Mik1	2	1.05	1.19
SPAPB1E7.06c	eme1	DNA replication: Holliday junction resolvase subunit Eme1	2	1.47	1.3
SPAC3G9.14	sak1	transcriptional repressor	1	1.65477
SPCC191.02c		acetyl-CoA ligase	2	1.42	1.06
SPAC23C11.12	hcn1	anaphase-promoting complex subunit Hcn1	1	1.19134
SPAC23C11.11	cka1	cell polarity: serine/threonine protein kinase Cka1	1	1.19134
SPAC343.04c	gnr1	WD repeat protein	1	1.12141
SPAC343.07	mug28	meiotically upregulated gene Mug28	1	1.12141
SPAC343.05	vma1	V-type ATPase	1	1.12141
SPAC31G5.02		ER chaperone Rot1 (predicted): unfolded protein response	1	1.05129
SPAPB1A11.04c		transcription factor	1	1.05129
SPAC31G5.03	rps1101	40S ribosomal protein S11	1	1.05129
SPAC31G5.01	sap49	mRNA splicing: RNA-binding protein	1	1.05129
SPAC3A11.04		sequence orphan	1	1.77498
SPAC3A11.02	cps3	zinc finger protein	1	1.77498
SPCPJ732.03	meu15	meiotic expression upregulated	1	1.38512
SPCPJ732.02c		xylulose kinase	1	1.38512
SPCC584.01c		sulfite reductase NADPH flavoprotein subunit	1	1.08037
SPCC584.02	cuf2	Cu metalloregulatory transcription factor Cuf2	1	1.08037
SPBC317.01	mbx2	MADS-box transcription factor Pvg4	1	1.61387
SPBC16H5.13		WD repeat protein	1	1.07834
SPBC16H5.11c	skb1	cell polarity: arginine N-methyltransferase	1	1.07834
SPBC16H5.12c		calcineurin-like phosphoesterase	1	1.07834
SPAC23G3.04	ies4	Ino80 complex subunit:	1	1.00388
SPAC23G3.02c	sib1	iron ion homeostasis: ferrichrome synthetase Sib1	1	1.00388
SPAC23G3.03	sib2	iron ion homeostasis: ornithine N5 monooxygenase	1	1.00388
SPAC1F7.08	fio1	iron ion homeostasis: iron transport multicopper oxidase	2	1.71	1.08
SPAC1F7.07c	fip1	iron ion homeostasis: iron permease	2	1.71	1.08
SPBC26H8.11c		conserved fungal protein	1	1.23289
SPBC26H8.12		cytochrome c heme lyase	1	1.23289
SPBC23G7.11		DNA-3-methyladenine glycosidase Mag2	1	1.04865
SPBC23G7.10c		NADH-dependent flavin oxidoreductase	1	1.04865
SPAC2F7.11	nrd1	rrm RNA recognition motif: negative regulation of conjugation with cellular fusion	2	1.23	1.59
SPBC29B5.01	atf1	transcription factor Atf1	1	1.21056
SPAC227.13c	isu1	iron ion homeostasis: iron-sulfur cluster assembly scaffold protein Isu1	1	1.43039
SPAC227.14		nicotinamide riboside kinase (predicted)	1	1.43039
SPCC645.06c	rgf3	regulator of cell separation/cytokinesis: RhoGEF Rgf3	1	1.34397
SPCC645.07	rgf1	1,3-beta-glucan biosynthesis: RhoGEF Rgf1	1	1.34397
SPCC1739.01		zinc finger protein	1	1.68316
SPAPB1A10.07c		sphingolipid biosynthesis protein (predicted)	1	1.28509
SPAPB1A10.08		sequence orphan	1	1.28509
SPCPB1C11.02		amino acid permease family	1	1.02918
SPBC1773.02c		oxidative stress response/redox homeostasis: thioredoxin peroxidase	1	1.72454
SPBC1773.03c		aminotransferase	1	1.72454
SPAC8C9.12c		mitochondrial carrier	2	1.34	1.37
SPAC8C9.14	prr1	oxidative stress response: transcription factor Prr1	2	1.34	1.37
SPCP31B10.07	eft202	translation elongation factor 2	1	1.37697
SPCP31B10.06		C2 domain	1	1.37697
SPCC1223.05c	rpl3702	60S ribosomal protein L37	1	1.40593
SPCC1223.15c	spc19	DASH complex subunit Spc19	1	1.40593
SPCC1223.06	tea1	cell polarity: cell end marker Tea1	1	1.40593
SPCC18B5.03	wee1	DNA replication initiation: dual specificity protein kinase Wee1	1	1.35271
SPCC18B5.02c		pseudogene	1	1.35271
SPAC1B1.03c	kap95	karyopherin	1	1.50399
SPAC1B1.04c		poly(A)-specific ribonuclease complex subunit Pan3 (predicted)	1	1.50399
SPBPB7E8.02		conserved hypothetical: PSP1 family protein	1	1.22974
SPCC13B11.02c		sequence orphan	1	1.55047
SPCC576.08c	rps2	40S ribosomal protein S2	1	1.22998
SPCC576.09	rps20	40S ribosomal protein S20	1	1.22998
SPBC16D10.11c	rps1801	40S ribosomal protein S18	2	1.31	1.01
SPCC576.02		hydantoin racemase	1	1.08177
SPCC576.01c		sulfonate dioxygenase	1	1.08177
SPCC576.19c		dubious ORF	1	1.08177
SPCC594.01		conserved hypothetical: DUF1769 family protein	1	1.10494
SPAC17A5.16		conserved hypothetical: human down-regulated in multiple cancers-1 homolog 3	1	1.31645
SPAC17A5.15c		glutamate-tRNA ligase	1	1.31645
SPAC6G9.03c		histone chaperone	1	1.21396
SPAC6G9.04	mug79	meiotically upregulated gene Mug79	1	1.21396
SPAC3C7.04		transcription factor	1	1.1472
SPAC3C7.02c		protein kinase inhibitor	1	1.1472
SPAC3C7.03c	rhp55	RecA family ATPase Rhp55	1	1.1472
SPBC336.08	spc24	spindle pole body protein Spc24	1	1.01119
SPCC584.15c		arrestin family	1	1.15706
SPCC622.12c		NADP-specific glutamate dehydrogenase	1	1.24234
SPAC9.08c		steroid reductase	1	1.18498
SPAC9.10		amino acid permease family	1	1.18498
SPAC9.09	met26	homocysteine methyltransferase	1	1.18498
SPAC20G8.04c		vitamin metabolism: electron transfer flavoprotein-ubiquinone oxidoreductase	1	1.49476
SPAC17A2.08c		sequence orphan	1	1.56091
SPAC17A2.09c	csx1	RNA-binding protein Csx1: regulation of mRNA stability involved in response to stress	1	1.56091
SPAC1565.03		sequence orphan	2	1.41	1.01
SPAC1565.01		conserved fungal protein	4	1.41	1.01	1.19	1.09
SPAC1565.02c		GTPase activating protein	2	1.41	1.01
SPCC1322.04		UTP-glucose-1-phosphate uridylyltransferase	1	1.00449
SPBC1773.14	arg7	amino acid/arginine biosynthesis: argininosuccinate lyase	1	1.28696
SPBC1773.13		aromatic aminotransferase	1	1.28696
SPAPB24D3.10c	agl1	alpha-glucosidase Agl1	1	1.20286
SPAC1002.12c		succinate-semialdehyde dehydrogenase	1	1.25848
SPAC11E3.15	rpl22	60S ribosomal protein L22	1	1.43491
SPAP8A3.02c	ofd2	2 OG-Fe(II) oxygenase superfamily protein Ofd2	1	1.43491
SPAC56E4.04c	cut6	fatty acid biosynthesis: acetyl-CoA carboxylase	1	1.06593
SPAC56E4.05	mug69	conserved hypothetical: DUF788 family protein	1	1.06593
SPBC713.12	erg1	ergosterol biosynthesis: squalene monooxygenase Erg1	1	1.09108
SPAC1F5.05c		sequence orphan	1	1.09484
SPAC1F5.06		heat shock protein 70 family	1	1.09484
SPBC2F12.09c	atf21	transcription factor Atf21	1	1.0999
SPBC2F12.10		mitochondrial ribosomal protein subunit L35	1	1.0999
SPBC2F12.08c	ceg1	mRNA guanylyltransferase Ceg1	1	1.0999
SPCC576.17c		MFS family membrane transporter	2	1.35	1.33
SPCC126.01c		WD repeat protein	1	1.32899
SPBC32H8.05		conserved fungal protein	1	1.31486
SPBC32H8.04c		rRNA processing: rRNA processing protein Fcf1 (predicted)	1	1.31486
SPAC144.08		co-chaperone	1	1.25016
SPAC144.07c		ATP binding protein	1	1.25016
SPAPB17E12.14c		glycolysis: 6-phosphofructo-2-kinase	2	1.19	1.09
SPAC57A7.10c	sec21	coatomer gamma subunit	1	1.1559
SPAC57A7.12		heat shock protein 70 family	1	1.1559
SPAC57A7.11	mip1	WD repeat protein Mip1	1	1.1559
SPAC3A12.05c	taf2	TATA-binding protein	1	1.28932
SPAC3A12.07	rpb11	DNA-directed RNA polymerase II complex subunit Rpb11	1	1.28932
SPAC3A12.06c		sodium/calcium exchanger	1	1.28932
SPAC3A12.19		mitochondrial ribosomal protein	1	1.28932
SPBC3H7.07c		phosphoserine phosphatase	1	1.0142
SPBC3H7.06c	pof9	F-box protein	1	1.0142
SPBC3H7.09	mug142	meiotically upregulated gene Mug142	1	1.0142
SPBC3H7.08c		conserved fungal protein	1	1.0142
SPCC417.04		dubious ORF	1	1.05551
SPCC553.11c		transcription factor TFIIA complex small subunit	1	1.16007
SPAC57A7.07c		homocysteine methyltransferase	1	1.131
SPAC57A7.08	pzh1	serine/threonine protein phosphatase Pzh1	1	1.131
SPAC22A12.11	dak1	dihydroxyacetone kinase Dak1	1	1.00725
SPAC22A12.09c	sap114	mRNA splicing: complexed with Cdc5	1	1.00725
SPAC22A12.10		phospholipid biosynthesis: aminoalcoholphosphotransferase	1	1.00725
SPBC29A3.16	rrs1	rRNA processing: ribosome biogenesis protein	1	1.11643
SPBC29A3.15c	rsm23	mitochondrial ribosomal protein subunit S23	1	1.11643
SPBC29A3.17	gef3	RhoGEF Gef3	1	1.11643
SPBC29A3.14c	trt1	telomere maintenance: telomerase reverse transcriptase 1 protein Trt1	1	1.11643
SPCC338.08	ctp1	CtIP-related endonuclease: DSB processing	1	1.59801
SPAC1834.09	mug51	conserved fungal protein	1	1.06879
SPAC25B8.12c		nucleotide-sugar phosphatase (predicted)	1	1.02499
SPBC18E5.01		conserved hypothetical: cycloisomerase 2 family	1	1.07801
SPCC1739.07		rRNA processing: substrate-specific nuclear cofactor for exosome activity	1	1.10019
SPBC725.04		oxalyl-CoA decarboxylase	2	1.02	1.11
SPBC725.03		conserved yeast protein	2	1.02	1.11
SPBC28E12.03	rga4	GTPase activating protein	1	1.13686
SPBC660.06		conserved fungal protein	2	1.18	1.1
SPAC30D11.02c		sequence orphan	1	1.33238
SPAC30D11.03	drs1	rRNA processing: ATP-dependent RNA helicase	1	1.33238
SPAC30D11.01c		alpha-glucosidase	1	1.33238
SPAC10F6.13c		aspartate aminotransferase	1	1.11911
SPAC10F6.15		S. pombe specific UPF0300 family protein 1; meiosis role	1	1.11911
SPAC10F6.14c		ABC1 kinase family protein	1	1.11911
SPCC1739.13	ssa2	heat shock protein 70 family	1	1.29174
SPBC947.03c		conserved hypothetical: Sm domain protein	1	1.11038
SPAC17A2.12		chromatin remodeling complex subunit	1	1.03833
SPAC13F5.02c	ptr6	transcription factor TFIID complex subunit Taf7	1	1.05474
SPAC24B11.08c		COPII-coated vesicle component	1	1.00097
SPAC24B11.09		conserved hypothetical: human BRP44 ortholog	1	1.00097
SPAC9E9.14	vps24	late endosome to vacuole transport: SNF7 family class E vps	1	1.02763
SPAC9E9.12c		ABC transporter family	1	1.02763
SPAC9E9.13	wos2	p23 homolog	1	1.02763
SPCC191.03c		sequence orphan	1	1.06261
SPCC191.06		sequence orphan	1	1.06261
SPCC191.04c		dubious ORF	1	1.06261
SPAC24B11.13	hem3	hydroxymethylbilane synthase	1	1.16565
SPAC24B11.12c		P-type ATPase	1	1.16565
SPAC24B11.14		dubious ORF	1	1.16565
SPBC839.15c	ef1a-c	translation elongation factor EF-1 alpha	1	1.51625
SPBC839.16		folic acid biosynthesis: C-1-tetrahydrofolate synthase	1	1.51625
SPBC839.14c		methyltransferase	1	1.51625
SPCC330.06c		oxidative stress response/redox homeostasis: thioredoxin peroxidase	1	1.20487
SPCC16C4.03	pin1	peptidyl-prolyl cis-trans isomerase Pin1	1	1.46591
SPCC16C4.20c		sequence orphan	1	1.46591
SPCC16C4.02c		conserved hypothetical: DUF1941 family protein	1	1.46591
SPBC83.08		AAA family ATPase	1	1.07802
SPBC36.08c	cog2	Golgi transport complex subunit Cog2 (predicted)	1	1.0402
SPBC36.10		mitochondrial intermembrane space protein sorting protein (predicted)	1	1.0402
SPBC36.09	sap61	mRNA splicing: zinc finger protein	1	1.0402
SPBC1709.01	chs2	chitin synthase II	1	1.04079
SPBC1734.16c	pst3	SIN3 family co-repressor	1	1.04079
SPAC29B12.14c		purine transporter	1	1.25608
SPAC1039.01		amino acid permease family	1	1.25608
SPCC613.11c	meu23	B13958 domain	1	1.01969
SPCC613.12c	raf1	centromere silencing: Rik1-associated factor Raf1	1	1.01969
SPCC191.08		conserved hypothetical: DUF1715 family protein	1	1.23521
SPBC3F6.03	trr1	oxidative stress response: thioredoxin reductase	1	1.10495
SPBC3F6.02c		ergosterol biosynthesis: 3 beta-hydroxysteroid dehydrogenase/delta 5-->4-isomerase	1	1.10495
SPBP18G5.02		phospholipid biosynthesis: CDP-diacylglycerol-glycerol-3-phosphate 3-phosphatidyltransferase	1	1.04231
SPAC19B12.01		TPR repeat protein	1	1.06356
SPAC4F10.19c		zinc finger protein	1	1.06356
SPAC4F10.20	grx1	oxidative stress response/redox homeostasis: glutaredoxin	1	1.06356
SPAC1635.01		voltage-dependent anion-selective channel	1	1.00722
SPAC3F10.11c		ABC transporter family	1	1.00498
SPAC3F10.12c		basic helix-loop-helix	1	1.00498
SPAC29A4.17c		mitochondrial FUN14 family protein	1	1.04361
SPAC29A4.18	prw1	WD repeat protein	1	1.04361
SPAC1639.01c		fatty acid biosynthesis: GNS1/SUR4 family protein	1	1.26981
SPAC1D4.11c	lkh1	regulator of cell separation/cytokinesis: dual specificity protein kinase Lkh1	1	1.15398
SPAC27D7.13c	ssm4	microtubule movement: p150-Glued	1	1.01242
SPAC27D7.12c	but1	neddylation pathway protein But1	1	1.01242
SPBC19C2.03	rpc10	DNA-directed RNA polymerase I, II and III subunit Rpc10	1	1.01272
SPAC323.03c		sequence orphan: SPB/septum localization	1	1.00482
SPAC323.02c		20S proteasome component	1	1.00482
SPAC323.04		AAA family ATPase	1	1.00482
SPCC285.16c	msh6	MutS protein homolog	1	1.00604
SPCC1223.01		zinc finger protein	1	1.00604
SPCC285.17	spp27	RNA polymerase I transcription factor subunit Spp27	1	1.00604
SPAC18G6.10		chromosome segregation protein	1	1.19893
SPAC18G6.07c	mra1	rRNA processing: nucleolar protein	1	1.19893
SPAC18G6.09c		oxidative stress response: sequence orphan	1	1.19893
SPAC13G6.08		WD repeat protein	1	1.03037
SPAC13G6.06c		glycine cleavage complex subunit P	1	1.03037
SPAC13G6.07c	rps601	40S ribosomal protein S6	1	1.03037
SPAPB1A10.11c		glutamyl-tRNA synthetase	1	1.05676
SPAC9E9.04		bap31homolog	1	1.10547
SPAC9E9.03	leu2	amino acid/leucine biosynthesis: 3-isopropylmalate dehydratase Leu2	1	1.10547
SPCC61.02	spt3	histone acetyltransferase complex subunit Spt3	1	1.08724
SPCC61.01c	str2	iron ion homeostasis: siderophore-iron transporter Str2	1	1.08724
SPAC1039.04		nicotinic acid plasma membrane transporter	1	1.00357
SPBC27B12.14		mitochondrial membrane protein complex assembly protein	1	1.02393
SPBC27B12.10c	tom7	mitochondrial TOM complex subunit Tom7	1	1.02393
SPBC27B12.11c		transcription factor	1	1.02393
SPAC644.17c	mrpl9	mitochondrial ribosomal protein subunit L9	1	1.04273
SPAC644.16		mRNA polyadenylation: RNA-binding protein	1	1.04273
SPCC962.01		C2 domain	1	1.24507
SPCP31B10.08c	rpl35a	60S ribosomal protein L35a	1	1.24507
SPBC19F8.07	crk1	cyclin-dependent kinase activating kinase Crk1	1	1.07059
SPBC19F8.06c	meu22	meiotic expression upregulated	1	1.07059
SPBC19F8.08	rps401	40S ribosomal protein S4	1	1.07059
SPBC18H10.02	lcf1	long-chain-fatty-acid-CoA ligase Lcf1	1	1.17372
SPBC18H10.03	tif35	translation initiation factor eIF3g	1	1.17372
SPBC9B6.08	clc1	clathrin light chain	1	1.0996
SPBC9B6.07		rRNA processing: nucleolar protein Nop52 family	1	1.0996
SPBC25B2.04c		mitochondrial ribosome assembly protein	1	1.0532
SPBC25B2.05	mis3	rRNA processing: KH domain	1	1.0532
SPAC1071.10c	pma1	P-type proton ATPase	1	1.04172
SPCC970.10c		E3 ubiquitin ligase	1	1.1194
SPCC970.11c	wtf9	wtf element	1	1.1194
SPBC1711.16		rRNA processing: WD repeat protein	1	1.07492
SPBC1711.17	prp16	mRNA splicing: ATP-dependent RNA helicase	1	1.07492
SPBC1711.15c		sequence orphan	1	1.07492
SPAC26A3.12c	dhp1	rRNA processing/mRNA transcription termination: 5'-3' exoribonuclease Dhp1	1	1.03917
SPBC18E5.04	rpl1001	60S ribosomal protein L10	1	1.02216
SPBC18E5.03c	sim4	centromere silencing: kinetochore protein Sim4	1	1.02216
SPBC18E5.06	rps21	40S ribosomal protein S21	1	1.02216
SPBC18E5.02c		serine palmitoyltransferase complex subunit	1	1.02216
SPAPB15E9.01c	pfl2	glycoprotein	1	1.01168
