# Supplementary material for: Deciphering the Transcriptional-Regulatory Network of Flocculation in Schizosaccharomyces pombe
Source: PLoS Genet. 2012 Dec 6;8(12):e1003104. doi: 10.1371/journal.pgen.1003104 (PMC3516552; doi:10.1371/journal.pgen.1003104)
Supplement: Table S9 — Expression Microarray Profiling of sre2 deletion strain versus isogenic wild type. (XLSX) [file pgen.1003104.s010.xlsx]

## Sheet: Sheet1
Table S9 Expression Microarray Profiling of sre2 deletion strain vs. isogenic wild type
Systematic Name	Gene Name	Description	sre2 Del log2 Fold Change	sre2 Del Stdev
SPBC776.01	rpl29	60S ribosomal protein L29	2.91833	0.120408
SPAC3G6.13c	#N/A	60S ribosomal protein L41	2.79367	0.0804332
SPAC30D11.12	rpl3802	60S ribosomal protein L38	2.74454	0.197563
SPCC663.04	rpl39	60S ribosomal protein L39	2.54179	0.346405
SPAC3F10.18c	#N/A	60S ribosomal protein L41	2.43257	0.551119
SPAC25G10.06	rps2801	40S ribosomal protein S28	2.43147	0.287259
SPAC4G8.02c	sss1	translocon gamma subunit Sss1	2.37166	0.0867406
SPBC19G7.03c	rps3002	40S ribosomal protein S30	2.32968	0.198211
SPBC1711.15c	0	sequence orphan	2.32258	0.160717
SPBC3D6.15	rps2501	40S ribosomal protein S25	2.25998	0.0668011
SPBC577.02	rpl3801	60S ribosomal protein L38	2.25403	0.105455
SPBC1685.09	rps29	40S ribosomal protein S29	2.1369	0.177329
SPAC2F3.17c	lsm6	mRNA splicing: U6 snRNP-associated protein	2.0772	0.0927624
SPBC2D10.19c	0	pre-60S ribosome shuttling factor (predicted)	2.05537	0.250139
SPBC800.04c	rpl4301	60S ribosomal protein L37a	2.05402	0.0260493
SPAC1B3.20	0	sequence orphan	2.01942	0.185835
SPBC405.07	rpl3602	60S ribosomal protein L36	2.01769	0.0112521
SPAC15E1.03	rpl36a	60S ribosomal protein L36/L42	1.97132	0.240202
SPAC694.05c	rps2502	40S ribosomal protein S25	1.9688	0.0593863
SPAC23C4.11	atp18	F-type ATPase subunit J	1.9646	0.131544
SPBC83.02c	rpl4302	60S ribosomal protein L37a	1.95677	0.123343
SPCC285.15c	rps2802	40S ribosomal protein S28	1.94174	0.154613
SPCC1742.01	gsf2	glycoprotein	1.88079	0.352028
SPCC1442.08c	cox12	aerobic respiration: cytochrome c oxidase subunit VIb	1.87675	0.239342
SPAC1705.02	0	conserved hypothetical: human 4F5S homolog	1.81279	0.210941
SPAC24C9.16c	cox8	aerobic respiration: cytochrome c oxidase subunit VIII	1.80725	0.388496
SPCP1E11.09c	rpp103	60S acidic ribosomal protein	1.80508	0.327998
SPBC1289.05c	vma10	V-type ATPase	1.78456	0.0986075
SPAPB17E12.05	rpl3703	60S ribosomal protein L37	1.77575	0.243381
SPAC19B12.09	srp14	signal recognition particle subunit Srp14	1.77073	0.443067
SPAC4H3.12c	0	dubious ORF (sequence orphan)	1.76086	0.454815
SPAC13G6.04	tim8	TIM22 inner membrane protein import complex subunit Tim8	1.75327	0.102923
SPCC970.05	rpl3601	60S ribosomal protein L36	1.75083	0.299164
SPBC4B4.05	smg1	mRNA splicing: Sm snRNP core protein	1.65498	0.15606
SPAC1F8.06	fta5	Sim4 and Mal2 associated	1.65014	0.186761
SPBC19C2.03	rpc10	DNA-directed RNA polymerase I, II and III subunit Rpc10	1.59532	0.0348997
SPBC19C2.14	smd3	mRNA splicing: Sm snRNP core protein	1.57276	0.116328
SPBC56F2.14	mrpl44	mitochondrial ribosomal protein subunit l44	1.55167	0.0677249
SPAC823.02	0	sequence orphan	1.54582	0.0474082
SPAC1556.05c	0	rRNA processing: CGR1 family	1.54285	0.51207
SPBC3E7.07c	0	conserved hypothetical: DUF757 family protein	1.50329	0.205447
SPBC12D12.08c	ned8	ubiquitin-like modifier Ned8	1.4781	0.642947
SPBC1685.10	rps27	40S ribosomal protein S27	1.46397	0.220393
SPAC222.03c	tim10	Tim9-Tim10 complex subunit Tim10	1.4426	0.0657367
SPBC146.08c	0	translation initiation factor	1.3818	0.290514
SPAC3A11.13	0	prefoldin subunit 6	1.3734	0.504709
SPAC806.03c	rps2601	40S ribosomal protein S26	1.36668	0.215796
SPAC17C9.09c	tim13	TIM22 inner membrane protein import complex subunit Tim13	1.35955	0.189103
SPBC3B9.13c	rpp102	60S acidic ribosomal protein	1.35179	0.0695116
SPBC4F6.08c	mrpl39	mitochondrial ribosomal protein subunit L39	1.31759	0.229361
SPBC947.04	pfl3	glycoprotein	1.30988	0.0782294
SPBC23G7.15c	rpp202	60S acidic ribosomal protein	1.29317	0.179159
SPAC18B11.08c	0	conserved yeast protein	1.28541	0.315523
SPBC18E5.06	rps21	40S ribosomal protein S21	1.28388	0.144277
SPAC31A2.13c	sft1	SNARE	1.2795	0.204269
SPBC2G2.03c	sbh1	translocon beta subunit Sbh1	1.2727	0.154471
SPBC31E1.03	hub1	mRNA splicing: ubiquitin-like protein modifier Hub1	1.26745	0.400858
SPAC16A10.05c	dad1	DASH complex subunit Dad1	1.24461	0.222975
SPBC31F10.15c	atp15	F0-ATPase epsilon subunit	1.23406	0.110094
SPCC1259.05c	cox9	aerobic respiration: cytochrome c oxidase subunit VIIa	1.20857	0.252467
SPAC6G10.11c	ubi3	ribosomal-ubiquitin fusion protein	1.20242	0.0279768
SPBP4H10.13	rps2302	40S ribosomal protein S23	1.2024	0.0994721
SPCC16A11.05c	dim1	mRNA splicing: U4/U6 x U5 tri-snRNP complex subunit Dim1	1.20151	0.0169705
SPBC1539.06	0	acyl-coenzyme A binding protein	1.19863	0.172789
SPAC3H5.10	rpl3202	60S ribosomal protein L32	1.19747	0.148393
SPBC106.05c	tim11	F0-ATPase subunit E	1.18836	0.21154
SPCC1223.05c	rpl3702	60S ribosomal protein L37	1.15959	1.3756
SPAC4F10.20	grx1	oxidative stress response/redox homeostasis: glutaredoxin	1.15487	0.171301
SPCC1235.14	ght5	hexose transporter	1.14342	0.125254
SPAC3H1.03	mug151	mouse transcriptional regulator, HCNGP-like (predicted)	1.13816	0.0278789
SPBC19F8.02	0	conserved hypothetical: nuclear distribution protein NUDC homolog	1.13022	0.286879
SPAC4F10.14c	btf3	nascent polypeptide-associated complex	1.11665	0.419515
SPBC16C6.11	rpl3201	60S ribosomal protein L32	1.11556	0.0386627
SPBC685.07c	rpl2701	60S ribosomal protein L27	1.08718	0.119736
SPCP31B10.08c	rpl35a	60S ribosomal protein L35a	1.07153	0.162078
SPCC24B10.09	rps1702	40S ribosomal protein S17	1.05126	0.314584
SPAC513.03	mfm2	conjugation: M-factor precursor	1.04752	0.243109
SPAC23C11.02c	rps23	40S ribosomal protein S23	1.04464	0.0494605
SPAC227.05	0	prefoldin subunit 4	1.03583	0.09038
SPBC11G11.06c	sme1	mRNA splicing: Sm snRNP core protein Sme1	1.00563	0.135187
SPAC3H8.07c	0	prefoldin subunit 3	1.00353	0.0931836
SPBC30D10.12c	rsm27	mitochondrial ribosomal protein subunit S27	0.993166	0.184969
SPAC222.04c	ies6	chromatin remodeling complex subunit	0.987821	0.388225
SPAC589.10c	0	ribosomal-ubiquitin fusion protein	0.983094	0.208593
SPBC215.02	bob1	prefoldin subunit 5	0.982853	0.186556
SPAC4H3.06	0	sequence orphan	0.977737	0.118221
SPAC3G6.02	dss1	mRNA export protein Dss1	0.976419	0.268812
SPAC19A8.09	0	ER to Golgi transprot protein	0.975916	0.19213
SPBC3B9.05	0	helper of TIM	0.974916	0.0939762
SPCC663.13c	0	N-acetyltransferase	0.974915	0.0981074
SPBC887.07	mrpl38	mitochondrial ribosomal protein subunit L38	0.965874	0.0921996
SPAC19B12.04	rps3001	40S ribosomal protein S30	0.963	2.06134
SPBC1677.02	dpm3	phospholipid biosynthesis: dolichol-phosphate mannosyltransferase subunit 3	0.950251	0.30059
SPAC1782.07	qcr8	aerobic respiration: ubiquinol-cytochrome-c reductase complex subunit 7	0.949621	0.476924
SPBC1861.01c	cnp3	CENP-C	0.93887	0.0510765
SPBPB2B2.01	0	amino acid permease family	0.935191	0.0393694
SPBC1773.12	0	transcription factor	0.934292	0.297316
SPBC337.08c	ubi4	ubiquitin	0.927243	0.282504
SPAC2E1P3.04	0	copper amine oxidase	0.926302	0.0950836
SPAC607.02c	0	conserved fungal protein	0.925271	0.160349
SPBC4F6.04	rpl2502	60S ribosomal protein L25	0.924773	0.142538
SPAC2C4.03c	smd2	mRNA splicing: Sm snRNP core protein Smd2	0.919714	0.369992
SPBC1709.20	pop8	rRNA/tRNA processing: RNase P and RNase MRP subunit	0.91616	0.0291628
SPAC22H10.13	zym1	zinc ion homeostasis: metallothionein	0.909493	0.269124
SPAC6B12.06c	0	conserved fungal protein	0.90909	0.32235
SPBC20F10.09	lsm5	rRNA processing/mRNA splicing: U6 snRNP-associated protein	0.894041	0.325679
SPCC23B6.02c	0	lysine-rich protein	0.885803	0.0805696
SPBPB2B2.05	0	GMP synthase [glutamine-hydrolyzing]	0.885734	0.180135
SPAC11E3.04c	ubc13	ubiquitin conjugating enzyme	0.880545	0.25951
SPAC23H3.07c	mrp2	mitochondrial ribosomal protein subunit S14	0.85614	0.108391
SPBC776.16	0	sequence orphan (spindle pole body)	0.835622	0.16585
SPAC664.04c	rps1602	40S ribosomal protein S16	0.818851	0.0349284
SPCC1322.11	rpl2302	60S ribosomal protein L23	0.818507	0.108624
SPBC6B1.12c	0	SAGA complex subunit	0.817715	0.0194237
SPBC106.18	rpl2501	60S ribosomal protein L25	0.809629	0.100861
SPBC21C3.13	rps1901	40S ribosomal protein S19	0.8081	0.192728
SPBP8B7.06	rpp201	60S acidic ribosomal protein	0.805656	0.267638
SPBC29A10.12	0	HMG-box variant (predicted): transcription	0.800789	0.277204
SPAC9G1.03c	rpl3001	60S ribosomal protein L30	0.79044	0.0333464
SPCC1672.04c	0	mitochondrial copper ion transport protein	0.784428	0.149149
SPAC2F3.09	hem1	5-aminolevulinate synthase: heme biosynthesis	0.776627	0.267874
SPCC24B10.05	tim9	Tim9-Tim10 complex subunit Tim9	0.773866	0.121531
SPBC16C6.08c	qcr6	ubiquinol-cytochrome-c reductase complex subunit 8	0.771005	0.309861
SPBC16H5.15	0	conserved fungal protein	0.767821	0.425949
SPCC338.12	0	protease inhibitor	0.763414	0.0605241
SPCC330.14c	rpl2402	60S ribosomal protein L24	0.761917	0.121022
SPCC285.12	lsm7	mRNA splicing: U6 snRNP-associated protein	0.759115	0.0850201
SPAC1142.05	ctr5	copper transporter complex subunit Ctr5	0.758859	0.00169908
SPAC23C4.04c	0	sequence orphan	0.757824	0.49989
SPAC2H10.02c	0	PDZ domain protein	0.756276	0.16126
SPAC23A1.08c	rpl3401	60S ribosomal protein L34	0.748502	0.127308
SPBC887.08	0	sequence orphan	0.739861	0.220618
SPCC1442.05c	0	mitochondrial protein	0.719409	0.0897656
SPBC409.03	swi5	Swi5 protein	0.718522	0.301567
SPAC1687.06c	rpl44	60S ribosomal protein L28/L44	0.718484	0.00982637
SPAC11E3.15	rpl22	60S ribosomal protein L22	0.712987	0.296968
SPAC8F11.02c	0	zinc finger protein	0.700797	0.0759218
SPBC1198.02	dea2	adenine deaminase Dea2	0.696293	0.153662
SPBC3H7.08c	0	conserved fungal protein	0.694022	0.0430595
SPBC1921.01c	rpl3701	60S ribosomal protein L37	0.69232	0.399611
SPBC16A3.19	0	histone acetyltransferase complex subunit	0.687918	0.0756206
SPBC3E7.02c	hsp16	heat shock protein	0.669808	0.406184
SPBC800.12c	0	ubiquitin family protein	0.666466	0.080236
SPCC338.04	cid2	caffeine induced death protein Cid2: mitochondrion	0.66601	0.00949273
SPAC30C2.03	0	sequence orphan	0.660785	0.215438
SPBC17G9.07	rps2402	40S ribosomal protein S24	0.659735	0.281176
SPAC890.08	rpl31	60S ribosomal protein L31	0.659673	0.08529
SPAC1486.08	0	mitochondrial inner membrane protein	0.652995	0.154049
SPAC6B12.05c	0	chromatin remodeling complex subunit	0.650978	0.273978
SPAC227.08c	yth1	mRNA polyadenylation: zinc finger protein	0.649498	0.266884
SPAC26F1.14c	aif1	apoptosis-inducing factor homolog Aif1	0.644558	0.0401432
SPAC22G7.03	0	sequence orphan	0.640717	0.340351
SPBC29A10.08	gas2	fungal cell wall: 1,3-beta-glucanosyltransferase Gas2 (predicted)	0.636855	0.313607
SPAC11G7.03	idh1	aerobic respiration: isocitrate dehydrogenase	0.633909	0.0194166
SPCC1393.10	ctr4	copper transporter complex subunit Ctr4	0.633707	0.10439
SPBC1734.08	hse1	late endosome to vacuole transport: STAM like protein	0.630897	0.050113
SPAC2F3.08	sut1	alpha-glucoside transporter	0.629189	0.264116
SPAC17H9.14c	0	oxidative stress response/redox homeostasis: protein disulfide isomerase	0.6256	0.31292
SPBC2A9.07c	0	conserved hypothetical: zf-PARP type zinc finger protein	0.620223	0.177129
SPAC2F7.05c	0	translation initiation factor eIF5	0.61908	0.170943
SPAC823.04	0	rRNA processing: DUF947 family (predicted)	0.617412	0.272371
SPBC947.14c	0	sequence orphan	0.616947	0.159288
SPCC1827.03c	0	acetyl-CoA ligase	0.615064	0.149344
SPAC1F12.09	gpi17	phospholipid biosynthesis: pig-S	0.612298	0.0812518
SPBC2A9.08c	sec22	SNARE	0.611695	0.305322
SPAC1071.08	rpp203	60S acidic ribosomal protein	0.611168	0.118929
SPAC1D4.07c	0	dubious ORF	0.607877	0.044525
SPBC119.18	0	mitochondrial distribution and morphology protein Mdm35	0.606599	0.203098
SPAC24H6.02c	0	TIM23 translocase complex subunit Tim15	0.603552	0.0363118
SPBC19C2.08	prp38	mRNA splicing: U4/U6 x U5 tri-snRNP complex subunit Prp38	0.601592	0.275223
SPCC297.06c	0	mitochondrial ribosomal protein subunit 8	0.600372	0.1784
SPBC18H10.15	ppk23	serine/threonine protein kinase Ppk23	0.600249	0.0954126
SPAC6B12.11	drc1	DNA replication initiation: DNA replication protein Drc1	0.600095	0.178374
SPAC607.03c	snu13	rRNA processing/mRNA splicing: U3 snoRNP-associated protein	0.596741	0.0832548
SPBC15D4.06	0	NatC N-acetyltransferase complex catalytic subunit	0.594418	0.203385
SPBP16F5.05c	0	ankyrin repeat protein	0.593621	0.245556
SPAC23C4.09c	0	DNA binding protein	0.589724	0.121296
SPBC29A3.07c	0	mRNA splicing: U2 snRNP-associated protein Sf3b14 homolog (predicted)	0.589671	0.146951
SPBC24C6.03	0	proline-tRNA ligase	0.588836	0.225684
SPBC2D10.18	abc1	aerobic respiration: ABC1 family	0.588655	0.0480251
SPCC4B3.09c	0	mitochondrial ribosomal protein subunit L12	0.585298	0.255438
SPAC31G5.21	0	conserved hypothetical: human family 32A homolog	0.584035	0.102901
SPBC24C6.05	sec28	late endosome to vacuole transport: coatomer epsilon subunit	0.580843	0.151505
SPAC644.15	rpp101	60S acidic ribosomal protein	0.578264	0.535452
SPAC607.05	rpn9	19S proteasome regulatory subunit	0.577638	0.352338
SPCC2H8.04	0	sequence orphan	0.577331	0.219127
SPAC23H4.18c	rbx1	RING-box protein 1	0.573687	0.303288
SPBC2G2.16	0	mannose-6-phosphate isomerase	0.573392	0.117073
SPBC409.14c	mrps17	mitochondrial ribosomal protein subunit S17	0.573147	0.0399123
SPBC29A3.05	0	zinc finger protein	0.570269	0.0886968
SPAC27D7.07c	smd1	mRNA splicing: Sm snRNP core protein Smd1	0.569563	0.436901
SPBC30B4.02c	0	mRNA splicing: R3H domain	0.569359	0.266372
SPAC6G9.01c	0	conserved hypothetical	0.568935	0.174897
SPBC649.02	rps1902	40S ribosomal protein S19	0.567428	0.0925972
SPBC2D10.16	0	CENP-S homolog (predicted)	0.567194	0.168198
SPAC22F3.06c	0	Lon protease homolog	0.565309	0.0231013
SPAC926.05c	0	zinc finger protein	0.563587	0.188335
SPAC1D4.01	0	sequence orphan	0.563296	0.207531
SPCC417.15	0	dubious ORF	0.562954	0.21008
SPBP16F5.08c	0	flavin dependent monooxygenase	0.560483	0.222962
SPBPB2B2.13	gal1	galactokinase	0.558323	0.186253
SPCC962.04	rps1201	40S ribosomal protein S12	0.555779	0.136767
SPBC1289.07c	rpc40	DNA-directed RNA polymerase I and III subunit Rpc40	0.555319	0.0732736
SPAC1751.02c	rsm19	mitochondrial ribosomal protein subunit S19	0.552512	0.333638
SPBC31F10.17c	0	sequence orphan	0.551774	0.119899
SPAC959.08	rpl2102	60S ribosomal protein L21	0.551147	0.223302
SPBC577.10	0	20S proteasome component	0.546483	0.190069
SPBC1778.03c	0	vitamin metabolism: NADH pyrophosphatase	0.546451	0.0347793
SPBC29B5.03c	rpl26	60S ribosomal protein L26	0.546087	0.137118
SPBC3B9.07c	rpa43	DNA-directed RNA polymerase I complex subunit Rpa43	0.542725	0.135384
SPAC4F10.02	0	aspartyl aminopeptidase	0.54221	0.0961465
SPAC9E9.13	wos2	p23 homolog	0.541709	0.245442
SPBC4C3.04c	0	guanyl-nucleotide exchange factor activity	0.541655	0.208969
SPAC4G8.10	gos1	SNARE	0.540379	0.213639
SPAC16A10.06c	nse2	DNA replication: Smc5-6 complex non-SMC subunit 2	0.539655	0.105084
SPAC57A10.11c	tim40	TIM22 inner membrane protein import complex subunit Tim40	0.53904	0.117041
SPAC26F1.02	0	conserved hypothetical: pinin homologue	0.538344	0.203785
SPCC4G3.06c	mrpl4	mitochondrial ribosomal protein subunit L4	0.536487	0.124787
SPAC3C7.14c	obr1	ubiquitinated histone-like protein Uhp1	0.535746	0.344508
SPBC409.09c	mis13	kinetochore protein Mis13	0.53478	0.125912
SPAC1851.03	ckb1	CK2 family	0.532653	0.113579
SPAC15F9.03c	nxt2	NTF2 domain	0.531652	0.0770378
SPAC11E3.03	pcs1	DNA replication: monopolin complex component	0.529508	0.197383
SPCC736.08	cbf11	regulator of cell separation/cytokinesis: CBF1/Su(H)/LAG-1 family transcription factor Cbf11	0.528607	0.134896
SPAC890.05	0	G-patch domain	0.528606	0.0950425
SPAC30D11.13	hus5	SUMO conjugating enzyme	0.527686	0.276781
SPBC1778.09	0	GTPase activating protein	0.524594	0.0737998
SPBC365.05c	slu7	mRNA splicing: zinc finger protein	0.523859	0.131902
SPBC1A4.02c	leu1	amino acid/leucine biosynthesis: 3-isopropylmalate dehydrogenase Leu1	0.523646	0.0341777
SPBC21C3.19	0	conserved hypothetical: DUF1960 family protein	0.518889	0.0920455
SPAPB24D3.07c	0	sequence orphan: ER	0.518238	0.333445
SPBC365.11	0	GRIP domain	0.516456	0.164623
SPAPB2B4.06	0	conserved fungal protein	0.512659	0.220091
SPAC3F10.03	0	glycine tRNA-ligase	0.512237	0.295956
SPBC19G7.04	0	transcriptional regulator	0.510008	0.207881
SPBC1773.07c	sbp1	RanBP1	0.507467	0.167834
SPCC1235.06	sif1	Sad1 interacting factor 1	0.507036	0.161602
SPBC1718.03	ker1	RNA polymerase I transcription factor subunit Ker1	0.506183	0.263079
SPBC32F12.15	tfb5	transcription factor TFIIH complex subunit Tfb5	0.505896	0.230209
SPAC7D4.02c	0	conserved hypothetical: src (SH3) homology domain protein	0.505636	0.119108
SPCC576.12c	0	conserved hypothetical: DUF2008 family protein	0.505096	0.0588208
SPBC119.01	rpn3	19S proteasome regulatory subunit	0.50191	0.253458
SPCC737.05	0	pex24 family	0.50166	0.150034
SPBC2G2.05	rpl1603	60S ribosomal protein L13/L16	0.500614	0.0326564
SPAC17A5.08	0	COPII-coated vesicle component	0.500417	0.132966
SPAC1782.04	cox24	mitochondrial mRNA processing protein Cox24	0.494391	0.103542
SPCC320.10	srp72	signal recognition particle subunit Srp72	0.494349	0.0347261
SPCC613.05c	rpl35	60S ribosomal protein L35	0.492562	0.24206
SPAC1B3.03c	wis2	cyclophilin	0.49154	0.152884
SPBC215.07c	pdp2	PWWP domain protein: histone H4-K20 methylation	0.489982	0.145763
SPCC188.06c	srp54	signal recognition particle subunit Srp54	0.488983	0.105012
SPCC16C4.05	0	rRNA/tRNA processing: RNase P and RNase MRP subunit	0.488892	0.216284
SPAC23H4.03c	erv25	COPII-coated vesicle component	0.488741	0.149102
SPAC20H4.08	0	phosphatase activator	0.488658	0.143442
SPBP18G5.02	0	phospholipid biosynthesis: CDP-diacylglycerol-glycerol-3-phosphate 3-phosphatidyltransferase	0.487925	0.207627
SPBC4B4.06	vps25	late endosome to vacuole transport: ESCRT II complex subunit Vps25	0.48658	0.152151
SPBC16E9.09c	0	emp24 family	0.483452	0.214772
SPAC3H1.08c	0	conserved hypothetical: DUF1640 family protein	0.483355	0.206535
SPBC16D10.09	pcn1	DNA replication: PCNA	0.48158	0.279191
SPAC5D6.01	rps2202	40S ribosomal protein S15a	0.479	0.104324
SPAC17G6.13	slt1	sequence orphan	0.478871	0.103464
SPBC1347.13c	0	rRNA processing: ribose methyltransferase	0.477383	0.129294
SPAC4F10.19c	0	zinc finger protein	0.475129	0.137379
SPBC660.12c	0	peptide epimerase	0.471791	0.139484
SPAC5D6.05	38971	mediator complex subunit Pmc6	0.471746	0.181387
SPAC17G8.13c	mst2	telomere maintenance: histone acetyltransferase Mst2	0.471348	0.279148
SPAC9G1.11c	spn4	septin	0.469973	0.0113708
SPBC428.16c	rhb1	Rheb GTPase Rhb1	0.46906	0.129289
SPAC8E11.07c	alp31	tubulin specific chaperone	0.467757	0.157399
SPBC582.07c	rpn7	19S proteasome regulatory subunit	0.466689	0.299342
SPBC19C7.01	0	mRNA splicing: Mago binding protein homolog; same as SPBC32F12.13c	0.46394	0.185017
SPAC26A3.17c	0	N-methyltransferase	0.46371	0.126
SPAC17C9.15c	0	sequence orphan	0.462826	0.291661
SPBC1105.17	cnp1	centromere silencing: CENP-A	0.462112	0.103435
SPBC27B12.02	0	sequence orphan	0.460938	0.00766914
SPAC19D5.10c	0	dubious ORF (sequence orphan)	0.460219	0.221959
SPAC4F10.12	fta1	Sim4 and Mal2 associated	0.45816	0.266936
SPAC3C7.05c	0	glycosyl hydrolase family 76	0.456497	0.151827
SPBC9B6.10	cdc37	chaperone	0.455353	0.0332832
SPAC458.06	0	WD repeat protein	0.454334	0.118829
SPAC19D5.02c	0	peroxisomal membrane protein Pex22	0.452695	0.0160869
SPAC227.10	0	prefoldin subunit 2	0.451138	0.0567091
SPBC30D10.08	mgm101	mitochondrial nucleoid protein	0.450015	0.127372
SPAC26A3.04	rpl2002	60S ribosomal protein L20	0.449581	0.155055
SPBC8E4.04	0	aldo/keto reductase	0.448242	0.400551
SPAC7D4.05	0	hydrolase	0.447692	0.518223
SPAC13F5.02c	ptr6	transcription factor TFIID complex subunit Taf7	0.447218	0.0944754
SPBC28F2.07	sfr1	Swi five-dependent recombination repair protein Sfr1	0.446791	0.0959963
SPCP31B10.03c	med31, sep10	mediator complex subunit	0.4463	0.291473
SPAC17A2.13c	rad25	14-3-3 protein Rad25	0.446216	0.125828
SPAC222.05c	mss1	COX RNA-associated protein	0.442709	0.0865641
SPBC16A3.07c	nrm1	negative regulator of MBF	0.442257	0.0682941
SPBC16C6.05	0	translation initiation factor	0.439781	0.19316
SPAC521.05	rps802	40S ribosomal protein S8	0.438473	0.132377
SPAC4D7.04c	0	cis-prenyltransferase	0.438357	0.504773
SPAC9.06c	0	conserved hypothetical: adducin	0.438347	0.259119
SPAC688.14	0	lysine methyltransferase	0.43827	0.216029
SPBP8B7.24c	atg8	autophagy associated protein Atg8	0.437825	0.230413
SPAC15A10.08	ain1	alpha-actinin	0.437148	0.459526
SPAC222.16c	csn3	COP9/signalosome complex subunit Csn3	0.435664	0.136522
SPAC16C9.05	0	zinc finger protein	0.435232	0.214574
SPBC119.02	ubc4	ubiquitin conjugating enzyme	0.434704	0.292679
SPBC1198.04c	zas1	zinc finger protein	0.432863	0.098275
SPBC1271.13	mrpl8	mitochondrial ribosomal protein subunit L8	0.431756	0.0937425
SPCC126.02c	pku70	telomere maintenance: Ku domain protein	0.431688	0.242643
SPBC646.05c	erg9	ergosterol biosynthesis: squalene synthase Erg9	0.431066	0.304498
SPBC1105.06	pmc4	RNA polymerase II holoenzyme component	0.429894	0.310512
SPAC18G6.03	ypt3	GTPase Ypt3	0.428482	0.0961625
SPCC285.03	0	rRNA processing: ATP-dependent RNA helicase Dbp6 (predicted)	0.428005	0.129433
SPAC16E8.10c	0	mitochondrial ribosomal protein subunit S7	0.427371	0.0451321
SPAC821.05	0	translation initiation factor eIF3h	0.426797	0.190269
SPAC11H11.05c	fta6	Sim4 and Mal2 associated	0.424892	0.296918
SPBC11C11.06c	0	sequence orphan	0.424518	0.147271
SPAC3A12.12	atp11	F1-ATPase chaperone	0.424314	0.139796
SPBC776.09	ste13	ATP-dependent RNA helicase Ste13	0.424148	0.149992
SPCC24B10.21	tpi1	glycolysis: triosephosphate isomerase	0.423394	0.0299253
SPBC36.05c	clr6	centromere silencing: histone deacetylase	0.422907	0.185393
SPAC23H4.08	0	interacts with RNA Polymerase II	0.421474	0.150691
SPAC4H3.13	0	transcription factor Pcc1 (predicted)	0.421382	0.237766
SPBC3B8.09	0	rRNA processing: U3 snoRNP-associated protein Utp3 (predicted)	0.420282	0.34087
SPAC1565.04c	ste4	conjugation: SAM domain	0.419937	0.134953
SPBC336.08	spc24	spindle pole body protein Spc24	0.417552	0.230611
SPBC31F10.12	0	PUA domain	0.417432	0.246623
SPBC3B9.17	isa2	iron ion homeostasis: iron-sulfur protein	0.41723	0.330998
SPAC6G9.09c	rpl24	60S ribosomal protein L24	0.416519	0.0859249
SPCC364.01	cif1	calnexin independence factor Cif1: ER-nuclear signalling pathway	0.416383	0.129139
SPAPB1A10.16	0	conserved fungal protein	0.414816	0.172082
SPAC1D4.13	byr1	conjugation: MAP kinase kinase Byr1	0.413388	0.211577
SPAC13C5.05c	0	N-acetylglucosamine-phosphate mutase	0.412988	0.203734
SPAC1805.11c	rps2602	40S ribosomal protein S26	0.412892	0.159662
SPAC1B3.12c	rpb10	DNA-directed RNA polymerase I, II, and III subunit Rpb10	0.410661	0.203327
SPAC1F12.10c	0	cytochrome b5 family	0.410094	0.108597
SPAC343.06c	0	scramblase	0.409156	0.228904
SPBC32F12.03c	gpx1	oxidative stress response: glutathione peroxidase Gpx1	0.408943	0.0457878
SPBC11G11.05	rpa34	DNA-directed RNA polymerase I complex subunit Rpa34	0.408041	0.191563
SPCC16A11.13	luc7	mRNA splicing: U1 snRNP-associated protein	0.407456	0.165131
SPBC25H2.12c	cct7	chaperonin-containing T-complex eta subunit Cct7	0.407332	0.120418
SPAC17G8.10c	dma1	mitotic spindle checkpoint: mitotic spindle checkpoint component Dma1	0.406937	0.298036
SPBC23G7.06c	0	conserved eukaryotic protein	0.406297	0.311871
SPAC1002.10c	sgt1	SGT1 protein family protein	0.40628	0.217238
SPAC1751.03	0	translation initiation factor eIF3m	0.406124	0.0545935
SPBC16H5.04	0	mitochondrial membrane protein	0.404516	0.21117
SPAC9.13c	cwf16	mRNA splicing: splicing factor (predicted)	0.404164	0.162388
SPCC1223.03c	gut2	glycerol-3-phosphate dehydrogenase Gut2	0.403177	0.0197857
SPAC4A8.15c	cdc3	actin cortical patch: profilin	0.402795	0.537782
SPAC56F8.11	spc3	signal peptidase subunit	0.401462	0.049043
SPBC1709.07	erg27	ergosterol biosynthesis: 3-keto sterol reductase	0.400641	0.0207961
SPBC3B9.14c	mrpl3	mitochondrial ribosomal protein subunit L3	0.399789	0.352935
SPBC27.06c	mgr2	mitochondrial membrane protein Mgr1	0.399665	0.402447
SPBC405.05	0	sequence orphan	0.399469	0.109206
SPAC17H9.13c	0	glutamate 5-kinase	0.398582	0.0480891
SPAC12B10.05	0	metallopeptidase	0.398577	0.182297
SPBC1921.07c	0	SAGA complex associated protein	0.398488	0.122502
SPAC644.10	med11	mediator complex subunit Med11 (predicted)	0.397717	0.221015
SPBC2F12.14c	gua1	IMP dehydrogenase Gua1	0.396439	0.208213
SPCC736.09c	0	TRAX	0.395829	0.206435
SPBC16H5.05c	cyp7	mRNA splicing/protein folding: cyclophilin family peptidyl-prolyl cis-trans isomerase Cyp7	0.395601	0.560238
SPAC6C3.08	0	gankyrin	0.395558	0.106432
SPCC965.05c	thp1	uracil DNA N-glycosylase Thp1	0.395396	0.150577
SPAC23G3.11	rpn6	19S proteasome regulatory subunit	0.394446	0.0157719
SPBC32F12.05c	cwf12	mRNA splicing: complexed with Cdc5p	0.39364	0.142535
SPBC32H8.09	0	WD repeat protein	0.393241	0.140309
SPAC29A4.14c	0	peroxin	0.392991	0.199058
SPBC19C2.12	mrpl51	mitochondrial ribosomal protein subunit L51	0.392904	0.332578
SPAC3C7.09	set8	lysine methyltransferase Set8	0.392145	0.0760379
SPBC8D2.11	0	sequence orphan	0.389772	0.112878
SPAC688.12c	0	sequence orphan	0.389748	0.110792
SPBC3E7.05c	0	conserved hypothetical: human mitofilin (IMMT) ortholog	0.388517	0.11716
SPCC330.19c	0	sequence orphan	0.388443	0.3468
SPAP14E8.05c	0	conserved hypothetical: UPF0136 family protein	0.38756	0.43841
SPCC1682.04	cdc31	centrin	0.387329	0.184238
SPAC1783.08c	rpl1502	60S ribosomal protein L15b	0.387059	0.135993
SPBC23E6.06c	0	vitamin metabolism: 3,4-Dihydroxy-2-butanone 4-phosphate synthase	0.386368	0.0236742
SPAC26A3.08	smb1	mRNA splicing: Sm snRNP core protein Smb1	0.385143	0.351568
SPBP19A11.07c	0	conserved hypothetical: human down-regulated in multiple cancers-1 homolog 2	0.384752	0.236276
SPCC584.05	sec1	sec1 family	0.384588	0.145821
SPBC25H2.05	ucp15	nascent polypeptide-associated complex	0.384041	0.243393
SPCC4B3.16	tip41	TIP41-like type 2a phosphatase regulator Tip41	0.382466	0.113625
SPBC9B6.05c	lsm3	rRNA processing/mRNA splicing: U6 snRNP-associated protein	0.382377	0.177397
SPBC800.07c	tsf1	mitochondrial translation elongation factor EF-Ts Tsf1	0.382315	0.394973
SPAC589.03c	0	sequence orphan	0.381951	0.27373
SPAC12B10.12c	rhp41	DNA repair protein Rhp41	0.381661	0.387126
SPAC2C4.10c	0	sequence orphan	0.381388	0.212224
SPBC1271.03c	0	phosphoprotein phosphatase	0.380347	0.128123
SPBC32F12.07c	0	zinc finger protein	0.379204	0.0442978
SPAC29B12.14c	0	purine transporter	0.378243	0.0862729
SPAC2F7.14c	0	rRNA processing: exosome subunit Rrp4 (predicted)	0.377764	0.224196
SPAC5D6.13	0	Golgi phosphoprotein 3 family	0.37734	0.0838319
SPAC6G9.11	syb1	synaptobrevin	0.37665	0.0962326
SPBC2D10.15c	0	peptidyl-tRNA hydrolase	0.376294	0.16364
SPAC12G12.02	0	rRNA processing: pre-rRNA processing protein	0.375712	0.394374
SPBC56F2.02	rpl1901	60S ribosomal protein L19	0.375424	0.230182
SPAC31A2.08	mrp20	mitochondrial ribosomal protein subunit L23	0.37439	0.0874792
SPAC824.07	0	hydroxyacylglutathione hydrolase	0.373695	0.0614164
SPCC4G3.15c	not2	CCR4-Not complex subunit	0.372943	0.00593984
SPAC17G6.07c	0	SNARE	0.372665	0.162674
SPAPB17E12.11	0	N-oligosaccharyltransferase	0.372021	0.0889504
SPBC17A3.02	0	conserved fungal protein	0.371821	0.316517
SPAC2C4.16c	rps801	40S ribosomal protein	0.371565	0.271999
SPAC3F10.08c	0	rRNA processing:: rRNA processing protein Faf1 (predicted)	0.3715	0.126173
SPAC24C9.04	0	sequence orphan	0.371434	0.132692
SPCC777.14	prp4	mRNA splicing: serine/threonine protein kinase Prp4	0.371406	0.177387
SPACUNK4.11c	0	sequence orphan: belongs to M-phase phosphoprotein 6 family	0.371133	0.306142
SPAC27F1.05c	0	aminotransferase	0.370832	0.0116758
SPBC4F6.16c	ero11	ER oxidoreductin Ero1a	0.369846	0.0810867
SPAC1002.04c	taf11	transcription factor TFIID complex subunit Taf11	0.36968	0.0466546
SPBC13G1.07	0	palmitoyltransferase	0.369467	0.0989286
SPCC576.09	rps20	40S ribosomal protein S20	0.369086	0.210265
SPBC1778.08c	arc3	actin cortical patch: ARP2/3 actin-organizing complex subunit Arc21	0.368551	0.124328
SPAC13G7.09c	0	sequence orphan	0.367372	0.332643
SPBP35G2.12	0	nucleoside diphosphate-sugar hydrolase	0.367051	0.217951
SPBP8B7.05c	0	carbonic anhydrase	0.366665	0.111085
SPCC790.02	pep3	late endosome to vacuole transport: zinc finger protein	0.365671	0.0926579
SPBC30D10.09c	0	TB2/DP1 domain	0.365621	0.173476
SPAPB24D3.03	0	arginase family	0.365619	0.124132
SPAC6B12.18	0	dubious ORF	0.365612	0.15948
SPCC10H11.02	cwf23	mRNA splicing: DNAJ domain protein	0.365589	0.05766
SPBC1709.03	0	conserved fungal protein	0.365573	0.115599
SPAC22A12.11	dak1	dihydroxyacetone kinase Dak1	0.364979	0.237693
SPBC1709.12	rid1	GTPase binding protein Rid1	0.364061	0.178923
SPAC823.09c	0	L-asparaginase	0.363238	0.346582
SPAC4A8.06c	0	esterase/lipase	0.362886	0.133259
SPAC23H3.03c	0	nitrogen permease regulator family	0.362858	0.29974
SPAC652.01	0	conserved hypothetical: BC10 family protein	0.362857	0.417522
SPAC27F1.06c	0	peptidyl-prolyl cis-trans isomerase	0.36251	0.127535
SPCC63.07	0	tRNA guanylyltransferase	0.362139	0.0640479
SPBC1604.16c	0	RNA-binding protein, G-patch type (predicted)	0.361042	0.0740725
SPAC1002.07c	ats1	N-acetyltransferase Ats1	0.360684	0.0626462
SPBC16D10.08c	0	heat shock protein	0.360384	0.360834
SPBC725.17c	rrn11	RNA polymerase I component	0.359357	0.00652715
SPBP23A10.12	0	conserved hypothetical: FRG1 family protein; nucleolus	0.358741	0.113559
SPCC4B3.06c	0	NADPH-dependent FMN reductase	0.358131	0.162174
SPAC1296.06	0	NADPH cytochrome reductase	0.357923	0.170785
SPCC285.08	ret2	coatomer delta subunit	0.357184	0.228047
SPAC19B12.07c	0	human ZNF277P homolog	0.357173	0.171879
SPBC17D11.03c	0	conserved fungal protein	0.35566	0.185204
SPBC3B9.21	dcp1	mRNA decapping complex subunit Dcp1	0.354812	0.382056
SPBC28F2.04c	cwf7	mRNA splicing: 40S snRNP-containing complex	0.354783	0.0371931
SPBC1709.11c	png2	zinc finger protein	0.353586	0.331811
SPCC330.05c	ura4	orotidine 5'-phosphate decarboxylase Ura4	0.353269	0.328729
SPBP4H10.21c	sld5	DNA replication initiation: GINS complex subunit Sld5	0.352432	0.133721
SPCC1259.11c	gyp2	GTPase activating protein	0.352392	0.249901
SPAC8C9.08	rps5	40S ribosomal protein S5	0.351759	0.0768082
SPBC3B8.06	0	conserved fungal protein	0.350912	0.120403
SPBC609.02	ptn1	phosphatidylinositol-3,4,5-trisphosphate 3-phosphatase	0.350582	0.401318
SPAC22E12.05c	rer1	Rer1 family protein	0.350125	0.237888
SPAC23H3.02c	ini1	mRNA splicing: RING finger-like protein	0.349766	0.140294
SPAC17H9.03c	rdl1	sequence orphan	0.349586	0.0817688
SPBC1703.11	0	conserved hypothetical: optic atrophy 3 family protein	0.349449	0.239974
SPAC23H3.05c	swd1	WD repeat protein	0.3493	0.321346
SPAC1565.08	cdc48	AAA family ATPase	0.349217	0.192145
SPCC4G3.08	psk1	serine/threonine protein kinase Psk1	0.348948	0.0496614
SPBP35G2.08c	0	zinc finger protein	0.348617	0.00750202
SPAC23C4.12	hhp2	serine/threonine protein kinase Hhp2	0.348319	0.169487
SPAC25G10.04c	rec10	meiotic recombination protein Rec10	0.347958	0.0153273
SPAC15A10.12c	0	TRAPP complex subunit subunit2-like (predicted): ER-golgi vesicle transport	0.346433	0.252611
SPAC29E6.08	tbp1	TATA-binding protein	0.345311	0.0923382
SPBC19C2.02	pmt1	DNA methyltransferase homolog	0.345155	0.0979977
SPCC576.11	rpl15	60S ribosomal protein L15	0.3441	0.264022
SPAC664.10	klp2	microtubule movement: kinesin-like protein Klp2	0.344067	0.289162
SPAC15F9.02	seh1	nucleoporin	0.34392	0.0950432
SPAC12B10.13	0	conserved hypothetical: negative regulator of gluconeogenesis	0.34334	0.304508
SPAC821.12	orb6	cell polarity/regulator of cell separation/cytokinesis: serine/threonine protein kinase Orb6	0.34246	0.169913
SPAC6B12.13	0	protein phosphatase inhibitor	0.342448	0.170237
SPAC1782.05	0	phosphotyrosyl phosphatase activator homolog	0.34226	0.12924
SPBC2D10.03c	0	conserved hypothetical: DUF866 domain protein	0.342211	0.0865937
SPBC543.07	pek1	MAP kinase kinase Pek1	0.34212	0.118537
SPBC1711.12	0	dipeptidyl peptidase	0.341757	0.329663
SPAC823.05c	tlg2	SNARE	0.341585	0.168694
SPAC3G9.03	rpl2301	60S ribosomal protein L23	0.341396	0.0390377
SPAC13G6.11c	erg12	ergosterol biosynthesis: mevalonate kinase Erg12	0.341376	0.131249
SPAC3A12.11c	cwf2	mRNA splicing: RNA-binding protein	0.341369	0.190508
SPBC725.13c	psf2	DNA replication initiation: GINS complex subunit Psf2	0.340405	0.167798
SPBC31F10.06c	sar1	ADP-ribosylation factor	0.340255	0.0865456
SPAC4C5.02c	ryh1	GTPase	0.339563	0.230629
SPAC328.10c	rps502	40S ribosomal protein	0.339174	0.0318698
SPAC5D6.06c	0	UDP-GlcNAc transferase associated protein Alg14	0.338667	0.166707
SPAC688.06c	slx4	DNA replication: structure-specific endonuclease	0.335193	0.0417395
SPAC4G9.11c	cmb1	cytosine-mismatch binding protein 1	0.335116	0.0122591
SPAC22G7.10	0	mRNA polyadenylation: mRNA cleavage and polyadenylation specificity factor complex subunit, Fip1 homolog (predicted)	0.333924	0.0766769
SPAC27E2.03c	0	GTP binding	0.333478	0.168832
SPAC19A8.04	erg5	ergosterol biosynthesis: C-22 sterol desaturase	0.332817	0.120672
SPAC19A8.11c	0	recombination protein Irc6 (predicted)	0.332671	0.24993
SPBC11C11.10	0	pseudouridine synthase	0.332471	0.246145
SPBC646.13	sds23	CBS domain protein	0.332195	0.0285242
SPAP8A3.10	0	mitochondrial intermembrane space protein sorting protein (predicted)	0.332123	0.113686
SPBC1539.01c	0	mitochondrial ribosomal protein	0.331653	0.19113
SPBC13E7.07	0	sequence orphan	0.331461	0.174973
SPAC22H12.01c	mug35	sequence orphan	0.33132	0.0391147
SPCC970.06	0	cargo receptor for soluble proteins	0.331264	0.159326
SPCC1919.01	ppk34	serine/threonine protein kinase Ppk34	0.331213	0.113716
SPAC343.03	apc11	anaphase-promoting complex subunit Apc11	0.330552	0.321525
SPCC622.02	0	dubious ORF	0.330261	0.245687
SPBC409.20c	psh3	ER chaperone SHR3 homologue Psh3	0.329961	0.113116
SPAC4F8.02c	mrpl40	mitochondrial ribosomal protein subunit L40	0.328194	0.0841961
SPBC1709.18	tif452	translation initiation factor	0.328109	0.0609893
SPAC18G6.06	0	rRNA processing: U3 snoRNP-associated protein Utp11 (predicted)	0.328048	0.182298
SPBC83.17	0	multiprotein bridging factor	0.327454	0.204908
SPAC458.02c	0	mRNP complex	0.326742	0.0515456
SPBC13G1.12	did2	late endosome to vacuole transport: SNF7 family class E vps	0.326392	0.246316
SPAC144.08	0	co-chaperone	0.325688	0.11886
SPAC9G1.13c	0	Myb family	0.325572	0.108378
SPBC26H8.09c	0	chromatin remodeling complex subunit	0.324659	0.276741
SPBC18E5.12c	mas2	mitochondrial processing peptidase complex alpha subunit	0.324602	0.179602
SPBC1539.10	0	ribosome biogenesis protein	0.323552	0.0745407
SPAC139.06	hat1	histone acetyltransferase complex subunit	0.323229	0.0873346
SPBC2A9.11c	0	nuclear export factor (predicted)	0.323187	0.136572
SPBP18G5.03	toc1	Tor Complex Tor2 interacting protein 1	0.322986	0.0587411
SPAC3F10.04	gsa1	glutathione synthetase large subunit Gsa1	0.322593	0.0794932
SPBC3D6.09	dpb4	DNA replication initiation: DNA polymerase epsilon subunit Dpb4	0.322401	0.182303
SPBC14C8.06	arc1	actin cortical patch: ARP2/3 actin-organizing complex subunit Sop2	0.322258	0.12383
SPAC18B11.07c	rhp6	ubiquitin conjugating enzyme	0.321992	0.0381161
SPAC15E1.09	grx2	oxidative stress response/redox homeostasis: glutaredoxin	0.321932	0.138096
SPBC1D7.05	byr2	conjugation: MAP kinase kinase kinase Byr2	0.320202	0.262963
SPCC4G3.05c	mus81	DNA replication initiation: Holliday junction resolvase subunit Mus81	0.320085	0.0684021
SPAP8A3.05	0	translation release factor	0.320024	0.0632629
SPBC557.03c	pim1	GDP/GTP exchange factor	0.319889	0.209866
SPAC6F12.17	rna14	mRNA polyadenylation: mRNA cleavage and polyadenylation specificity factor component	0.319804	0.0432955
SPAC24C9.09	0	threonine-tRNA ligase	0.319162	0.138251
SPCC18.11c	sdc1	Dpy-30 domain protein	0.318908	0.0238692
SPCC126.11c	0	RNA-binding protein	0.318059	0.112397
SPAC1751.01c	gti1	gluconate transporter inducer Gti1	0.317913	0.982509
SPCC1919.15	0	zinc finger protein	0.31677	0.0759291
SPCC576.03c	tpx1	oxidative stress response/redox homeostasis: thioredoxin peroxidase Tpx1	0.316169	0.00577921
SPBC18H10.12c	rpl701	60S ribosomal protein L7	0.31613	0.150409
SPBPB21E7.08	0	pseudogene	0.316009	0.0725407
SPCC5E4.07	rpl2802	60S ribosomal protein L27a.2/L28A	0.315581	0.210236
SPAC6F12.07	tom20	mitochondrial TOM complex subunit Tom20	0.315472	0.400398
SPAC24B11.11c	sid2	Sid2p-Mob1p kinase complex	0.31525	0.12913
SPCC16C4.18c	taf50	histone H4-like TAF	0.314347	0.169542
SPBP8B7.28c	0	sequence orphan	0.313801	0.0684165
SPBC83.10	0	conserved hypothetical: human c15orf24 ortholog	0.312526	0.333975
SPBC1198.09	ubc16	ubiquitin conjugating enzyme	0.31227	0.073063
SPAC29A4.15	0	serine-tRNA ligase	0.312085	0.354417
SPAC3A12.14	cam1	calmodulin	0.312061	0.29237
SPBC20F10.07	0	conserved hypothetical: GRAM domain protein	0.311907	0.251332
SPBC21H7.02	taf10	transcription factor TFIID complex subunit Taf10	0.311802	0.0667155
SPBC839.09c	mrp21	mitochondrial ribosomal protein subunit Mrp21	0.311355	0.0882182
SPBC713.10	tim16	TIM23 translocase complex subunit Tim16	0.310481	0.0490325
SPCC330.13	rpc37	DNA-directed RNA polymerase III complex subunit Rpc37	0.310406	0.13141
SPAC13G6.02c	rps101	40S ribosomal protein S3a	0.31019	0.161348
SPAC4A8.09c	cwf21	mRNA splicing: complexed with Cdc5p	0.309858	0.18107
SPAC1952.08c	0	vitamin metabolism: pyridoxamine 5'-phosphate oxidase	0.309445	0.129061
SPBC18E5.03c	sim4	centromere silencing: kinetochore protein Sim4	0.309377	0.0391774
SPAC23A1.15c	0	SNARE	0.309009	0.115568
SPBC6B1.04	mde4	mei4 dependent protein Mde4	0.308704	0.128186
SPAC2F3.02	0	ER protein translocation subcomplex subunit	0.308377	0.204422
SPAC3H1.04c	mdm31	mitochondrial inner membrane protein Mdm31	0.308253	0.0755341
SPAC5H10.05c	0	NADHdh_2 domain protein	0.308158	0.188048
SPBC725.03	0	conserved yeast protein	0.3073	0.200303
SPAC3H1.07	0	arginase	0.306413	0.310383
SPBC4C3.07	0	translation initiation factor eIF3f	0.306402	0.0355804
SPAC11D3.13	0	conserved hypothetical (ThiJ domain protein)	0.30604	0.164064
SPBC2F12.12c	0	conserved hypothetical: human c19orf29 ortholog	0.305809	0.102559
SPAC323.02c	0	20S proteasome component	0.305806	0.194657
SPCC162.06c	0	late endosome to vacuole transport: SNF7 family class E vps	0.30567	0.258251
SPBP8B7.17c	0	vitamin metabolism: phosphomethylpyrimidine kinase	0.305191	0.0547471
SPAC22H10.03c	kap114	karyopherin	0.304926	0.188583
SPAC16A10.02	0	TREX complex	0.304621	0.448224
SPBP35G2.04c	0	sequence orphan (nucleolus)	0.303586	0.178761
SPCC320.12	0	mitochondrial inner membrane peptidase Atp23 (predicted)	0.303054	0.0289059
SPAPB17E12.10c	0	rRNA processing: SAM-dependent methyltransferase	0.30186	0.078867
SPAC16E8.06c	nop12	rRNA processing: RNA-binding protein	0.300398	0.170871
SPCC162.05	coq3	hexaprenyldihydroxybenzoate methyltransferase	0.300395	0.293807
SPAPB1E7.10	rpc17	DNA-directed RNA polymerase III complex subunit Rpc17	0.300276	0.0637323
SPAC31A2.15c	dcc1	DNA replication: DNA replication factor C complex subunit Dcc1	0.29987	0.184771
SPAC12B10.09	0	mitochondrial carrier	0.29959	0.0355435
SPAC19A8.13	usp101	mRNA splicing: U1 snRNP-associated protein	0.299235	0.150404
SPAC4F8.05c	mrpl28	mitochondrial ribosomal protein subunit L28	0.299053	0.2814
SPAC20G4.01	caf16	CCR4-Not complex subunit	0.298862	0.00828251
SPAC2C4.14c	ppk11	PAK-related kinase	0.298537	0.160198
SPBC16H5.09c	0	glycosyl transferase family 15	0.298487	0.195832
SPAC4H3.03c	0	glucan 1,4-alpha-glucosidase	0.29769	0.11545
SPAC17G8.09	shg1	Csp15 family protein	0.297626	0.0404049
SPAC688.03c	0	conserved hypothetical: human AMMECR1 homolog	0.297387	0.120971
SPBP4H10.04	ppb1	cell polarity: serine/threonine protein phosphatase Ppb1	0.297163	0.0579444
SPBC13G1.06c	isd11	iron sulfur cluster assembly protein Isd11	0.296863	0.0413647
SPAC664.01c	swi6	centromere silencing: chromodomain protein Swi6	0.296862	0.0706851
SPBC19F8.01c	spn7	septin	0.29546	0.484083
SPAC17G6.08	pep7	zinc finger protein	0.295419	0.0640178
SPBC25B2.05	mis3	rRNA processing: KH domain	0.295041	0.182918
SPAC1687.18c	ssl3	complex I intermediate-associated protein 30 homolog	0.293909	0.209952
SPCC1795.01c	mad3	mitotic spindle checkpoint: mitotic spindle checkpoint protein Mad3	0.293657	0.184698
SPAC17G8.04c	arc15	actin cortical patch: ARP2/3 actin-organizing complex subunit Arc15	0.29364	0.224148
SPCC576.14	0	diphthine synthase	0.293531	0.0288706
SPAC12B10.04	0	tubulin-tyrosine ligase	0.293477	0.141822
SPAC30D11.09	cwf19	mRNA splicing: complexed with Cdc5 protein	0.29274	0.195106
SPAC31G5.16c	dpm1	phospholipid biosynthesis: dolichol-phosphate mannosyltransferase catalytic subunit Dpm1	0.292644	0.377157
SPBC800.06	brx1	rRNA processing: ribosome biogenesis protein Brx1	0.292485	0.114789
SPBC1604.10	srb7	mediator complex subunit Srb7	0.291837	0.269813
SPBC16C6.04	0	sequence orphan	0.291282	0.254782
SPBC25H2.10c	0	tRNA acetyltransferase	0.29066	0.0502488
SPAC19G12.02c	pms1	MutL family	0.2899	0.0392411
SPCC794.12c	mae2	aerobic respiration: malic enzyme	0.28984	0.257058
SPBC1773.04	0	cinnamoyl-CoA reductase	0.289583	0.146849
SPBC3H7.13	0	FHA domain	0.289374	0.291814
SPBC119.15	0	AAA family ATPase,	0.28933	0.133877
SPBC12D12.07c	trx2	oxidative stress response/redox homeostasis: thioredoxin Trx2	0.288134	0.153222
SPBC16A3.09c	ufd1	Cdc48-Ufd1-Npl4 complex component	0.287373	0.209353
SPAC31A2.04c	0	20S proteasome component	0.286502	0.135181
SPAPB1A10.11c	0	glutamyl-tRNA synthetase	0.286488	0.15383
SPAC2F3.11	0	exopolyphosphatase	0.285967	0.0210775
SPAC637.10c	rpn10	19S proteasome regulatory subunit Rpn10	0.285806	0.270837
SPBC1198.03c	0	sequence orphan (cell tip/septum localization)	0.284836	0.238188
SPAC959.07	rps403	40S ribosomal protein S4	0.284814	0.100671
SPAC25H1.08c	0	WD repeat protein	0.284645	0.369812
SPCC1795.05c	0	uridylate kinase	0.284243	0.247646
SPBC23G7.14	0	sequence orphan	0.283989	0.241644
SPAC343.14c	0	translation initiation factor eIF2B	0.283453	0.179713
SPAC16E8.15	tif45	translation initiation factor	0.283428	0.232177
SPAC11E3.12	0	conserved eukaryotic protein	0.282856	0.213746
SPAC19A8.14	0	aminoacyl-tRNA hydrolase	0.28115	0.0917311
SPCC794.04c	0	MFS family membrane transporter	0.281062	0.426539
SPAC20H4.02	0	GTP binding	0.280734	0.195792
SPBC887.06c	snx3	sorting nexin Snx3: late endosome to Golgi transport	0.280383	0.0900621
SPAC140.03	arb1	RNA interference/centromere silencing: argonaute binding protein 1	0.28021	0.17477
SPAC1952.03	0	OTU-like cysteine protease	0.280065	0.219335
SPAC4H3.09	0	fatty acid biosynthesis: mitochondrial type II fatty acid synthase component	0.280014	0.39065
SPBC30D10.15	0	rRNA processing: snoRNP assembly factor Naf1 (predicted)	0.279042	0.134473
SPBC16D10.11c	rps1801	40S ribosomal protein S18	0.27877	0.0209247
SPBC713.09	0	sequence orphan	0.278623	0.0151665
SPBC337.02c	0	pseudogene	0.278225	0.1153
SPAC1B3.14	vma3	V-type ATPase	0.277986	0.0250893
SPAC20G4.05c	0	conserved hypothetical: UPF0061 family protein	0.277859	0.39708
SPBC365.12c	ish1	LEA domain protein	0.277763	0.237048
SPBC1861.08c	0	mRNA splicing: U2 snRNP-associated protein Lea1 (predicted)	0.27729	0.266217
SPCC622.18	rpl6	60S ribosomal protein L6	0.276949	0.146928
SPCC24B10.04	0	sequence orphan (mitochondrion)	0.276876	0.0466068
SPBC1683.10c	pcl1	iron ion homeostasis: ferrous iron transporter	0.275258	0.257543
SPAC27D7.06	0	electron transfer flavoprotein alpha subunit	0.274913	0.306004
SPAC26F1.04c	etr1	aerobic respiration: enoyl-[acyl-carrier protein] reductase	0.27457	0.0704411
SPAC18B11.06	0	rRNA processing: U3 snoRNP-associated protein Lcp5 (predicted)	0.274133	0.0694969
SPAC13G7.03	0	up-frameshift suppressor3 family	0.274047	0.312434
SPBC1198.01	0	glutathione-dependent formaldehyde dehydrogenase	0.273851	0.0428219
SPAC6F6.10c	arc2	actin cortical patch: ARP2/3 actin-organizing complex subunit Arc34	0.272937	0.109705
SPAC3A12.02	0	inorganic pyrophosphatase	0.272395	0.214618
SPAC2C4.04c	0	conserved eukaryotic protein	0.27221	0.163813
SPBC887.18c	0	transcription adaptor protein	0.272115	0.114563
SPAC56F8.08	mud1	UBA domain protein	0.271197	0.17201
SPAPB24D3.08c	0	NADP-dependent oxidoreductase	0.270818	0.257774
SPBC31F10.03	0	conserved hypotheticalz: ChaC-like protein	0.270245	0.166382
SPBC115.03	0	oxidoreductase	0.270054	0.0688167
SPCC1682.16	rpt4	19S proteasome regulatory subunit	0.269964	0.138618
SPAC3H1.05	0	CAAX prenyl protease	0.269717	0.278904
SPCC11E10.02c	gpi8	phospholipid biosynthesis: pig-K	0.269677	0.224797
SPBC646.11	cct6	chaperonin-containing T-complex zeta subunit Cct6	0.269647	0.213291
SPBC1734.06	rhp18	RAD18 homolog Rhp18	0.269586	0.135475
SPAC922.03	0	1-aminocyclopropane-1-carboxylate deaminase	0.26941	0.447576
SPBC14F5.12c	cbh2	centromere silencing: centromere binding protein Cbh2	0.269275	0.0232248
SPAPB8E5.02c	rpn502	19S proteasome regulatory subunit Rpn502	0.269178	0.00502593
SPCC1919.02	0	phospholipid biosynthesis: pig-X	0.268813	0.0481654
SPAC1556.01c	rad50	telomere maintenance: DNA repair protein Rad50	0.268799	0.127081
SPBC4B4.09	prp39	mRNA splicing: U1 snRNP-associated protein	0.268751	0.0123986
SPBP8B7.23	0	zinc finger protein	0.268198	0.325612
SPBC1289.02c	uap2	mRNA splicing: U2 snRNP-associated protein Uap2	0.268195	0.258008
SPBC21C3.06	0	sequence orphan	0.268143	0.141573
SPBC365.06	pmt3	centromere silencing: SUMO	0.26812	0.0918365
SPAC4A8.12c	sds22	protein phosphatase regulatory subunit Sds22	0.267769	0.089246
SPAC6B12.10c	spp1	telomere maintenance: DNA primase catalytic subunit Spp1	0.267544	0.0221778
SPAC13C5.06c	mug121	sequence orphan (ER/Golgi protein)	0.266409	0.22815
SPAC227.16c	0	DNA replication initiation: GINS complex subunit Psf3	0.265797	0.39744
SPAC16C9.06c	upf1	ATP-dependent RNA helicase	0.265549	0.0760274
SPCC737.04	0	S. pombe specific UPF0300 family protein 6	0.264943	0.111366
SPAC9G1.04	oxa101	mitochondrial inner membrane translocase Oxa101	0.264893	0.139669
SPAC22H10.02	0	conserved fungal protein	0.264758	0.296929
SPAC15E1.08	0	N-acetyltransferase	0.264515	0.112601
SPBC16E9.06c	uvi31	BolA domain	0.264389	0.227454
SPBC2D10.08c	0	mitochondrial ribosomal protein subunit Yml6	0.264128	0.214167
SPAC22F8.06	pam1	20S proteasome component	0.263773	0.240171
SPBC36.10	0	mitochondrial intermembrane space protein sorting protein (predicted)	0.263376	0.0236609
SPAC1805.07c	dad2	DASH complex subunit Dad2	0.263188	0.31074
SPCC330.12c	sdh3	aerobic respiration: succinate dehydrogenase	0.26307	0.130473
SPBC3E7.15c	0	sphingosine N-acyltransferase	0.262653	0.0266328
SPCC4G3.04c	coq5	aerobic respiration: C-methytransferase	0.262012	0.111426
SPAC26A3.07c	rpl1101	60S ribosomal protein L11	0.261052	0.59586
SPBC2D10.10c	fib1	rRNA processing: fibrillarin	0.260579	0.171656
SPBC409.11	meu18	NLS	0.260496	0.123081
SPAC4G8.09	0	leucine-tRNA ligase	0.260393	0.124009
SPCC622.01c	0	dubious ORF	0.26017	0.18399
SPCC70.02c	0	ATPase inhibitor	0.26003	0.194552
SPBC1271.14	0	amino acid/arginine biosynthesis: glutamate N-acetyltransferase	0.259782	0.0280174
SPBC28F2.11	0	chromatin remodeling complex subunit	0.258974	0.13765
SPCC622.19	jmj4	jmjC domain	0.258862	0.065686
SPCC736.04c	gma12	alpha-1,2-galactosyltransferase Gma12	0.258586	0.254612
SPBC1773.14	arg7	amino acid/arginine biosynthesis: argininosuccinate lyase	0.258147	0.338507
SPAC17G6.09	sec62	ER protein translocation subcomplex subunit Sec62	0.258052	0.0844127
SPCC645.14c	sti1	TPR repeat protein	0.25773	0.0980429
SPBC16A3.01	spn3	septin	0.257702	0.0471406
SPBC2D10.20	ubc1	ubiquitin conjugating enzyme	0.257632	0.161953
SPBC1105.18c	0	peptidyl tRNA hydrolase	0.257613	0.0725038
SPBC4F6.18c	arf1	ADP-ribosylation factor	0.25731	0.0742273
SPAC23D3.07	0	20S proteasome component	0.257235	0.155246
SPBC21.03c	0	conserved hypothetical: DUF55 family protein	0.257074	0.403109
SPBC530.13	0	cyclin	0.256455	0.101999
SPBC211.02c	cwf3	mRNA splicing: complexed with Cdc5 protein	0.256313	0.353146
SPBC409.06	uch2	ubiquitin C-terminal hydrolase activity	0.256279	0.108981
SPCC645.04	nse3	DNA replication: Smc5-6 complex non-SMC subunit Nse3	0.255806	0.152372
SPBC947.09	0	oxidative stress response: conserved hypothetical: ThiJ domain protein	0.255474	0.195638
SPAC4G9.02	0	DNA replication: ribonuclease H	0.255409	0.106268
SPAC6B12.14c	0	conserved fungal protein: may be dubious ORF	0.255361	0.0624117
SPAC3C7.10	0	src	0.255285	0.14816
SPAC1556.08c	0	protein kinase activator	0.255129	0.207766
SPAC227.18	lys3	saccharopine dehydrogenase [NAD+, L-lysine forming]	0.254974	0.0682742
SPAC11E3.07	vma4	V-type ATPase	0.254771	0.017782
SPBC216.03	0	conserved fungal protein	0.254732	0.143118
SPCC74.03c	ssp2	serine/threonine protein kinase Ssp2	0.254471	0.140534
SPBC577.14c	spa1	ornithine decarboxylase antizyme Spa1	0.252582	0.22838
SPAC6G9.03c	0	histone chaperone	0.25212	0.108328
SPBC1683.01	0	inorganic phosphate transporter	0.252064	0.153728
SPAC57A7.07c	0	homocysteine methyltransferase	0.251798	0.0945275
SPCC1827.08c	pof7	F-box protein	0.251573	0.00320107
SPAC5D6.09c	0	GPR/FUN34 family	0.251468	0.0792104
SPAC926.07c	dlc2	microtubule movement: dynein light chain	0.251192	0.404393
SPBC27.02c	ask1	DASH complex subunit Ask1	0.251157	0.337099
SPBC30D10.17c	0	glucan synthase regulator	0.25115	0.133716
SPAC22E12.08	rrn10	RNA polymerase I upstream activation factor complex subunit Rrn10	0.250877	0.173005
SPBC365.20c	0	vitamin metabolism: nicotinamidase	0.250729	0.12945
SPBP23A10.02	pkr1	V-ATPase assembly factor Pkr1 (predicted)	0.250443	0.461819
SPAC3H1.13	ppk13	serine/threonine protein kinase Ppk13	0.249464	0.157576
SPAC3G6.08	erv1	iron ion homeostasis: sulfhydryl oxidase	0.249084	0.38325
SPAC23G3.09	taf4	transcription factor TFIID complex subunit Taf4	0.248466	0.131679
SPAC31G5.08	ups1	uroporphyrinogen-III synthase Ups1	0.248385	0.293643
SPCC1739.02c	mrpl22	mitochondrial ribosomal protein subunit L22	0.248047	0.0600724
SPBC119.12	0	Golgi matrix protein	0.247955	0.132766
SPCC1494.08c	0	conserved fungal protein	0.247761	0.421904
SPAC3H1.10	0	phytochelatin synthetase	0.247016	0.266568
SPAC13D6.01	pof14	ergosterol biosynthesis: F-box protein: may be involved in oxidative stress and ergosterol regulation	0.246686	0.276015
SPAC3H1.01c	orp3	DNA replication initiation: origin recognition complex subunit Orp3	0.246655	0.178826
SPAC144.11	rps1102	40S ribosomal protein S11	0.246503	0.157561
SPCC18B5.11c	cds1	DNA replication initiation: replication checkpoint kinase Cds1	0.245739	0.14693
SPCC1682.07	ssl1	transcription factor TFIIH complex subunit Ssl1	0.245289	0.348183
SPAC1142.08	fhl1	fork head transcription factor Fhl1	0.245258	0.0729114
SPCC126.06	twf1	actin cortical patch: twinfilin	0.245195	0.10615
SPBC28F2.10c	kap1	kinesin-associated protein	0.244993	0.125101
SPBP35G2.09	usp103	mRNA splicing: U1 snRNP-associated protein	0.244906	0.310711
SPCC1235.10c	sec6	exocyst complex subunit Sec6	0.244495	0.183345
SPAC17G8.05	0	TATA-box related factor	0.244173	0.11829
SPBC8D2.06	0	isoleucine-tRNA ligase	0.243401	0.189686
SPAC1D4.06c	csk1	cyclin-dependent kinase activating kinase Csk1	0.243266	0.224491
SPBC409.04c	mis12	kinetochore protein Mis12	0.243251	0.293226
SPCC965.04c	0	AAA family ATPase	0.242853	0.15128
SPBC4F6.11c	0	asparagine synthase	0.242746	0.112295
SPCC1235.15	dga1	diacylglycerol O-acyltransferase	0.242571	0.226027
SPAC105.01c	0	potassium ion/proton antiporter	0.242444	0.0612488
SPBC21D10.07	0	UPF0287	0.241943	0.160271
SPAC2H10.01	0	transcription factor	0.241844	0.213439
SPBP26C9.02c	car1	arginase	0.241261	0.201374
SPAC2E1P5.03	0	DNAJ domain protein	0.24119	0.196708
SPAC31A2.06	atp25	mitochondrial ATP synthase complex assembly protein Atp25 (predicted)	0.241136	0.0838202
SPAC1A6.05c	0	triacylglycerol lipase	0.240992	0.0690656
SPBC106.11c	plg7	oxidative stress response: 1-alkyl-2-acetylglycerophosphocholine esterase	0.240421	0.183037
SPAC2C4.09	0	DUF1640	0.240022	0.262206
SPBC21.07c	ppk24	serine/threonine protein kinase Ppk24	0.239982	0.300795
SPBP4H10.17c	0	mitochondrial ribosomal small subunit	0.2399	0.228284
SPAC4F8.06	0	mitochondrial ribosomal protein subunit S12	0.239691	0.349381
SPCC1322.16	0	prohibitin	0.239389	0.180178
SPAC8C9.17c	spc34	DASH complex subunit Spc34	0.239321	0.0770861
SPAC25B8.01	dap1	ergosterol biosynthesis:MAPR family steroid-binding protein	0.238991	0.1259
SPBC18H10.10c	cwc16	mRNA splicing: complexed with Cdc5p	0.238418	0.331496
SPAC26F1.06	gpm1	glycolysis: monomeric 2,3-bisphosphoglycerate	0.237958	0.126145
SPAC25H1.04	mug105	conserved hypothetical: DUF1671 family protein	0.237796	0.0458863
SPBC691.02c	0	RINT1 family protein: retrograde vesicle-mediated transport, Golgi to ER	0.237485	0.265535
SPBC1709.17	0	folylpolyglutamate synthase	0.23684	0.172366
SPBC649.03	rhp14	XP-A family homolog Rhp14	0.236648	0.147165
SPBP4H10.08	qcr10	ubiquinol-cytochrome-c reductase complex subunit Qcr10	0.2365	0.0118523
SPAC3G9.15c	fcf2	rRNA processing: rRNA processing protein Fcf2 (predicted)	0.236323	0.180939
SPBC16G5.03	0	zinc finger protein	0.236129	0.168142
SPCC613.12c	raf1	centromere silencing: Rik1-associated factor Raf1	0.235861	0.310326
SPAC12B10.02c	0	sequence orphan	0.235779	0.287203
SPAP8A3.06	0	mRNA splicing: U2AF small subunit	0.23577	0.0601244
SPBC21C3.04c	0	mitochondrial ribosomal protein subunit L34	0.235398	0.139881
SPAC2F3.05c	0	aldo/keto reductase	0.23536	0.168456
SPBC1604.08c	imp1	importin alpha	0.235348	0.049717
SPBC1198.13c	tfg2	transcription factor TFIIF complex beta subunit Tfg2	0.235094	0.130783
SPAC6F6.09	0	NuA4 histone acetyltransferase complex subunit (predicted)	0.234974	0.308774
SPAC23H4.04	0	tRNA(5-methylaminomethyl-2-thiouridylate)-methyltransferase	0.234942	0.166813
SPAC694.03	0	conserved fungal protein	0.234939	0.115774
SPBC660.09	mug168	sequence orphan	0.234816	0.100114
SPAC1296.02	cox4	aerobic respiration: cytochrome c oxidase subunit IV	0.234638	0.201547
SPAC17H9.11	0	cofilin/tropomyosin family	0.234629	0.0527954
SPBC887.01	0	acireductone dioxygenase family	0.234297	0.0724032
SPBC1604.13c	mrpl32	mitochondrial ribosomal protein subunit L32	0.234273	0.0510595
SPAC17G8.12	0	sequence orphan	0.233564	0.000888254
SPBP8B7.03c	rpl402	60S ribosomal protein L2	0.233271	0.115471
SPBC9B6.07	0	rRNA processing: nucleolar protein Nop52 family	0.23313	0.226166
SPBC18E5.01	0	conserved hypothetical: cycloisomerase 2 family	0.232367	0.0267834
SPBC2D10.05	exg3	glucan 1,3-beta-glucosidase	0.231159	0.035671
SPBC15D4.09c	0	cystathionine gamma-synthase	0.231069	0.0160415
SPAC323.06c	uba5	ubiquitin activating enzyme	0.230371	0.28408
SPBC30D10.14	0	dienelactone hydrolase family	0.230294	0.19354
SPAPB1A10.04c	cwp1	1,3-beta-glucan biosynthesis: geranylgeranyltransferase I alpha subunit Cwp1	0.229928	0.138168
SPAPB17E12.12c	0	mitochondrial transporter	0.229872	0.169906
SPBC776.18c	pmh1	transcription factor TFIIH complex subunit Pmh1	0.229493	0.0908949
SPBC1734.09	0	NST UDP-N-acetylglucosamine transporter	0.229175	0.244583
SPAC1834.06c	pmo25	regulator of cell separation/cytokinesis: mo25 family protein Pmo25	0.229061	0.174578
SPBC725.08	0	transcription factor	0.228723	0.252293
SPAC2C4.15c	ubx2	UBX domain	0.228578	0.0335858
SPBC577.03c	0	N-acetyltransferase	0.228448	0.142033
SPBC16C6.10	chp2	centromere silencing: chromodomain protein 2	0.228447	0.281655
SPAC12G12.11c	0	conserved hypothetical: DUF544 domain, interacts with SPB sad1	0.228201	0.253024
SPCC1450.09c	0	fungal cell wall: phospholipase	0.228044	0.243743
SPAC6F12.09	rdp1	RNA interference/centromere silencing: RNA-directed RNA polymerase Rdp1	0.227648	0.2475
SPAC1071.06	arp9	actin-like protein	0.227389	0.148439
SPAC823.16c	mug179	phosphatidylinositol 3,5-bisphosphate binding protein	0.226407	0.172458
SPAC688.13	scn1	TatD DNase family	0.226298	0.295308
SPCC1450.04	tef5	translation elongation factor EF-1 beta subunit	0.226172	0.200977
SPAC1B3.07c	vps28	late endosome to vacuole transport: ESCRT I complex subunit	0.225815	0.082038
SPAC23G3.10c	ssr3	transcription factor	0.225787	0.205208
SPAC18B11.09c	0	acetyltransferase	0.225766	0.129183
SPAC1A6.09c	lag1	sphingosine N-acyltransferase	0.2252	0.186437
SPAC31G5.05c	0	vitamin metabolism: ribulose phosphate 3-epimerase	0.224823	0.201007
SPBC16G5.13	0	sequence orphan	0.224804	0.191331
SPAC343.09	ubx3	UBX domain	0.224666	0.20727
SPCC1672.12c	0	conserved hypothetical: DUF410 family protein	0.224559	0.257682
SPAC57A10.14	sgf11	SAGA complex subunit	0.224342	0.0676616
SPCC4B3.17	cbp3	ubiquinol cytochrome c reductase assembly protein Cbp3	0.224302	0.0409163
SPAC139.01c	0	XP-G family	0.224186	0.0915492
SPAC1F12.07	0	phosphoserine aminotransferase	0.22401	0.156763
SPAC1A6.03c	0	fungal cell wall: phospholipase	0.223861	0.175078
SPAC27F1.04c	nuf2	mitotic spindle checkpoint: spindle pole body protein Nuf2	0.223706	0.269769
SPCC191.08	0	conserved hypothetical: DUF1715 family protein	0.222762	0.223227
SPBC19F5.03	0	inositol polyphosphoinositide phosphatase	0.22257	0.144276
SPBC1709.15c	cft2	mRNA polyadenylation: cleavage factor two Cft2	0.222336	0.0881942
SPBC4B4.11	0	mitochondrial protein	0.222224	0.586148
SPBC31E1.05	gle1	RNA export factor	0.222197	0.180965
SPCC1620.09c	tfg1	transcription factor TFIIF complex alpha subunit Tfg1	0.221927	0.280973
SPBP8B7.12c	fta3	Sim4 and Mal2 associated	0.221922	0.409201
SPBC18H10.11c	0	conserved fungal protein	0.221589	0.120806
SPAC10F6.03c	0	CTP synthase	0.221419	0.367075
SPAC9G1.07	0	sequence orphan	0.220814	0.381997
SPAC13G7.02c	ssa1	heat shock protein 70 family	0.220167	0.306963
SPCC1393.04	fta4	Sim4 and Mal2 associated	0.220165	0.224371
SPBC13E7.11	0	rhomboid family protease	0.220123	0.320503
SPCC74.05	rpl2702	60S ribosomal protein L27	0.219726	0.14888
SPCC1919.08c	mrpl33	mitochondrial ribosomal protein subunit YmL33	0.219067	0.950722
SPAC1420.03	rpn501	19S proteasome regulatory subunit Rpn501	0.218973	0.0419401
SPAC27D7.09c	0	conserved hypothetical: But2 family protein	0.218727	0.230882
SPCC70.03c	0	proline dehydrogenase	0.218518	0.123081
SPBC1271.12	kes1	oxysterol binding protein	0.21782	0.114085
SPBC6B1.06c	ubp14	ubiquitin C-terminal hydrolase activity	0.217773	0.22984
SPCP1E11.07c	cwf18	mRNA splicing: complexed with Cdc5 protein	0.217764	0.262543
SPBC146.10	mug57	meiotically upregulated gene Mug57	0.2177	0.0573527
SPBC30D10.05c	0	short chain dehydrogenase	0.217493	0.454013
SPCC338.06c	0	heat shock protein	0.217227	0.390626
SPBC1703.04	mlh1	MutL family	0.216934	0.110675
SPBC17D1.04	acr1	upstream activation factor complex subunit (RNA pol I)	0.216845	0.174954
SPCC18.07	rpc53	DNA-directed RNA polymerase III complex subunit Rpc53	0.216434	0.145136
SPBC16G5.07c	0	prohibitin	0.216096	0.201658
SPAC1071.07c	rps1502	40S ribosomal protein S15	0.215769	0.0692048
SPAC22H12.04c	rps102	40S ribosomal protein S3a	0.215532	0.225769
SPAC167.06c	mug143	sequence orphan	0.215196	0.202917
SPAC6G9.06c	pcp1	pericentrin homolog Pcp1	0.215021	0.0870649
SPAC23C4.10	sec2	guanyl-nucleotide exchange factor activity	0.214969	0.0597982
SPAC9.11	0	sequence orphan	0.21485	0.352665
SPAC7D4.13c	0	sequence orphan	0.214616	0.0942419
SPBC19C7.10	0	transcription factor	0.214559	0.175713
SPAC13G7.06	met16	phosphoadenosine phosphosulfate reductase	0.21443	0.144273
SPAC227.03c	0	mitochondrial NAD+ transporter	0.21443	0.0678548
SPCC4B3.01	0	rhodanese-like domain	0.213522	0.0501034
SPAC1071.12c	stp1	low molecular weight phosphotyrosine protein phosphatase	0.213388	0.178223
SPBC16A3.16	0	mitochondrial inner membrane protein	0.213371	0.214389
SPBC1E8.02	0	ubiquitin family protein	0.213279	0.00831077
SPBC15D4.15	pho2	4-nitrophenylphosphatase	0.212454	0.138137
SPCC895.04c	ufe1	SNARE	0.212417	0.1175
SPAC19G12.12	dlp1	decaprenyl diphosphate synthase subunit 2 Dlp1	0.212311	0.17065
SPAC16A10.07c	taz1	telomere maintenance: human TTAGGG repeat factor/TRF family protein Taz1	0.21228	0.300445
SPCC645.12c	0	sequence orphan	0.212233	0.130265
SPAC6G9.08	ubp6	ubiquitin family protein	0.212034	0.144497
SPBC20F10.06	mad2	mitotic spindle checkpoint: horma domain protein	0.211782	0.151966
SPCC965.07c	gst2	oxidative stress response: glutathione S-transferase	0.211561	0.0970328
SPBC776.03	0	amino acid/isoleucine synthesis: homoserine dehydrogenase	0.211367	0.354457
SPCC24B10.16c	0	sequence orphan	0.211349	0.0372272
SPCC132.01c	0	conserved hypothetical: DUF814 family protein	0.211171	0.0423681
SPBC36.04	cys11	cysteine synthase	0.211049	0.044101
SPAC31G5.11	pac2	cAMP-independent regulatory protein Pac2	0.210846	0.224109
SPBC660.07	ntp1	oxidative stress response: alpha,alpha-trehalase Ntp1	0.210785	0.19684
SPAC3G6.03c	0	conserved hypothetical: Maf-like protein	0.21047	0.203359
SPCC132.02	hst2	centromere silencing: Sir2p family histone deacetylase	0.210112	0.106393
SPAC29A4.20	0	histone acetyltransferase subunit of the elongator complex	0.209585	0.0173948
SPAC222.12c	atp2	F1-ATPase beta subunit	0.209452	0.0660715
SPBC1734.10c	0	mRNA processing protein	0.209387	0.0763759
SPBC543.10	get1	calcium signaling/homeostasis: GET complex subunit Get1 (predicted)	0.209358	0.257272
SPAC17G6.14c	uap56	mRNA splicing: ATP-dependent RNA helicase Uap56	0.20919	0.0895599
SPAC19B12.05c	fcp1	CTD phosphatase Fcp1	0.20915	0.460362
SPAC11D3.07c	0	transcription factor	0.209013	0.0542875
SPAC18G6.13	0	sequence orphan	0.208907	0.452722
SPBC30B4.06c	0	GIDA family	0.208532	0.0614726
SPBC16G5.04	mrpl23	mitochondrial ribosomal protein subunit L13	0.208462	0.303068
SPBC4.05	mlo2	zinc finger protein	0.208376	0.0804259
SPAC26H5.02c	0	DNA replication: AAA family ATPase	0.208253	0.104834
SPBC17G9.02c	0	RNA polymerase II accessory factor, Cdc73 family	0.20821	0.0485778
SPAC1687.12c	coq4	ubiquinone biosynthesis protein Coq4	0.208124	0.26812
SPAC22A12.13	0	phospholipid biosynthesis: pig-P	0.207635	0.175631
SPCC663.15c	0	conserved fungal protein: phosphoinositol binding	0.207491	0.0341278
SPBC1A4.05	blt1	sequence orphan: septum; interacts with sad1	0.207291	0.110335
SPAC17G6.15c	0	MTC tricarboxylate transporter	0.207235	0.0467091
SPAC18B11.02c	0	pseudouridylate synthase	0.207158	0.137559
SPAC24H6.10c	0	phospho-2-dehydro-3-deoxyheptonate aldolase	0.206974	0.142414
SPBC23G7.12c	rpt6	19S proteasome regulatory subunit	0.206924	0.00962506
SPBC17F3.02	nak1	regulator of cell separation/cytokinesis/cell polarity: PAK-related kinase Nak1	0.206895	0.155204
SPAC1610.01	0	conserved hypothetical	0.20687	0.0282283
SPAC22A12.04c	rps2201	40S ribosomal protein S15a	0.206803	0.412391
SPCC736.13	0	short chain dehydrogenase	0.206394	0.131214
SPCC1393.03	rps1501	40S ribosomal protein S15	0.206313	0.211078
SPCC970.10c	0	E3 ubiquitin ligase	0.205787	0.175646
SPBC1683.07	mal1	alpha-glucosidase Mal1	0.205737	0.0439973
SPAC1952.02	0	G-patch domain	0.205642	0.0991396
SPAC644.04	pct1	RNA 5'-triphosphatase	0.205621	0.113256
SPAC17H9.01	cid16	nucleotidyltransferase	0.205493	0.0376356
SPBC1198.11c	reb1	RNA polymerase I transcription termination factor Reb1	0.205492	0.0995263
SPAC8C9.16c	mug63	oxidative stress response: mitochondrial protein	0.205325	0.332992
SPBC13E7.08c	0	RNA polymerase II associated Paf1 complex	0.205212	0.651153
SPAC227.07c	pab1	protein phosphatase regulatory subunit Pab1	0.205015	0.00662589
SPAC1093.04c	0	tRNA nucleotidyltransferase	0.204684	0.240895
SPAC890.07c	rmt1	type I ribosomal protein arginine N-methyltransferase Rmt1	0.204403	0.173911
SPAC4G8.03c	0	RNA-binding PUMILIO protein: deadenylation-dependent decay	0.204401	0.264899
SPBC1773.10c	0	asparagine-tRNA ligase	0.20381	0.119736
SPAC10F6.11c	0	kinase activator	0.203801	0.140948
SPBC1921.02	rad60	DNA replication: DNA repair protein Rad60	0.203603	0.299467
SPBC4.07c	rpt2	19S proteasome regulatory subunit	0.20353	0.0976518
SPAC1B3.02c	0	transcription elongation factor, Elf1 family	0.203245	0.122519
SPBC9B6.06	mrpl10	mitochondrial ribosomal protein subunit L15	0.20307	0.0998763
SPBC21B10.10	rps402	40S ribosomal protein S4	0.203005	0.132125
SPAC4G8.06c	trm12	tRNA methyltransferase Trm12	0.202858	0.155944
SPCC1494.02c	taf13	transcription factor TFIID complex subunit Taf13	0.202593	0.408736
SPAC57A7.13	0	mRNA splicing: RNA-binding protein	0.20227	0.108326
SPCC188.11	prp45	mRNA splicing: transcriptional regulator Prp45	0.201868	0.161097
SPBC4C3.09	0	acetylglucosaminyltransferase	0.201527	0.0444568
SPBC336.06c	rnh1	ribonuclease H Rnh1	0.201479	0.136233
SPBC13G1.03c	pex14	peroxisomal membrane anchor protein	0.201461	0.148864
SPAC644.18c	bet3	TRAPP	0.201427	0.0637192
SPAC6F6.05	0	oligosaccharyltransferase epsilon subunit	0.201406	0.290016
SPBC56F2.12	ilv5	amino acid/isoleucine synthesis: acetohydroxyacid reductoisomerase	0.201118	0.196872
SPAC23H4.11c	cnl2	centromere localized protein	0.20078	0.0457339
SPBP8B7.21	ubp3	ubiquitin C-terminal hydrolase activity	0.200724	0.0319418
SPBC16A3.14	0	mitochondrial ribosomal subunit	0.20023	0.0554911
SPBC25B2.04c	0	mitochondrial ribosome assembly protein	0.199971	0.120777
SPBC21C3.12c	0	conserved hypothetical: DUF953 family protein	0.199544	0.172204
SPBC839.03c	0	neddylation protein Dcn1	0.199227	0.0735866
SPBC36B7.05c	0	zinc finger protein	0.199061	0.107955
SPBC216.05	rad3	ATR checkpoint kinase	0.198986	0.106306
SPAP8A3.09c	paa1	protein phosphatase regulatory subunit Paa1	0.197446	0.077338
SPAC21E11.06	tif224	translation initiation factor eIF2B delta subunit	0.197385	0.00206914
SPBC26H8.12	0	cytochrome c heme lyase	0.196861	0.19684
SPAC589.07c	0	WD repeat protein	0.196578	0.170667
SPAC23A1.18c	mrp51	mitochondrial ribosomal protein subunit Mrp51	0.196564	0.086428
SPCC736.07c	0	conserved fungal protein	0.195811	0.232933
SPAC3G9.04	ssu72	phosphoric ester hydrolase	0.195811	0.0835429
SPCC1753.05	rsm1	RNA export factor Rsm1	0.195773	0.0481101
SPBC17G9.10	rpl1102	60S ribosomal protein L11	0.195453	0.381072
SPAC644.05c	0	deoxyuridine 5'-triphosphate nucleotidohydrolase	0.195415	0.169885
SPBC11C11.03	ndc80	spindle pole body protein Ndc80	0.195085	0.304336
SPBC725.09c	hob3	actin cortical patch: amphiphysin	0.195077	0.0555189
SPBC337.16	cho1	phospholipid biosynthesis: phosphatidyl-N-methylethanolamine N-methyltransferase	0.195059	0.0821416
SPAC513.07	0	cinnamoyl-CoA reductase	0.194892	0.351273
SPAC15A10.02	taf12	transcription factor TFIID complex subunit A	0.194719	0.0964283
SPBC215.15	sec13	COPII-coated vesicle component	0.194696	0.149228
SPBC19G7.16	isw1	transcription elongation factor complex	0.194598	0.0977478
SPBC19G7.13	trf1	telomere maintenance: telomeric DNA binding factor	0.194242	0.109285
SPBC577.15c	sim3	centromere silencing: NASP family CENP-A chaperone	0.193976	0.17835
SPBC365.13c	hba1	oxidative stress response: Ran GTPase binding protein	0.19369	0.000443791
SPBC1604.01	0	sulfatase modifying factor 1 related	0.193376	0.205703
SPAPB1A10.10c	ypt71	GTPase	0.193104	0.195623
SPBC776.17	0	rRNA processing: rRNA processing protein Rrp7 (predicted)	0.192576	0.110044
SPAC17C9.05c	pmc3	mediator complex subunit Pmc3	0.192213	0.275649
SPAC32A11.04c	tif212	translation initiation factor eIF2 beta subunit	0.192147	0.290941
SPBC21B10.11	dpm2	phospholipid biosynthesis: dolichol-phosphate mannosyltransferase subunit 2	0.191608	0.13487
SPAC23C4.08	rho3	regulator of cell separation/cytokinesis: Rho family GTPase Rho3	0.190898	0.377866
SPCC18B5.04	rsm18	mitochondrial ribosomal protein subunit S18	0.190792	0.429682
SPBC685.05	gpi15	phospholipid biosynthesis: pig-H	0.190672	0.186509
SPAC29A4.08c	prp19	mRNA splicing: ubiquitin-protein ligase E4	0.190659	0.184111
SPAC17H9.19c	cdt2	DNA replication initiation: WD repeat protein Cdt2	0.190178	0.168775
SPBC16G5.01	rpn12	19S proteasome regulatory subunit	0.1899	0.191418
SPBC2G5.06c	hmt2	sulfide-quinone oxidoreductase	0.189602	0.101996
SPBC2A9.12	orc6	DNA replication initiation: origin recognition complex subunit Orc6	0.189334	0.0923923
SPBC26H8.02c	sec9	SNARE	0.189126	0.120578
SPAC144.15c	cog1	Golgi retrograde transport complex subunit	0.188662	0.160818
SPAC22H10.12c	gdi1	GDP dissociation inhibitor	0.187836	0.271634
SPAC23C4.03	0	haspin related kinase	0.187744	0.0220797
SPCC126.08c	0	lectin	0.187667	0.369455
SPCC1795.07	0	mitochondrial ribosomal protein subunit S13	0.187534	0.00678007
SPBC1105.07c	0	THO complex	0.186978	0.330014
SPAC343.05	vma1	V-type ATPase	0.186822	0.169758
SPBC13A2.01c	0	mRNA splicing: nuclear cap-binding complex small subunit	0.186525	0.110629
SPAC1782.06c	0	prohibitin	0.186368	0.401422
SPAC17A2.04c	0	HSP chaperone complex subunit	0.186347	0.0396169
SPBC30D10.03c	0	IMP 5'-nucleotidase	0.184903	0.119227
SPBC16D10.10	0	tRNA specific adenosine deaminase subunit	0.184887	0.303573
SPCP25A2.03	0	vertebrate p84	0.18453	0.157742
SPAC16E8.07c	vph1	V-type ATPase	0.184042	0.100489
SPCC1020.04c	rpb6	DNA-directed RNA polymerase I, II and III subunit Rpb6	0.183966	0.369822
SPBC646.07c	0	fatty acid biosynthesis: 3-oxo-5-alpha-steroid 4-dehydrogenase	0.183651	0.034182
SPCC24B10.03	0	sequence orphan	0.183559	0.0263966
SPBC1105.04c	cbp1	DNA replication: centromere silencing/DNA replication initiation: CENP-B homolog	0.182888	0.22459
SPAC2F7.02c	0	phosphoprotein phosphatase	0.182495	0.165439
SPCC550.08	0	N-acetyltransferase	0.182451	0.0935574
SPAC29E6.04	nnf1	kinetochore protein Nnf1	0.18236	0.278772
SPAC144.02	0	transcription factor	0.182315	0.227302
SPBC3B9.06c	apg3	autophagy associated protein Apg3	0.182171	0.145625
SPAC27E2.04c	0	dubious ORF	0.182115	0.069944
SPCC1322.02	0	sequence orphan	0.181791	0.203057
SPAC17G8.03c	dpb3	DNA replication: DNA polymerase epsilon subunit Dpb3	0.181336	0.0685787
SPACUNK4.08	0	dipeptidyl aminopeptidase	0.181259	0.0954883
SPBC27B12.09c	0	FAD transporter	0.181043	0.326973
SPCC330.10	pcm1	mRNA capping methyltransferase	0.180764	0.180519
SPAC3A12.17c	cys12	cysteine synthase	0.180029	0.192548
SPAPB1E7.11c	0	sequence orphan (possible mitochondrion protein)	0.179672	0.438298
SPBC4C3.06	0	actin cortical patch: actin cytoskeletal protein Syp1	0.179579	0.25412
SPAC18G6.14c	rps7	40S ribosomal protein S7	0.179285	0.216192
SPAC1805.12c	uep1	ribosomal-ubiquitin fusion protein	0.179147	0.109485
SPAC1A6.01c	0	zf-C2HC5 type zinc finger protein	0.179083	0.110208
SPAC23H4.07c	srp102	signal recognition particle receptor beta subunit Srp102	0.178877	0.236009
SPAC16C9.02c	0	S-methyl-5-thioadenosine phosphorylase	0.178839	0.0342063
SPAPB2B4.05	vma5	V-type ATPase	0.178808	0.120872
SPBC32H8.05	0	conserved fungal protein	0.178752	0.17714
SPAC664.13	0	sequence orphan	0.178662	0.173221
SPAC27D7.04	omt2	ascospore formation: 4-alpha-hydroxytetrahydrobiopterin dehydratase	0.178294	0.393596
SPAC13G7.11	0	aerobic respiration: mitochondrial inner membrane protein	0.17796	0.264504
SPAC12G12.05c	taf9	transcription initiation factor Taf9	0.177922	0.0969053
SPBC2D10.12	rhp23	UBA domain protein	0.177774	0.441749
SPAC3A12.13c	0	rRNA processing: translation initiation factor eIF3j (p35) (predicted)	0.177528	0.268625
SPBC1A4.08c	cct3	chaperonin-containing T-complex gamma subunit Cct3	0.177474	0.0470647
SPBC14C8.10	mrpl24	mitochondrial ribosomal protein subunit L28	0.177434	0.0505225
SPBC8D2.15	0	lipoic acid synthetase	0.177342	0.0555757
SPCC1442.10c	rpb3	DNA-directed RNA polymerase II subunit 3	0.177211	0.0786328
SPBC19C7.04c	0	conserved fungal protein	0.176639	0.0582484
SPAC14C4.07	0	membrane transporter	0.176554	0.0457623
SPAC19G12.15c	tpp1	trehalose-6-phosphate phosphatase Tpp1	0.176412	0.0518868
SPCC16C4.03	pin1	peptidyl-prolyl cis-trans isomerase Pin1	0.176187	0.364456
SPCC320.03	0	transcription factor	0.175982	0.257011
SPAC23D3.01	pdp3	PWWP domain protein: histone H4-K20 methylation	0.175623	0.103795
SPAC1751.04	0	sequence orphan	0.175411	0.00311741
SPAC22F3.07c	atp20	ATP synthase	0.175342	0.302966
SPAC1A6.02	0	WD repeat protein	0.175178	0.225124
SPCC16C4.15	rml2	mitochondrial ribosomal protein subunit L2	0.173458	0.194303
SPCC1906.02c	0	CUE domain protein Cue3 (predicted): ubiquitin	0.173403	0.0183705
SPBC19F5.04	0	aspartate kinase	0.173365	0.166747
SPAC2C4.13	vma16	V-type ATPase	0.173363	0.126654
SPAC2F7.17	0	peptide chain release factor	0.173277	0.153548
SPCC777.17c	0	mitochondrial ribosomal protein	0.17326	0.41346
SPBC19G7.15	nup44	nucleoporin	0.173175	0.0461286
SPCC74.01	sly1	sec1 family	0.172833	0.0492075
SPAC22G7.05	0	Krr family protein	0.172483	0.133517
SPAC3H5.04	aar2	mRNA splicing: U5 snRNP-associated protein Aar2	0.172445	0.139521
SPAC637.11	suv3	ATP-dependent RNA helicase Suv3	0.172443	0.340084
SPAC22H12.03	0	esterase/lipase	0.172304	0.264687
SPAC17G8.07	0	YEATS family protein	0.171851	0.194051
SPCC1020.12c	0	xap-5-like protein	0.171722	0.108906
SPBC1709.09	0	mitochondrial translation termination factor	0.171633	0.148898
SPAC24C9.06c	0	aerobic respiration: aconitate hydratase	0.171093	0.185833
SPAC869.02c	0	nitric oxide dioxygenase	0.170852	0.113436
SPAC20H4.09	0	mRNA splicing: DEAD/DEAH box helicase	0.170805	0.305102
SPBC1703.13c	0	mitochondrial carrier	0.170387	0.15951
SPAC589.11	0	translation release factor	0.170368	0.267259
SPBC56F2.01	pof12	F-box protein	0.169125	0.0947723
SPBC609.04	caf5	spermine transporter family	0.168975	0.217034
SPBC3B9.10	vti1	late endosome to vacuole transport: SNARE	0.168125	0.186273
SPAC20G4.06c	adf1	actin cortical patch: cofilin	0.167656	0.0917334
SPBC32H8.08c	0	mannosyltransferase complex subunit	0.167114	0.1474
SPAC630.03	arp3	actin cortical patch/cell polarity: actin-like protein Arp3 (predicted)	0.167113	0.288481
SPAC22E12.04	ccs1	metallochaperone	0.166848	0.0295294
SPCC965.09	0	hydrolase	0.166572	0.0265712
SPAC6F6.07c	rps13	40S ribosomal protein S13	0.166199	0.17471
SPAC1F5.03c	0	oxidoreductase	0.165543	0.293539
SPAC1D4.02c	0	mitotic spindle checkpoint: human GRASP protein homolog (predicted)	0.164991	0.0024747
SPAC13F5.06c	sec10	exocyst complex subunit Sec10	0.164981	0.0868122
SPCC1450.14c	ero12	ER oxidoreductin Ero1b	0.164952	0.153322
SPAC9G1.05	0	actin cortical patch: component Aip1 (predicted)	0.164791	0.148053
SPCC1442.15c	cox18	mitochondrial inner membrane protein Cox18	0.164401	0.204987
SPAC222.10c	byr4	two-component GAP for GTPase spg1	0.164384	0.0271373
SPAC19G12.13c	poz1	telomere maintenance: Pot1 associated protein (negative regulation of telomerase)	0.164315	0.128661
SPCC23B6.04c	0	CRAL/TRIO domain	0.164223	0.192374
SPBC26H8.10	dis3	3'-5' exoribonuclease subunit Dis3	0.16418	0.101021
SPBC17D1.05	0	sequence orphan	0.163882	0.0128115
SPAC1486.07c	mrpl19	mitochondrial ribosomal protein subunit L19	0.163798	0.0364122
SPCC965.12	0	dipeptidase	0.163747	0.0712654
SPBC1347.06c	cki1	serine/threonine protein kinase Cki1	0.163682	0.00241591
SPBC244.02c	0	rRNA processing: U3 snoRNP-associated protein Utp6 (predicted)	0.163546	0.110641
SPAC16E8.13	0	zinc finger protein	0.16335	0.115146
SPAC23C11.03	0	rRNA processing: U3 snoRNP-associated protein Mpp1 (predicted)	0.163321	0.171886
SPBC16A3.02c	0	mitochondrial peptidase	0.163238	0.0436144
SPAC14C4.16	dad3	DASH complex subunit Dad3	0.163034	0.342759
SPBP8B7.01c	0	rRNA processing: RNAseP RNAse MRP subunit Pop7 (predicted)	0.162954	0.178358
SPBC215.10	0	haloacid dehalogenase-like hydrolase	0.162907	0.139542
SPBC409.16c	0	recombination protein Saw1 (predicted)	0.162668	0.144524
SPAC977.12	0	L-asparaginase	0.162292	0.0424139
SPBC25B2.01	0	GTP binding	0.162228	0.0242721
SPBC29A3.21	0	sequence orphan (ER)	0.161939	0.203034
SPCC794.10	0	UTP-glucose-1-phosphate uridylyltransferase	0.161719	0.0644458
SPAC25H1.02	jmj1	jmjC domain	0.161619	0.212771
SPAP14E8.04	oma1	metallopeptidase	0.161573	0.248038
SPCC736.11	ago1	RNA interference/centromere silencing: argonaute	0.16157	0.0908695
SPBC27B12.10c	tom7	mitochondrial TOM complex subunit Tom7	0.161468	0.745302
SPAC1006.02	0	WD repeat protein	0.160999	0.0264825
SPBC4B4.07c	usp102	mRNA splicing: U1 snRNP-associated protein Usp102	0.16099	0.0865198
SPAC23D3.08	usp108	mRNA splicing: U1 snRNP-associated protein	0.160977	0.0475343
SPAC27F1.03c	uch1	ubiquitin C-terminal hydrolase activity	0.160635	0.0232528
SPBC16E9.12c	pab2	poly(A) binding protein	0.160348	0.00904441
SPAC12G12.10	0	WD repeat protein	0.15984	0.250298
SPCC1840.01c	mog1	Ran GTPase interacting protein Mog1	0.159839	0.204579
SPBC36.12c	git7	SGT1-like protein Git7	0.159645	0.20275
SPAC1071.03c	0	sequence orphan	0.159458	0.0282604
SPAC22H12.05c	0	fasciclin domain protein	0.159329	0.0307195
SPBC12C2.05c	0	actin cortical patch: diacylglycerol binding protein Bzz1	0.159165	0.287198
SPBC25H2.14	mug16	UNC-50 family protein: ER to golgi transport	0.159141	0.100675
SPBC14F5.01	0	sequence orphan	0.159125	0.135328
SPAC9E9.10c	cbh1	centromere silencing: centromere binding protein	0.158835	0.297544
SPBC543.05c	0	inorganic anion exchanger	0.158632	0.0136454
SPBC887.13c	0	fatty acid biosynthesis: 3-oxoacyl-[acyl-carrier protein]-synthase	0.158466	0.0971075
SPAC1002.12c	0	succinate-semialdehyde dehydrogenase	0.158261	0.213669
SPAC1F3.04c	0	DUF367	0.158259	0.168924
SPBC1289.11	spf38	mRNA splicing: WD repeat protein	0.158103	0.202259
SPBC16E9.18	0	phospholipid biosynthesis: phosphatidylserine decarboxylase	0.15762	0.248494
SPBC19F5.05c	ppp1	pescadillo-family	0.157055	0.0984953
SPAC821.11	pro1	gamma-glutamyl phosphate reductase Pro1	0.156904	0.397843
SPAC343.15	0	tRNA isopentenyltransferase	0.156817	0.0657591
SPBC947.11c	elg1	DNA replication: DNA replication factor C complex subunit Elg1	0.156794	0.0189376
SPAC22F3.13	tsc1	hamartin	0.15632	0.0776172
SPBC1778.10c	ppk21	serine/threonine protein kinase Ppk21	0.156242	0.0802833
SPBC36.06c	0	ergosterol biosynthesis: farnesyl pyrophosphate synthetase	0.156154	0.104637
SPCC553.02	0	vitamin metabolism: glutamine-dependent NAD	0.156124	0.171418
SPAC23C11.06c	0	hydrolase (predicted)	0.15598	0.0865671
SPAC1687.08	0	sequence orphan	0.15565	0.0316601
SPAC823.15	ppa1	minor serine/threonine protein phosphatase Ppa1	0.155484	0.277899
SPAC25G10.05c	his1	ATP phosphoribosyltransferase	0.155425	0.0773143
SPAPB1E7.09	ogm2	protein O-mannosyltransferase Ogm2	0.155095	0.120832
SPAC343.13	0	glutamyl-tRNA amidotransferase	0.154851	0.199462
SPBC651.05c	dot2	late endosome to vacuole transport: EAP30 family protein Dot2	0.154176	0.113496
SPAC22F8.12c	shf1	small histone ubiquitination factor	0.153947	0.133108
SPAP8A3.02c	ofd2	2 OG-Fe(II) oxygenase superfamily protein Ofd2	0.152794	0.031414
SPAC630.07c	0	sequence orphan	0.152607	0.0307792
SPBC1198.05	0	guanylate kinase	0.152555	0.205098
SPAC167.04	pam17	presequence translocase-associated motor subunit Pam17	0.152437	0.250077
SPBC1703.06	pof10	F-box protein	0.151983	0.0644913
SPCC14G10.01	0	dephospho-CoA kinase	0.151922	0.188945
SPCC338.11c	rrg1	methyltransferase	0.151906	0.163799
SPAC1486.09	0	26S proteasome binding	0.151253	0.384488
SPBC582.09	pex11	peroxisomal biogenesis factor 11	0.150916	0.223113
SPBC1105.03c	mrpl16	mitochondrial ribosomal protein subunit L16	0.150511	0.523763
SPCC191.01	0	sequence orphan	0.150441	0.112953
SPBC1271.07c	0	N-acetyltransferase	0.150225	0.257873
SPCC613.07	0	zf-HIT	0.15003	0.191499
SPAC17C9.10	stm1	G-protein coupled receptor Stm1	0.149813	0.397053
SPAC3C7.12	tip1	cell polarity: CLIP170 family plus end tracking protein Tip1	0.149783	0.134112
SPAC1296.05c	0	cyclin	0.149452	0.0338803
SPCC1739.09c	cox13	aerobic respiration: cytochrome c oxidase subunit VIa	0.149117	0.0925178
SPBC1105.12	h4.3	histone H4	0.148875	0.237829
SPAC57A10.03	cyp1	cyclophilin	0.148869	0.343414
SPBPB10D8.05c	0	malate permease	0.148712	0.130611
SPCC550.04c	gpi2	phospholipid biosynthesis: pig-C	0.148487	0.0993008
SPCC1183.03c	0	iron ion homeostasis: frataxin homolog	0.14847	0.383147
SPAC227.17c	0	conserved protein (fungal and plant)	0.148151	0.189778
SPAC13D6.05	alp11	tubulin specific chaperone	0.148123	0.0703263
SPAC1071.04c	0	signal peptidase subunit	0.148089	0.112438
SPAC750.05c	0	telomeric duplication	0.148076	0.241005
SPBC4B4.02c	nca2	mitochondrial protein Nca2	0.14786	0.116386
SPAC4D7.09	tif223	translation initiation factor eIF2B	0.147792	0.24656
SPBC1711.06	rpl401	60S ribosomal protein L2	0.147493	0.403726
SPBC17D1.01	0	transcriptional regulatory protein Spp41	0.147453	0.100295
SPAC19A8.10	0	zinc finger protein	0.147113	0.301509
SPBC1703.15c	vps33	late endosome to vacuole transport: sec1 family	0.147057	0.416313
SPAC13G7.04c	mac1	membrane anchored protein Mac1	0.145784	0.100066
SPCC18B5.06	erf1	translation release factor eRF1	0.145752	0.21092
SPAC16E8.17c	0	aerobic respiration: succinate-CoA ligase	0.145614	0.0944704
SPAC20H4.05c	0	conserved hypothetical: adducin	0.14509	0.133005
SPAC11E3.10	0	VanZ-like family protein	0.145019	0.058177
SPBC543.02c	0	DNAJ domain protein	0.144773	0.169083
SPBC2G2.01c	liz1	fatty acid biosynthesis: pantothenate transporter	0.144758	0.126973
SPAC24C9.02c	0	cytochrome c1 heme lyase	0.144705	0.600701
SPBC19C7.09c	uve1	endonuclease Uve1	0.144675	0.229432
SPAC1D4.04	cct2	chaperonin-containing T-complex beta subunit Cct2	0.143996	0.0112836
SPAC17G6.06	rps2401	40S ribosomal protein S24	0.143858	0.0257886
SPAC4A8.13c	pts1	20S proteasome component	0.14351	0.0559964
SPBC354.12	gpd3	glycolysis: glyceraldehyde 3-phosphate dehydrogenase Gpd3	0.143201	0.923911
SPBC26H8.05c	0	serine/threonine protein phosphatase	0.142639	0.0133462
SPAC22E12.19	0	histone deacetylase complex subunit	0.142576	0.202353
SPAC15E1.04	0	thymidylate synthase	0.142181	0.111256
SPBC6B1.10	prp17	mRNA splicing: WD repeat protein	0.141987	0.0950209
SPCC11E10.01	0	cystathionine beta-lyase	0.141726	0.149922
SPAC6F12.15c	cut9	anaphase-promoting complex subunit Cut9	0.1416	0.159816
SPBC428.05c	arg12	amino acid/arginine biosynthesis: argininosuccinate synthase	0.141197	0.0897799
SPBC1604.05	pgi1	glycolysis: glucose-6-phosphate isomerase	0.141018	0.111135
SPBP8B7.13	0	sequence orphan	0.140916	0.0509307
SPACUNK4.14	mdb1	conserved hypothetical: BRCT domain protein	0.140898	0.195342
SPAC22A12.12c	0	rRNA processing: exosome subunit Rrp40 (predicted)	0.140834	0.0560683
SPAC16E8.03	gna1	glucosamine-phosphate N-acetyltransferase	0.140589	0.294365
SPBC16G5.12c	top3	DNA replication: DNA topoisomerase III	0.140418	0.150183
SPBP4H10.12	0	conserved protein	0.140132	0.0483691
SPBC1685.03	sec11	signal peptidase subunit	0.140034	0.327606
SPAC3H8.04	0	chromosome segregation protein (predicted)	0.13981	0.0281481
SPBC4F6.10	vps901	guanyl-nucleotide exchange factor activity	0.139724	0.0837537
SPAC806.07	ndk1	nucleoside diphosphate kinase	0.139413	0.227515
SPAC19B12.12c	yip11	mRNA splicing: SMN family	0.138974	0.0641085
SPCC1322.09	0	conserved fungal protein	0.138969	0.293542
SPBC18H10.13	rps1402	40S ribosomal protein S14	0.138857	0.198477
SPAC6F6.16c	tpz1	telomere maintenance: Tppl homolog Tpz1: telomere capping	0.138432	0.189837
SPAC17A5.12	ucp7	UBA domain protein	0.138222	0.0601266
SPBC16H5.10c	prp43	mRNA splicing: pre-mRNA processing RNA helicase Prp43	0.138194	0.055056
SPCC576.10c	rpt3	19S proteasome regulatory subunit Rpt3	0.138049	0.14102
SPAC17C9.08	pnu1	endodeoxyribonuclease Pnu1	0.137783	0.0590849
SPAC1783.06c	atg12	autophagy associated protein Atg12	0.137677	0.334267
SPBC609.03	0	WD repeat protein	0.137624	0.354015
SPCC622.17	apn1	AP endonuclease Apn1	0.137611	0.314916
SPAC140.02	gar2	rRNA processing: GAR family	0.137153	0.160284
SPAC13C5.04	0	glutamine amidotransferase	0.137079	0.248707
SPAC16C9.04c	mot2	CCR4-Not complex subunit	0.136855	0.158328
SPBC13E7.06	msd1	mitotic-spindle disanchored Msd1/mug172	0.136695	0.192734
SPBC11G11.02c	end3	actin cortical patch: component End3 (predicted)	0.136511	0.157648
SPAC1486.03c	0	mRNA splicing: G-patch domain	0.135878	0.271619
SPAC2G11.08c	smn1	mRNA splicing: SMN family	0.135079	0.141363
SPCC24B10.11c	0	THO complex subunit 7 (predicted): mRNA export; mRNA elongation	0.134873	0.234584
SPAC10F6.06	vip1	rrm RNA recognition motif	0.134866	0.170775
SPBC1685.02c	rps1202	40S ribosomal protein S12	0.134776	0.38764
SPBC2A9.05c	0	conserved hypothetical: DUF846 family protein	0.134735	0.25723
SPCC1795.08c	0	Myb family	0.134596	0.116859
SPAC57A7.10c	sec21	coatomer gamma subunit	0.134181	0.215298
SPAC26A3.11	0	amidohydrolase	0.134111	0.116273
SPAC3G9.06	frs2	phenylalanine-tRNA ligase alpha subunit	0.133592	0.202561
SPAC328.03	tps1	alpha,alpha-trehalose-phosphate synthase [UDP-forming]	0.13316	0.155975
SPBC27.08c	sua1	sulfate adenylyltransferase	0.133037	0.220917
SPBC24C6.02	0	rRNA processing: ATP-dependent RNA helicase Spb4 (predicted)	0.132963	0.368393
SPBC577.04	0	human THOC5 homolog (predicted) mRNA export; mRNA elongation	0.132769	0.334773
SPAC20G4.03c	hri1	eIF2 alpha kinase Hri1	0.132669	0.371743
SPBC543.04	0	conserved hypothetical: UPF0171 family protein	0.132636	0.125128
SPBC18E5.13	0	translation initiation factor	0.132485	0.196706
SPBC9B6.08	clc1	clathrin light chain	0.132285	0.0343084
SPBC1709.04c	cyp3	mRNA splicing/protein folding: cyclophilin family peptidyl-prolyl cis-trans isomerase Cyp3	0.132279	0.103871
SPBC1289.13c	0	alpha-1,2-galactosyltransferase	0.131578	0.0484921
SPBC2F12.04	rpl1701	60S ribosomal protein L17	0.131472	0.0912386
SPBC21C3.08c	0	ornithine aminotransferase	0.131368	0.207995
SPBC1347.09	0	hexaprenyldihydroxybenzoate methyltransferase	0.131111	0.199375
SPAC17G8.01c	0	tRNA ligase	0.131093	0.223509
SPAC3F10.12c	0	basic helix-loop-helix	0.131045	0.0436327
SPCC1322.15	rpl3402	60S ribosomal protein L34	0.130971	0.0451797
SPAC15A10.15	sgo2	shugoshin	0.130404	0.244868
SPAC24H6.11c	0	sulfate transporter	0.13016	0.220977
SPAC25H1.06	0	WD repeat protein	0.129756	0.313236
SPBC17A3.07	pgr1	oxidative stress response: glutathione reductase	0.129731	0.0894314
SPAC8F11.04	0	rRNA processing: U3 snoRNP-associated protein Cic1/Utp30 family (predicted)	0.12916	0.55915
SPAC688.04c	gst3	oxidative stress response: glutathione S-transferase	0.127953	0.15695
SPAC1486.01	0	oxidative stress response: manganese superoxide dismutase	0.127888	0.111601
SPBC337.12	0	zinc finger protein	0.127877	0.172082
SPAC13F5.07c	0	oxidative stress response: sequence orphan	0.127734	0.289514
SPAC15E1.06	vps29	metallophosphatase	0.127445	0.433648
SPAC6G9.07c	arc4	actin cortical patch: ARP2/3 actin-organizing complex subunit Arc4	0.127401	0.344845
SPBC16E9.19	0	sequence orphan	0.127331	0.0806293
SPAC4G8.07c	0	tRNA (m5U54) methyltransferase Trm2 (predicted)	0.127223	0.180055
SPAC1952.12c	csn71	COP9/signalosome complex subunit 7a	0.127048	0.175442
SPAC637.07	moe1	translation initiation factor eIF3d Moe1	0.126936	0.11647
SPAC18G6.12c	0	hypothetical protein: S. pombe specific families	0.126371	0.143426
SPAC4F10.05c	0	lipoate-protein ligase	0.125684	0.121085
SPCC584.04	sup35	translation release factor eRF3	0.12565	0.136356
SPAC22E12.18	0	conserved fungal protein	0.125623	0.0950892
SPBC725.16	res1	G1/S transition: MBF transcription factor complex subunit Res1	0.125474	0.149157
SPAC6F12.03c	fsv1	SNARE	0.125002	0.220395
SPBC12D12.03	cct1	chaperonin-containing T-complex alpha subunit Cct1	0.124863	0.203826
SPBC17A3.01c	tim50	TIM23 translocase complex subunit Tim50	0.124172	0.0205094
SPAC3A11.07	0	vitamin metabolism: NADH dehydrogenase	0.124147	0.178424
SPAP27G11.09c	0	vitamin metabolism: GTP cyclohydrolase	0.123977	0.1882
SPAC4G8.08	0	mitochondrial carrier	0.123843	0.21124
SPAC13A11.06	0	pyruvate decarboxylase	0.123705	0.181566
SPBC1703.01c	0	rRNA processing: RNase P and RNase MRP subunit (predicted)	0.123538	0.127342
SPACUNK4.13c	0	GTP1/OBG family	0.123507	0.584439
SPAC694.04c	0	conserved eukaryotic protein	0.123255	0.171396
SPBC8D2.16c	0	conserved hypothetical: DUF171 family protein	0.123012	0.118817
SPAC227.06	0	Rab GTPase binding	0.122578	0.148097
SPCC338.18	0	sequence orphan (golgi/ER)	0.122449	0.269562
SPBC16D10.03	pgp2	telomere maintenance: O-sialoglycoprotein endopeptidase	0.122443	0.150415
SPAC22F8.10c	sap145	mRNA splicing: U2 snRNP-associated protein	0.122031	0.22344
SPAC14C4.09	agn1	fungal cell wall: glucan endo-1,3-alpha-glucosidase Agn1	0.121949	0.0778161
SPBC2A9.09	0	conserved hypothetical: phosducin-like protein	0.121675	0.25494
SPAC30C2.05	erv14	cornichon family	0.121605	0.185151
SPAC6G10.09	0	glucosidase I Gls1	0.121552	0.224197
SPAC11G7.04	ubi1	ribosomal-ubiquitin fusion protein	0.121529	0.226684
SPBC21D10.12	hob1	cell polarity/centromere silencing: amphiphysin homolog	0.121528	0.222916
SPCC338.05c	mms2	ubiquitin conjugating enzyme	0.121397	0.110751
SPBC13E7.10c	brf1	transcription factor TFIIIB complex subunit Brf1	0.121244	0.321804
SPAC12B10.16c	0	conserved hypothetical: DUF339 family protein	0.12115	0.217022
SPAC23D3.09	arp42	actin-like protein	0.121092	0.0712487
SPAC4A8.10	0	lipase	0.12109	0.0774975
SPAC4G9.17c	mrps5	mitochondrial ribosomal protein subunit S5	0.12067	0.0645076
SPBC1105.09	ubc15	ubiquitin conjugating enzyme	0.120575	0.0750682
SPBC25B2.09c	0	arginine-tRNA ligase	0.120459	0.256033
SPBC106.13	0	cytoskeletal conserved protein; negative regulator of gluconeogenesis	0.120117	0.0487413
SPAC4F10.04	0	protein phosphatase type 2A, intrinsic regulator	0.119789	0.0943444
SPAP8A3.08	cdc4	myosin II light chain	0.119737	0.382906
SPBC32F12.09	rum1	DNA replication initiation: CDK inhibitor Rum1	0.119582	0.364429
SPCC1919.14c	bdp1	transcription factor TFIIIB complex subunit Bdp1	0.119372	0.314854
SPBC1773.01	0	striatin homolog	0.118958	0.24242
SPBC2G2.12	0	histidine-tRNA ligase	0.118893	0.0681867
SPAC10F6.04	0	regulator of condensation	0.118856	0.299871
SPBC365.10	0	actin-like protein	0.118824	0.160747
SPAC3A12.10	rpl2001	60S ribosomal protein L20a	0.118814	0.183007
SPBC32F12.12c	0	Golgi membrane protein involved in vesicle-medated transport (predicted)	0.118597	0.229747
SPBC19F8.03c	0	actin cortical patch: ENTH domain protein	0.11836	0.143752
SPAC13C5.07	rad32	telomere maintenance: Rad32 nuclease	0.118357	0.138953
SPAC959.04c	0	mannosyltransferase complex subunit	0.118235	0.0200211
SPAC56F8.05c	mug64	conserved hypothetical: BAR domain protein (predicted)	0.1182	0.103223
SPAC167.03c	snu66	mRNA splicing: U4/U6 x U5 tri-snRNP complex subunit Snu66	0.117888	0.352118
SPCC757.05c	0	peptidase family M20	0.117857	0.0847688
SPAC12G12.12	0	NST UDP-galactose transporter	0.117797	0.0984612
SPAC4F8.07c	hxk2	glycolysis: hexokinase 2	0.11777	0.166379
SPBC337.15c	coq7	ubiquinone biosynthesis protein Coq7	0.117757	0.226235
SPAC11D3.11c	0	pseudogene	0.117626	0.324838
SPAC20H4.03c	tfs1	transcription elongation factor TFIIS	0.117615	0.0996332
SPCP31B10.02	0	conserved eukaryotic protein	0.117605	0.282406
SPAC4H3.01	0	DNAJ domain protein	0.117522	0.116769
SPCC550.03c	0	DEAD/DEAH box helicase	0.116799	0.0646052
SPCC1620.10	cwf26	mRNA splicing: complexed with Cdc5 protein	0.11659	0.442597
SPBC2D10.13	est1	telomere maintenance: TPR repeat protein	0.116507	0.434244
SPAC17D4.02	cdc45	DNA replication initiation: pre-initiation complex subunit Cdc45	0.116291	0.108171
SPAC31A2.10	0	RanGTP-binding protein	0.116241	0.311903
SPBC1D7.01	0	prefoldin subunit 1	0.116104	0.456043
SPAC3G6.11	0	DEAD/DEAH box helicase	0.1158	0.178804
SPAC2F3.01	0	mannosyltransferase complex subunit	0.115718	0.239613
SPBC2D10.09	0	3-hydroxyisobutyryl-CoA hydrolase	0.115592	0.0908152
SPCC1393.02c	0	DNA binding protein	0.115425	0.00785233
SPBC1A4.09	0	rRNA processing: pseudouridine synthase	0.115365	0.115267
SPBC83.16c	0	conserved protein	0.115312	0.348423
SPAC3A11.06	mvp1	PX domain protein: vacuolar trafficking	0.114815	0.193083
SPCC613.06	rpl902	60S ribosomal protein L9	0.114777	0.200702
SPAC30C2.04	0	cofactor for methionyl-and glutamyl-tRNA synthetases	0.114719	0.305055
SPBC776.07	0	aerobic respiration: mitochondrial Mam33 family protein: aerobic respiration	0.114437	0.349458
SPCC24B10.02c	0	vitamin metabolism: NAD/NADH kinase	0.114417	0.0887202
SPAC1565.06c	spg1	GTPase	0.114233	0.213419
SPAC607.06c	0	metallopeptidase	0.114092	0.227594
SPAC17A2.14	0	metal ion transporter	0.113403	0.0923032
SPAC2E12.02	hsf1	transcription factor Hsf1	0.113291	0.147629
SPCC18.15	0	WD repeat protein	0.113178	0.0406737
SPCC830.07c	psi1	DNAJ domain protein	0.113135	0.0671965
SPAPB8E5.09	0	AAA family ATPase	0.112452	0.542321
SPCC1322.04	0	UTP-glucose-1-phosphate uridylyltransferase	0.112436	0.416892
SPBC609.05	pob3	centromere silencing: FACT complex component	0.112412	0.163415
SPBC3D6.05	ptp4	phosphatidate cytidylyltransferase Ptp4	0.112165	0.0848261
SPAC1782.02c	0	conserved fungal protein	0.112044	0.162992
SPBC577.07	ubp10	mRNA splicing: ubiquitin C-terminal hydrolase activity	0.111763	0.0748426
SPBC16E9.15	0	small protein conserved in human and D. melanogaster	0.111346	0.0109842
SPBP23A10.08	alp5	centromere silencing: actin-like protein	0.111044	0.180749
SPBC1711.11	0	autophagy associated protein (predicted)	0.110654	0.413333
SPAC1805.14	0	sequence orphan	0.110562	0.20594
SPAC1486.10	thi1	transcription factor Thi1	0.110539	0.00155772
SPAC1296.04	mug65	spore wall assembly protein (predicted)	0.110309	0.130895
SPAC922.04	0	sequence orphan	0.110304	0.133153
SPAC29B12.02c	set2	histone lysine methyltransferase Set2	0.110082	0.247068
SPBC119.13c	prp31	mRNA splicing: U4/U6 x U5 tri-snRNP complex subunit Prp31	0.109787	0.114721
SPAC1039.11c	0	alpha-glucosidase	0.10977	0.0936325
SPCC4B3.18	0	phosphopantothenate-cysteine ligase	0.109434	0.0964221
SPBC83.14c	rfc5	DNA replication initiation: DNA replication factor C complex subunit Rfc5	0.109329	0.0248609
SPAC4H3.02c	swc3	Swr1 complex subunit	0.109234	0.245284
SPAC57A10.10c	sla1	La protein homolog	0.109087	0.215407
SPBC19C2.10	0	src	0.108988	0.155751
SPBC83.09c	0	GYF domain	0.108684	0.00913032
SPBC646.16	0	20S proteasome component	0.108625	0.333171
SPAC959.09c	apc5	anaphase-promoting complex subunit Apc5	0.108372	0.157672
SPBC660.17c	0	sequence orphan	0.107931	0.170703
SPCC825.03c	psy1	SNARE	0.107926	0.261701
SPAC20G8.03	itr2	MFS myo-inositol transporter	0.107613	0.108879
SPAC589.04	0	metaxin 1	0.107571	0.0886394
SPBC21.01	mis17	kinetochore protein Mis17	0.107185	0.0815244
SPAC22F8.08	0	GTPase activating protein	0.106943	0.276505
SPBC14F5.05c	sam1	S-adenosylmethionine synthetase	0.106654	0.303165
SPAC11D3.02c	0	ELLA family protein	0.106616	0.198813
SPAC6C3.09	0	RNase P subunit (predicted)	0.10655	0.200778
SPAC1805.06c	hem2	porphobilinogen synthase Hem2	0.106277	0.286106
SPAC31A2.03	mrpl11	mitochondrial ribosomal protein subunit L11	0.105989	0.0716717
SPBC21H7.06c	0	inositol metabolism protein Opi10	0.105646	0.219032
SPAC6G9.05	0	peroxisomal coenzyme A diphosphatase	0.105474	0.0869329
SPAC824.09c	0	GTPase activating protein	0.105033	0.0815757
SPAC1002.14	itt1	zinc finger protein	0.10495	0.237123
SPBC14F5.02	0	sequence orphan	0.104808	0.184668
SPAC5H10.13c	gmh2	alpha-1,2-galactosyltransferase Gmh2	0.104596	0.192985
SPAC3G9.09c	tif211	translation initiation factor eIF2 alpha subunit	0.103939	0.153699
SPAC1556.07	pmm1	phosphomannomutase	0.103911	0.261957
SPBC1711.03	0	conserved eukaryotic protein	0.103352	0.210507
SPBC17A3.10	pas4	zinc finger protein	0.102911	0.064494
SPAC631.01c	acp2	actin cortical patch: F-actin capping protein beta subunit	0.102734	0.0925219
SPAC4G9.16c	rpl901	60S ribosomal protein L9	0.10243	0.297034
SPAC13C5.01c	0	20S proteasome component	0.1023	0.0783706
SPBC17D11.06	spp2	DNA replication: DNA primase large subunit Spp2	0.102233	0.261734
SPAC1B1.03c	kap95	karyopherin	0.102105	0.0295989
SPCC1840.09	0	NAD dependent epimerase/dehydratase family protein	0.10187	0.185149
SPAC823.03	ppk15	serine/threonine protein kinase Ppk15	0.101861	0.0921119
SPAC823.13c	0	mitochondrial inner membrane protein	0.101273	0.251293
SPBP22H7.08	rps1002	40S ribosomal protein S10	0.100916	0.142179
SPAC823.08c	0	rRNA processing: ATP-dependent RNA helicase Rrp3 (predicted)	0.100893	0.297302
SPAC1834.10c	0	sequence orphan	0.100294	0.209378
SPAC19B12.10	sst2	late endosome to vacuole transport: human AMSH protein homolog	0.0999932	0.223282
SPBC685.09	orc2	DNA replication initiation: origin recognition complex subunit Orc2	0.0999145	0.138115
SPBC1539.02	0	conserved eukaryotic nuclear protein implicated in meiotic chromosome segregation	0.0999137	0.150071
SPAC25B8.18	0	mitochondrial redox protein	0.0996915	0.0167989
SPBC365.15	alp4	mitotic spindle checkpoint: gamma tubulin complex subunit Alp4	0.0995398	0.132036
SPAC890.03	ppk16	serine/threonine protein kinase	0.099514	0.110089
SPAC22H12.02	tfg3	YEATS family protein	0.0994557	0.385206
SPBC25H2.11c	0	bromodomain protein	0.0993899	0.282677
SPBC18E5.02c	0	serine palmitoyltransferase complex subunit	0.0993576	0.217632
SPAC22H10.04	0	protein phosphatase type 2A	0.0989027	0.259789
SPBC18H10.14	rps1601	40S ribosomal protein S16	0.0986166	0.0261744
SPAC56E4.05	mug69	conserved hypothetical: DUF788 family protein	0.0985502	0.0159046
SPAC14C4.04	B22918-2	hypothetical	0.0983048	0.239964
SPBC405.03c	0	membrane transporter (predicted)	0.0982982	0.0876931
SPAC29A4.03c	0	mitochondrial ribosomal protein subunit S9	0.0975294	0.120319
SPBC4.06	0	acid phosphatase	0.0974044	0.0477208
SPBC1703.10	ypt1	GTPase	0.097343	0.0739767
SPBC14C8.16c	bot1	aerobic respiration: mitochondrial ribosomal protein subunit	0.0972167	0.418217
SPAC4F10.11	spn1	septin	0.0970571	0.099385
SPBC336.10c	tif512	translation initiation factor	0.096851	0.214212
SPBP16F5.04	ubc3	ubiquitin conjugating enzyme	0.0968477	0.0906567
SPBC18E5.14c	0	sequence orphan; same as SPBC18E5.09c	0.0965348	0.192443
SPAPB24D3.04c	mag1	DNA-3-methyladenine glycosylase Mag1	0.0965262	0.154052
SPAC56E4.06c	ggt2	oxidative stress response: gamma-glutamyltranspeptidase Ggt2	0.0964907	0.0284648
SPAC17A5.09c	0	protein phosphatase regulatory subunit Glc9 (predicted)	0.0964079	0.0942319
SPAC23H3.08c	bub3	mitotic spindle checkpoint: mitotic spindle checkpoint protein Bub3	0.0959883	0.395316
SPBP4H10.20	nhm1	m7G(5')pppN diphosphatase (predicted): deadenylation-dependent decapping and decay of mRNA	0.0958378	0.11009
SPBC17G9.03c	0	lysine-tRNA ligase	0.0955996	0.0726869
SPAC1556.03	azr1	serine/threonine protein phosphatase Azr1	0.0955237	0.412022
SPCC338.15	0	dolichyl-di-phosphooligosaccharide-protein glycotransferase subunit	0.0954286	0.0314133
SPBC1271.02	stt3	oligosaccharyltransferase subunit Stt3	0.0953484	0.288124
SPBP8B7.02	0	sequence orphan (septum localization)	0.0953304	0.488044
SPAC110.03	cdc42	cell polarity: Rho family GTPase Cdc42	0.0949739	0.0268619
SPAC323.03c	0	sequence orphan: SPB/septum localization	0.0945634	0.0617429
SPAC1F12.04c	0	conserved fungal protein	0.0943604	0.143096
SPAC6G10.03c	0	abhydrolase family	0.0943185	0.226612
SPBC336.11	0	GARP complex	0.0942962	0.0848074
SPAC17G6.16c	ysh1	mRNA polyadenylation: mRNA cleavage and polyadenylation specificity factor complex subunit Ysh1	0.0940113	0.131485
SPAC1006.01	psp3	serine protease	0.0940044	0.251966
SPBC18E5.09c	0	sequence orphan; same as SPBC18E5.14c	0.0939642	0.311949
SPBC839.15c	ef1a-c	translation elongation factor EF-1 alpha	0.0939052	0.089783
SPAC12G12.01c	0	WD repeat protein	0.0938877	0.170765
SPBC23E6.07c	rfc1	DNA replication: DNA replication factor C complex subunit Rfc1	0.0937685	0.119326
SPBC16A3.12c	0	triglyceride lipase-cholesterol esterase	0.093546	0.282472
SPAC4A8.07c	0	sphingoid long chain base	0.093138	0.232304
SPAC2G11.13	atg22	autophagy associated protein	0.0930643	0.123589
SPBC3B9.08c	0	mago-nashi homolog	0.0930604	0.0857841
SPAPB2B4.02	grx5	oxidative stress response/redox homeostasis: monothiol glutaredoxin	0.0929793	0.304806
SPAC29B12.13	0	carbon-sulfur lyase (predicted)	0.0928201	0.32467
SPBC36.11	0	sequence orphan (cell tip/septum localization)	0.0927873	0.222691
SPBC30D10.13c	pdb1	pyruvate dehydrogenase e1 component	0.0927859	0.0873365
SPBC1861.02	abp2	DNA replication initiation: ARS binding protein Abp2	0.0926143	0.219091
SPAC8E11.05c	0	conserved fungal protein	0.0925922	0.0936133
SPCC550.02c	cwf5	mRNA splicing: RNA-binding protein Cwf5	0.092564	0.0330653
SPCC364.05	vps3	GTPase regulator Vps3	0.09252	0.136461
SPBC32H8.04c	0	rRNA processing: rRNA processing protein Fcf1 (predicted)	0.0924024	0.0876225
SPAC5H10.03	0	phosphoglycerate mutase family	0.0921774	0.0483358
SPAC2F7.09c	0	conserved hypothetical: mitochondrial GTPase related protein (predicted)	0.0920358	0.148138
SPAC926.06c	0	conserved hypothetical: leucine-rich repeat protein,	0.0917663	0.124942
SPAC9E9.11	plr1	vitamin metabolism: pyridoxal reductase	0.0915776	0.193965
SPBC3B9.01	0	Hsp70 nucleotide exchange factor	0.0914802	0.474524
SPAC4F8.01	did4	late endosome to vacuole transport: SNF7 family class E vps	0.0913837	0.245623
SPAC4H3.11c	0	spindle pole body component	0.0910204	0.214677
SPAPJ696.01c	vps17	sorting nexin	0.0908222	0.231024
SPAC23D3.02	rfc2	DNA replication initiation: DNA replication factor C complex subunit Rfc2	0.0908041	0.290402
SPAC26F1.03	pda1	glycolysis: pyruvate dehydrogenase e1 component	0.0907638	0.0549418
SPAP27G11.03	0	D123 family	0.0906844	0.126681
SPBC409.12c	0	sequence orphan	0.0900301	0.10127
SPAC21E11.05c	cyp8	cyclophilin	0.0898602	0.165298
SPCC162.03	0	short chain dehydrogenase	0.0896938	0.49403
SPAC4D7.13	prp40	mRNA splicing: snRNP U1 subunit Prp40	0.0891266	0.318553
SPAC23C4.16c	atg15	triglycerol lipase	0.0889428	0.0230064
SPBC776.11	rpl2801	60S ribosomal protein Ll28B 27a	0.0888675	0.144039
SPBC1685.11	rlp1	DNA replication: RecA family ATPase Rlp1	0.0887302	0.0599175
SPAC20H4.06c	0	RNA-binding protein	0.0886727	0.0714024
SPBC1604.11	atp17	F-type ATPase subunit F	0.0885637	0.152392
SPAC25A8.03c	0	conserved hypothetical: DUF185 protein	0.0885485	0.40475
SPAC57A7.09	0	zinc finger protein	0.0884722	0.0379578
SPBC15D4.04	gpt2	UDP-N-acetylglucosamine--dolichyl-phosphate N-acetylglucosaminephosphotransferase	0.0883109	0.153427
SPACUNK4.06c	rpb7	DNA-directed RNA polymerase complex II subunit Rpb7	0.0880047	0.0862569
SPBPB2B2.09c	0	2-dehydropantoate 2-reductase	0.0879749	0.222298
SPBP4H10.05c	spe2	S-adenosylmethionine decarboxylase proenzyme Spe2	0.0876157	0.173483
SPCC1620.11	0	nucleoporin	0.0872106	0.0187648
SPAC732.02c	0	6-phosphofructo-2-kinase	0.087171	0.0394806
SPBC13E7.01	cwf22	mRNA splicing: spliceosome associated protein Cwf22	0.0871336	0.010336
SPBC15D4.05	0	conserved CobW/HypB/UreG nucleotide binding domain protein (predicted)	0.0866603	0.180289
SPAC6B12.12	tom70	mitochondrial TOM complex subunit Tom70	0.0865162	0.0832574
SPCP20C8.01c	0	S. pombe specific families: cell surface glycoprotein (predicted), DUF2429 family	0.0862647	0.0827787
SPBC1604.09c	0	rRNA processing: exoribonuclease Rex4 (predicted)	0.0854993	0.161993
SPAC26A3.05	chc1	clathrin heavy chain Chc1	0.0853432	0.0994234
SPBC1703.05	0	rRNA processing: protein kinase, RIO family	0.0852402	0.201736
SPBP8B7.11	nxt3	Ubiquitin protease cofactor	0.0850305	0.190117
SPAC6B12.09	trm10	tRNA m(1)G methyltransferase Trm10 (predicted)	0.08497	0.126252
SPAC8C9.10c	0	ribosome biogenesis protein Rrp14-N (predicted)	0.0848986	0.0202676
SPAPB1A10.02	scm3	Cnp1 assembly/maintenance factor: centromere	0.0840629	0.118788
SPAC1687.10	mcp1	meiosis specific coiled-coil protein Mcp1	0.0836054	0.171668
SPAC4A8.14	prs1	ribose-phosphate pyrophosphokinase	0.0832639	0.274171
SPBC32F12.06	pch1	cyclin	0.082936	0.104915
SPCC777.13	vps35	vacuolar protein sorting-associated protein 35	0.0827974	0.142269
SPCC1281.03c	0	conserved hypothetical: DUF1077 family protein	0.0823085	0.0604225
SPBC29B5.02c	isp4	OPT oligopeptide transporter family	0.0822269	0.228673
SPAC22G7.02	kap111	karyopherin	0.0821586	0.094948
SPAC4D7.05	sum1	DNA replication initiation: translation initiation factor eIF3i	0.0819251	0.0607468
SPBC337.14	rpb4	DNA-directed RNA polymerase II complex subunit Rpb4	0.0815895	0.0401044
SPAPB1A10.15	0	Arv1-like family protein	0.0815427	0.29293
SPBC17D11.04c	0	zinc finger protein	0.0814314	0.0257222
SPAC20G8.08c	fft1	SNF2 family	0.0814095	0.00551624
SPBC1677.03c	0	amino acid/isoleucine synthesis: threonine ammonia-lyase	0.0807489	0.0696204
SPBC28F2.09	0	transcription factor TFIIA complex large subunit	0.0803204	0.182216
SPCC126.15c	sec65	signal recognition particle subunit Sec65	0.0800289	0.0415652
SPBC776.05	0	membrane transporter	0.0799401	0.122327
SPAPB2B4.07	0	conserved hypothetical: ubiquitin family protein, human UBTD1 homolog	0.0797607	0.0711223
SPAC3A12.15	vps53	GARP complex	0.0795467	0.12934
SPBC1734.07c	0	TRAPP	0.0794283	0.122467
SPBC947.08c	0	histone promoter control protein	0.0792252	0.0858294
SPAC27E2.02	0	IMPACT homolog	0.0787369	0.094658
SPCC24B10.19c	0	sequence orphan	0.0786997	0.185372
SPAPB17E12.13	rpl1802	60S ribosomal protein L18	0.078519	0.0440993
SPBC4B4.03	rsc1	bromodomain protein	0.0783069	0.142672
SPAC823.11	0	sphingosine-1-phosphate phosphatase	0.0777367	0.230823
SPAC4C5.04	rad31	SUMO E1-like activator enzyme Rad31	0.0776747	0.0891514
SPBC2G2.14	0	sequence orphan	0.0775571	0.154665
SPBC342.05	crb2	DNA replication initiation: BRCT domain	0.0774871	0.120669
SPAC13D6.02c	byr3	zinc finger protein	0.0774085	0.055021
SPAC31A2.14	0	WD repeat protein	0.077289	0.0911516
SPAC644.07	0	Rieske ISP assembly protein	0.0771734	0.213653
SPAC1142.06	0	ATPase	0.0771371	0.227018
SPBPB10D8.04c	0	malate permease	0.0769454	0.0975177
SPCC1183.05c	lig4	DNA ligase	0.0766431	0.261267
SPAC24C9.10c	mrp4	mitochondrial ribosomal protein subunit S2	0.0766269	0.104383
SPCC645.03c	isa1	iron ion homeostasis: iron-sulfur protein	0.0765524	0.113244
SPBC244.01c	sid4	SIN component scaffold protein	0.0758994	0.0582197
SPBC23G7.05	sui1	translation initiation factor eIF1	0.0758929	0.0123111
SPAC1834.05	alg9	phospholipid biosynthesis: mannosyltransferase complex subunit Alg10	0.0757884	0.0400815
SPCC330.02	rhp7	leucine-rich repeat protein	0.0756291	0.146523
SPAC513.02	0	phosphoglycerate mutase family	0.0748536	0.340056
SPCC1259.04	iec3	Ino80 complex subunit	0.0748387	0.478467
SPBC405.04c	ypt7	late endosome to vacuole transport: GTPase Ypt7	0.0746373	0.162116
SPBC32F12.10	0	phosphoglucomutase	0.0745874	0.134945
SPCC569.01c	0	conserved hypothetical: cell surface glycoprotein (predicted), DUF1773 family protein 5	0.0740583	0.0389287
SPBC29A10.01	ccr1	ergosterol biosynthesis: NADPH-cytochrome p450 reductase	0.0738135	0.139858
SPAC1142.02c	0	conserved hypothetical: TPR repeat protein, SGT family	0.0735579	0.155003
SPBC1861.04c	0	mRNA splicing: RNA-binding protein Prp24	0.0735332	0.147831
SPBC28E12.04	0	sequence orphan	0.0734047	0.0572283
SPAC2G11.04	0	G-patch domain	0.0732503	0.181042
SPAC14C4.13	rad17	DNA replication initiation: RFC related checkpoint protein Rad17	0.0728838	0.199104
SPAC25B8.02	0	histone deacetylase complex subunit	0.0726491	0.0378178
SPAC19G12.01c	cut20	anaphase-promoting complex subunit Apc4	0.0725405	0.0524783
SPAC17A5.02c	dbr1	mRNA splicing: RNA lariat debranching enzyme	0.0725144	0.211485
SPBC119.09c	0	ORMDL family protein	0.072426	0.0454626
SPCC285.04	0	transthyretin	0.0724193	0.238482
SPBP23A10.06	0	mitochondrial carrier	0.072321	0.197056
SPAC2C4.07c	0	ribonuclease II	0.0720391	0.262986
SPBC9B6.04c	tuf1	mitochondrial translation elongation factor EF-Tu Tuf1	0.0719712	0.170469
SPCC962.01	0	C2 domain	0.0719201	0.139343
SPBC21B10.09	0	acetyl-CoA transporter	0.0718408	0.139669
SPBC16A3.13	meu7	alpha-amylase	0.0714468	0.465637
SPBC365.03c	rpl2101	60S ribosomal protein L21	0.0714227	0.411508
SPAC664.02c	0	actin-like protein	0.071248	0.107177
SPAP27G11.07c	0	telomere maintenance: serine/threonine protein kinase	0.0711511	0.136482
SPBP22H7.06	0	vitamin metabolism: nicotinamide riboside kinase	0.0709255	0.090641
SPBC11B10.01	alg2	mannosyltransferase complex subunit Alg2	0.0707273	0.0612859
SPAC26H5.10c	tif51	translation initiation factor eIF5A	0.0706439	0.189653
SPAC22E12.13c	rpl2403	60S ribosomal protein L24-3	0.0702526	0.438808
SPAC29B12.05c	0	S-adenosylmethionine-dependent methyltransferase	0.0702262	0.311308
SPCP1E11.08	0	ribosome biogenesis protein	0.0699328	0.0930229
SPCC16C4.19	0	RNase MRP: mRNA cleavage	0.0697929	0.265593
SPBC16A3.04	rsm25	mitochondrial ribosomal protein subunit Rsm25	0.069644	0.129329
SPBC21D10.11c	nfs1	iron-sulfur cluster assembly protein Nfs1	0.0695181	0.266174
SPAC25B8.16	0	rRNA/tRNA processing: RNase P and RNase MRP subunit (predicted)	0.069266	0.0955618
SPAC1002.16c	0	nicotinic acid plasma membrane transporter	0.0691965	0.228917
SPBC8D2.04	hht2	centromere silencing: histone H3	0.0691122	0.396904
SPCC1919.13c	0	conserved eukaryotic protein	0.0688514	0.273235
SPAC27E2.06c	0	methionine-tRNA ligase	0.0685836	0.283596
SPCC11E10.04	0	ATPase expression protein homolog	0.0684111	0.284275
SPAC22E12.07	rna1	centromere silencing: Ran GAP Rna1	0.0682341	0.317169
SPBC21C3.15c	0	aldehyde dehydrogenase	0.0681229	0.137922
SPBC582.10c	0	DEAD/DEAH box helicase	0.0680457	0.279713
SPBPJ4664.05	0	conserved yeast protein	0.0679138	0.264727
SPCC18.13	0	WD repeat protein	0.0679123	0.237643
SPBP4H10.03	oxa102	mitochondrial inner membrane translocase Oxa102	0.0679112	0.285165
SPBC1683.13c	0	transcription factor	0.0678798	0.096557
SPAP27G11.13c	nop10	rRNA processing: small nuclear ribonucleoprotein	0.0677864	0.25954
SPCC4B3.07	0	coiled-coil	0.0677703	0.203621
SPAC26H5.11	0	spore wall protein	0.0673501	0.0996099
SPAPB1E7.03	0	DNA-directed RNA polymerase III complex subunit Rpc82	0.0672743	0.0789315
SPBC651.11c	apm3	AP-3 adaptor complex subunit Apm3	0.0669885	0.230612
SPCC1739.04c	0	sequence orphan	0.0663487	0.0943765
SPBC31F10.09c	nut2	mediator complex subunit	0.0662952	0.291355
SPAC22E12.17c	glo3	GTPase activating protein	0.0662484	0.0503372
SPBC11B10.03	0	Golgi transport complex subunit	0.0656506	0.219403
SPAC11D3.16c	0	oxidative stress response: sequence orphan	0.0655776	0.162961
SPBC646.08c	0	oxysterol binding protein	0.0650626	0.165955
SPAC644.13c	0	Rab GTPase binding	0.0648446	0.121567
SPAC144.16	0	conserved hypothetical: DUF59 family protein	0.0647109	0.430478
SPBC337.05c	cct8	chaperonin-containing T-complex theta subunit Cct8	0.0647021	0.16823
SPAC22A12.03c	csn4	COP9/signalosome complex subunit Csn4	0.064675	0.0898886
SPBC106.06	cct4	chaperonin-containing T-complex delta subunit Cct4	0.0645464	0.0390941
SPBC428.10	0	sequence orphan (mitochondrion)	0.0644468	0.151663
SPBC6B1.02	ppk30	actin cortical patch: Ark1/Prk1 family protein kinase Ppk30	0.0638677	0.23714
SPBC16A3.08c	0	telomere maintenance: nuclear telomere cap complex subunit	0.0638294	0.219407
SPCC1450.03	0	rRNA processing: ribonucleoprotein (RNP) complex (predicted)	0.0633948	0.0340845
SPCC613.01	0	membrane transporter	0.0630229	0.259915
SPAC4G8.05	ppk14	serine/threonine protein kinase	0.0627258	0.295485
SPAPB1A10.12c	alo1	oxidative stress response: D-arabinono-1,4-lactone oxidase	0.0626932	0.167815
SPAC20G4.07c	sts1	ergosterol biosynthesis: C-24	0.0623763	0.031739
SPAC1786.02	0	fungal cell wall: phospholipase	0.0619493	0.196801
SPBC11G11.04	trs20	TRAPP	0.0617567	0.184303
SPAC19A8.08	upf2	nonsense-mediated decay protein Upf2	0.0617201	0.0159151
SPAC1071.01c	pta1	mRNA polyadenylation: mRNA cleavage and polyadenylation specificity factor complex subunit Pta1	0.0616276	0.229515
SPBC31F10.13c	hip1	centromere silencing: hira protein	0.0616264	0.496762
SPBC1703.09	0	sequence orphan (mitochondrion)	0.0613493	0.0937388
SPBC12C2.07c	0	spermidine synthase	0.0613147	0.206275
SPBC27B12.14	0	mitochondrial membrane protein complex assembly protein	0.0613021	0.131466
SPAC1F12.08	0	cytidylyltransferase	0.0611762	0.130518
SPBC19C2.07	fba1	glycolysis: fructose-bisphosphate aldolase Fba1	0.0610406	0.0967574
SPAC24H6.01c	0	phospholipid biosynthesis: O-acyl transferase	0.0609702	0.0975836
SPAC1039.07c	0	2,2-dialkylglycine decarboxylase	0.0609568	0.276547
SPAC3G9.07c	hos2	centromere silencing: histone deacetylase	0.0605912	0.313227
SPBC215.03c	csn1	COP9/signalosome complex subunit Csn1	0.0600713	0.203094
SPBC2G5.01	0	conserved hypothetical: DUF1682 family protein	0.0599849	0.0978285
SPBC29A10.11c	vps902	guanyl-nucleotide exchange factor activity	0.0599393	0.269599
SPAC1687.22c	puf3	RNA-binding PUMILIO protein: deadenylation-dependent decay	0.0594773	0.129178
SPAC16A10.04	rho4	Rho family GTPase Rho4	0.0590872	0.471726
SPAPJ691.03	0	DUF543	0.0589799	0.371846
SPCC1393.09c	0	RWD domain	0.0589776	0.0462592
SPBC16E9.03c	0	conserved hypothetical: DUF1783 family protein	0.0589286	0.0193456
SPAC139.04c	fap2	L-saccharopine oxidase	0.0588144	0.186552
SPAC806.08c	mod21	gamma tubulin complex subunit	0.0586635	0.179508
SPCC18.06c	caf1	CCR4-Not complex subunit	0.0579615	0.0799401
SPBC30D10.04	swi3	DNA replication: replication fork protection complex subunit Swi3	0.0579308	0.0447512
SPAC18G6.04c	shm2	serine hydroxymethyltransferase	0.0577261	0.0598095
SPCC1223.04c	0	lysine methyltransferase	0.0576414	0.176822
SPAC11E3.08c	nse6	DNA replication: Smc5-6 complex non-SMC subunit: DNA repair	0.0575442	0.55784
SPCC1919.04	0	sequence orphan	0.0575027	0.154225
SPAC29E6.03c	uso1	armadillo repeat protein	0.0573848	0.333374
SPAC140.01	sdh2	aerobic respiration: succinate dehydrogenase	0.057152	0.171782
SPAC1071.09c	0	DNAJ domain protein	0.0569958	0.206146
SPBC19F8.08	rps401	40S ribosomal protein S4	0.056979	0.152916
SPAC19A8.02	0	pleckstrin homology domain	0.0569521	0.229684
SPAC20H4.10	ufd2	ubiquitin-protein ligase	0.0569414	0.125882
SPBC211.06	gfh1	cell polarity: gamma tubulin complex subunit Gfh1	0.0564778	0.240373
SPCC1322.10	pwp1	fungal cell wall: protein Pwp1	0.056434	0.15074
SPAC8C9.19	0	conserved fungal protein (hypothetical)	0.0563184	0.013037
SPBC36B7.08c	0	nucleosome assembly protein	0.0558862	0.738555
SPBC354.15	fap1	L-pipecolate oxidase	0.0557035	0.0871651
SPAC4F10.09c	0	ribosome biogenesis protein	0.0546445	0.00676917
SPBC776.12c	hsk1	DNA replication initiation: serine/threonine protein kinase Hsk1	0.0544958	0.219272
SPCC794.07	0	dihydrolipoamide S-acetyltransferase	0.0544899	0.118158
SPAC589.05c	0	conserved eukaryotic protein	0.0535899	0.0225392
SPAPYUG7.02c	sin1	stress activated MAP kinase interacting protein Sin1	0.0535126	0.0434124
SPBC18A7.02c	0	seven transmembrane receptor-like protein	0.0532111	0.105577
SPAC1786.03	cut11	spindle pole body docking protein Cut11	0.052438	0.295591
SPAC4G9.04c	0	mRNA polyadenylation: cleavage and polyadenylylation specificity factor	0.0523118	0.203295
SPAC6F6.03c	0	GTP binding protein associated	0.0512564	0.109316
SPAC6F12.06	0	Rho GDP dissociation inhibitor	0.0510526	0.257136
SPBC1271.04c	0	deoxyhypusine synthase	0.050964	0.141481
SPAC13G6.01c	rad8	G1/S transition:ubiquitin-protein ligase	0.0508432	0.0138488
SPBC582.08	0	alanine aminotransferase	0.0503032	0.139637
SPCC126.14	prp18	mRNA splicing: U5 snRNP-associated protein Prp18	0.0498967	0.121082
SPCC1442.03	0	mitochondrial transporter	0.0498272	0.0829702
SPCC1322.05c	0	fatty acid biosynthesis: leukotriene A-4 hydrolase	0.0495103	0.264415
SPAC11E3.14	0	conserved hypothetical: breast cancer protein domain	0.0492074	0.292666
SPBC1734.01c	esf1	rRNA processing: pre-rRNA processing protein Esf1 (predicted)	0.0489489	0.0508594
SPBC211.01	rsm10	mitochondrial ribosomal protein subunit S10	0.048946	0.162745
SPAC589.08c	dam1	mitotic spindle checkpoint: DASH complex subunit Dam1	0.0489076	0.702099
SPAC27D7.08c	0	conserved hypothetical: DUF890 family protein	0.0489046	0.102483
SPBC8D2.10c	rmt3	type I ribosomal protein arginine methytransferase Rmt3	0.0487027	0.090287
SPCC14G10.03c	ump1	proteasome maturation factor Ump1	0.0486688	0.358323
SPBC83.08	0	AAA family ATPase	0.0482449	0.331986
SPAC821.06	spn2	septin	0.0478545	0.197879
SPCC777.06c	0	conserved hypothetical: hydrolase (predicted)	0.0477458	0.326375
SPCC1020.13c	0	phospholipase	0.0477071	0.346578
SPCC31H12.08c	ccr4	CCR4-Not complex subunit Ccr4	0.0476907	0.0762355
SPBC211.08c	0	rRNA processing: exosomal 3'-5' exoribonuclease, PH-like: exosome	0.04755	0.0193741
SPBC106.19	0	sequence orphan	0.0473251	0.283887
SPBC428.20c	alp6	mitotic spindle checkpoint: gamma tubulin complex subunit Alp6	0.0472724	0.371815
SPBC23G7.07c	0	DNA replication regulator (predicted)	0.0469609	0.136273
SPBC25B2.06c	btb2	BTB/POZ domain	0.0467877	0.0912482
SPAC17C9.14	0	Pex19 protein family	0.0465251	0.0277972
SPCC553.06	0	oligosaccharyltransferase subunit	0.0465066	0.182085
SPAC1002.09c	dld1	dihydrolipoamide dehydrogenase Dld1	0.0464848	0.181837
SPAC2G11.10c	0	oxidative stress response: URM1 activating enzyme (predicted) rhodanese-like domain	0.0461291	0.136679
SPAC328.07c	0	heavy metal ion homeostasis protein	0.0457926	0.267049
SPAC10F6.13c	0	aspartate aminotransferase	0.0454565	0.252479
SPBC2F12.13	klp5	microtubule movement: kinesin-like protein	0.0453667	0.143478
SPAC30.03c	tsn1	translin	0.0452889	0.0492706
SPBC1709.16c	0	aromatic ring-opening dioxygenase (predicted)	0.0451366	0.190962
SPAC22H10.09	0	sequence orphan	0.0451172	0.106383
SPCC1827.01c	0	conserved hypothetical: DUF1253 family protein	0.0450191	0.0852644
SPAC1F7.05	cdc22	ribonucleoside reductase large subunit Cdc22	0.0448124	0.0505976
SPAC16.03c	ura2	dihydroorotase	0.0447305	0.028676
SPCC16C4.08c	skb15	Shk1 kinase binding protein 15	0.0443998	0.295959
SPBC337.09	erg28	ergosterol biosynthesis: Erg28 protein	0.0442504	0.0598604
SPCC24B10.08c	0	histone acetyltransferase complex subunit	0.044246	0.11359
SPCC576.13	swc5	chromatin remodeling complex subunit Swc5	0.0439147	0.135434
SPAC31G5.13	rpn11	19S proteasome regulatory subunit	0.0438348	0.151892
SPCC777.11	0	sequence orphan (mitochondrion)	0.0436704	0.277711
SPAC31A2.02	trm112	tRNA (guanine-N2-)-methyltransferase regulatory subunit Trm112 (predicted)	0.0436279	0.216263
SPAC3C7.11c	cnx1	calnexin	0.0434107	0.551344
SPAC25G10.07c	cut7	microtubule movement: kinesin-like protein Cut7	0.0433106	0.0630634
SPAC21E11.07	0	glycine cleavage T-protein	0.0431889	0.115806
SPAC23A1.05	0	sequence orphan	0.0429722	0.113906
SPBC3B8.04c	0	membrane transporter	0.042931	0.155218
SPCC16C4.04	0	sequence orphan	0.0425383	0.247555
SPCC1620.13	0	glycolysis: phosphoglycerate mutase family	0.0424066	0.138796
SPBC1734.12c	alg12	phospholipid biosynthesis: dolichyl pyrophosphate Man7GlcNAc2 alpha-1,3-glucosyltransferase Alg12	0.0422357	0.325832
SPBP8B7.20c	0	rRNA processing: RNA methyltransferase Nop2	0.0420484	0.364343
SPBC16G5.02c	0	ribokinase	0.0420423	0.16485
SPBP19A11.03c	mts4	19S proteasome regulatory subunit	0.0419698	0.106311
SPCC24B10.10c	0	AAA family ATPase	0.041921	0.111871
SPCC1442.01	ste6	guanyl-nucleotide exchange factor activity	0.0418802	0.632431
SPAC8C9.07	0	rRNA processing protein Fyv7 (predicted)	0.0417202	0.180285
SPBC713.07c	0	vacuolar polyphosphatase	0.041444	0.17462
SPAC27D7.03c	mei2	RNA-binding protein involved in meiosis Mei2	0.0412688	0.0856998
SPCC18.16c	fmn1	vitamin metabolism: riboflavin kinase Fmn1	0.0411203	0.0339489
SPCC1906.01	mpg1	mannose-1-phosphate guanyltransferase Mpg1	0.0406616	0.187223
SPBC25D12.04	suc22	ribonucleotide reductase small subunit Suc22	0.0405006	0.345183
SPBC1289.06c	0	sequence orphan (mitochondrion)	0.0400421	0.151736
SPBC1105.15c	htd2	fatty acid biosynthesis: 3-hydroxyacyl-ACP dehydratase	0.039815	0.25877
SPAC1420.02c	cct5	chaperonin-containing T-complex epsilon subunit Cct5	0.0395882	0.0703951
SPAC959.03c	0	rRNA processing: U3 snoRNP-associated protein Utp7	0.0389779	0.196274
SPBC1652.01	0	ribosomal RNA processing element (RRPE)-binding protein (predicted): STB3 homolog	0.0386254	0.0824193
SPBC2G2.04c	mmf1	YjgF family protein Mmf1: mitochondria genome maintenance	0.038474	0.075929
SPCC569.08c	ade5	glycinamide ribonucleotide transformylase	0.0374477	0.146862
SPCC1620.06c	0	ribose-phosphate pyrophosphokinase	0.0373482	0.218536
SPCC613.09	sen54	tRNA-splicing endonuclease subunit Sen54	0.0372537	0.20874
SPAC3A12.08	0	conserved fungal protein	0.0372099	0.422592
SPAC15A10.07	0	sequence orphan	0.0372066	0.076964
SPBC577.09	0	WD repeat protein	0.037166	0.05799
SPAC3H5.07	rpl702	60S ribosomal protein L7	0.0370563	0.136191
SPBC660.13c	ssb1	DNA replication: DNA replication factor A subunit Ssb1	0.0370128	0.216402
SPBC24C6.08c	0	vesicle coat protein	0.0368798	0.153935
SPCC663.03	pmd1	ABC transporter family	0.0368587	0.216552
SPCC830.10	0	DNA repair protein	0.036629	0.151776
SPBC1734.15	rsc4	bromodomain protein	0.0364724	0.131084
SPCC1183.06	ung1	uracil DNA N-glycosylase Ung1	0.0361706	0.111956
SPBC16H5.08c	0	AAA family ATPase	0.0361245	0.164984
SPAC10F6.14c	0	ABC1 kinase family protein	0.035949	0.117446
SPAC29A4.04c	0	rRNA processing: pseudouridylate synthase	0.0359103	0.420922
SPAC3H8.08c	0	transcription factor	0.0358295	0.103198
SPAC16C9.01c	0	conserved hypothetical: carbohydrate kinase (predicted)	0.0357045	0.283107
SPBC3E7.09	0	Sad1-UNC-like C-terminal	0.0355588	0.269385
SPBP19A11.06	lid2	Lid2 complex subunit Lid2	0.035454	0.129407
SPBC19C7.07c	sen34	tRNA-splicing endonuclease subunit Sen34	0.0353835	0.198367
SPBC2D10.11c	0	nucleosome assembly protein	0.0352907	0.0392903
SPCC417.05c	chr2	chitin synthase regulatory factor	0.0351755	0.0553671
SPBC56F2.10c	alg5	dolichyl-phosphate beta-glucosyltransferase Alg5	0.03455	0.243979
SPBC17D11.08	0	WD repeat protein	0.0344599	0.205801
SPBC146.09c	lsd1	oxidoreductase	0.0341346	0.318321
SPBC29A10.03c	rlf2	chromatin remodeling complex subunit Rlf2	0.0340798	0.0287096
SPBC1711.17	prp16	mRNA splicing: ATP-dependent RNA helicase	0.0340202	0.0455076
SPAC890.02c	alp7	cell polarity: TACC homolog	0.0336191	0.139087
SPBC106.16	0	20S proteasome component	0.0333385	0.0521098
SPAC683.02c	0	zinc finger protein	0.0330851	0.158645
SPAC25B8.05	0	pseudouridylate synthase	0.0330723	0.174662
SPAC1635.01	0	voltage-dependent anion-selective channel	0.0329263	0.0814487
SPCC320.11c	0	RNA-binding protein: ribosome biogenesis	0.0326182	0.0877863
SPAC1834.01	sup45	translation release factor eRF1	0.0326078	0.220359
SPAC1687.13c	csn5	COP9/signalosome complex subunit Csn5	0.0321528	0.0774712
SPCC1840.04	0	caspase	0.0320089	0.21216
SPBC30D10.18c	rpl102	60S ribosomal protein L10	0.0318169	0.375382
SPAC25H1.05	meu29	meiotic expression upregulated	0.031646	0.165798
SPBC3E7.14	smf1	mRNA splicing: Sm snRNP core protein	0.0314698	0.158574
SPAC6F6.13c	0	conserved hypothetical: DUF726 family protein	0.0313928	0.408041
SPCC61.03	0	conserved hypothetical: UPF0031 family protein	0.0313581	0.311988
SPBC1734.13	atp3	F1-ATPase gamma subunit	0.0312387	0.270295
SPAC14C4.02c	smc5	DNA replication: Smc5-6 complex SMC subunit Smc5	0.0311975	0.0876779
SPBC16D10.01c	0	TPR repeat protein	0.0309086	0.229092
SPAC16.02c	srp2	SR family	0.0308748	0.0569496
SPBC146.12	coq6	monooxygenase Coq6	0.030682	0.111684
SPCC338.07c	0	N-acetyltransferase complex subunit	0.0306165	0.0995972
SPCC1682.03c	mug174	meiotically upregulated gene Mug174	0.0305929	0.368346
SPAC31G5.17c	rps1001	40S ribosomal protein S10	0.0304756	0.489891
SPAC824.04	0	mRNA polyadenylation: WD repeat protein	0.030192	0.200793
SPCC1620.12c	0	GTPase activating protein	0.0301745	0.128422
SPBC428.01c	nup107	nucleoporin	0.0300581	0.0198223
SPAC30C2.06c	dml1	mitochondrial genome maintenance protein	0.0300054	0.0126822
SPAC19B12.06c	0	rhomboid family protease	0.0298483	0.00592945
SPAC24C9.03	mvd1	ergosterol biosynthesis: diphosphomevalonate decarboxylase	0.0294053	0.0435013
SPBC12C2.06	0	ATP-dependent RNA helicase	0.0293739	0.320704
SPAC105.02c	0	ankyrin repeat protein	0.0292369	0.106412
SPBC21B10.03c	0	mRNA polyadenylation: ataxin-2 homolog	0.0291861	0.148783
SPBC1685.08	0	zinc finger protein	0.028918	0.12804
SPAC1F7.13c	rpl801	60S ribosomal protein L2A	0.0288982	0.21225
SPAC4G9.03	adk1	adenylate kinase Adk1	0.0286525	0.0891883
SPAC6F12.08c	0	exocyst complex subunit	0.0286461	0.221773
SPAC23C4.13	bet1	SNARE	0.0284493	0.0200034
SPBC342.04	0	conserved hypothetical: adhesion regulating molecule protein homolog	0.0282742	0.0492223
SPAPYUG7.03c	mid2	anillin homologue Mid2	0.0277018	0.0261839
SPCC550.06c	hsp10	heat shock protein	0.0275874	0.183778
SPAPB24D3.06c	0	conserved hypothetical: DUF1749 family protein	0.027195	0.144277
SPBC15D4.07c	atg9	autophagy associated protein Atg9	0.0271183	0.266329
SPCC1442.06	0	20S proteasome component	0.0268501	0.356743
SPAC9.07c	0	GTPase	0.0264214	0.142284
SPAC1002.15c	pmc5	mediator complex subunit Pmc5	0.0263994	0.0382729
SPBP22H7.03	0	sequence orphan	0.0257769	0.235321
SPCC1620.07c	0	conserved hypothetical: lunapark homolog	0.0254809	0.271594
SPBC685.06	rps001	40S ribosomal protein S0A	0.0253693	0.0063183
SPCC1393.06c	0	rRNA processing: rRNA processing protein Ipi1 (predicted)	0.0253448	0.306234
SPACUNK4.16c	0	alpha,alpha-trehalose-phosphate synthase	0.0246148	0.10442
SPAC10F6.12c	mam4	protein-S isoprenylcysteine O-methyltransferase Mam4	0.0241734	0.0309333
SPAC1006.03c	0	conserved hypothetical (human CCDC131 homolog)	0.0240241	0.174266
SPAC16.04	0	dihydrouridine synthase	0.0236868	0.110604
SPAC15A10.09c	0	sequence orphan	0.0235695	0.209985
SPAC1142.07c	vps32	late endosome to vacuole transport: SNF7 family class E vps	0.0232801	0.0851174
SPBC1773.11c	mug89	CDC50 domain protein	0.0226865	0.0699273
SPAC27E2.01	0	alpha-amylase	0.0226837	0.0366175
SPBC215.09c	erg10	ergosterol biosynthesis: acetyl-CoA C-acetyltransferase Erg10	0.0225435	0.115488
SPCC31H12.03c	0	transcriptional regulator	0.0224717	0.150857
SPAC27F1.07	0	dolichyl-diphospho-oligosaccharide-protein glycosyltransferase	0.0223927	0.108365
SPAC8C9.15c	tif225	translation initiation factor eIF2B epsilon subunit	0.0223829	0.122339
SPAC19D5.03	cid1	DNA replication initiation: poly(A) polymerase Cid1	0.0214519	0.143832
SPAC343.18	0	zinc finger protein	0.0214095	0.00574966
SPBC646.15c	0	Pex16 family peroxisome import protein (predicted)	0.0210269	0.00902239
SPCC737.09c	hmt1	ATP-binding cassette-type vacuolar membrane transporter Hmt1	0.0208536	0.184475
SPBC26H8.01	thi2	vitamin metabolism: thiazole biosynthetic enzyme	0.0207906	0.106355
SPAC637.06	0	alpha-1,2-galactosyltransferase	0.0204915	0.16469
SPAC3A11.10c	0	membrane dipeptidase	0.0204787	0.0258632
SPAC1F7.04	rho1	cell polarity/1,3-beta-glucan biosynthesis: Rho family GTPase Rho1	0.0203588	0.0893018
SPAC8E11.02c	rad24	14-3-3 protein Rad24	0.0203278	0.289603
SPBC21B10.13c	yox1	transcriptional regulator	0.0201826	0.4986
SPBC18H10.06c	swd2	COMPASS complex subunit Swd1	0.0199579	0.139152
SPAC19A8.06	0	oxidoreductase	0.0199202	0.202707
SPAC513.01c	eft201	translation elongation factor 2	0.0199126	0.306544
SPBC13G1.04c	0	alkB homolog	0.019708	0.196451
SPAC1F3.09	mug161	conserved hypothetical: CwfJ family protein	0.0190991	0.242555
SPAC1687.03c	rfc4	DNA replication: DNA replication factor C complex subunit Rfc4	0.0189385	0.0487566
SPAC1952.16	rga9	FCH domain	0.0188827	0.260359
SPBC30D10.06	lsm4	rRNA processing/mRNA splicing: U6 snRNP-associated protein	0.0186183	0.102748
SPBC21B10.08c	0	sequence orphan	0.018532	0.17778
SPBC17A3.06	0	phosphoprotein phosphatase	0.0184863	0.269901
SPCC1183.08c	rpl101	60S ribosomal protein L10a	0.0183466	0.292024
SPCC16A11.03c	0	conserved hypothetical: DUF2009 protein	0.0182903	0.362873
SPBC11B10.04c	mrps28	mitochondrial ribosomal protein subunit S28	0.0179838	0.0202021
SPAC869.11	0	amino acid permease family	0.0178694	0.141349
SPAC56F8.15	0	dubious ORF	0.017218	0.0367287
SPAC56F8.06c	alg10	dolichyl-phosphate-glucose-glycolipid alpha-glucosyltransferase Alg10	0.0169319	0.233319
SPBC409.05	skp1	SCF ubiquitin ligase complex	0.0168157	0.247417
SPBC4F6.17c	0	AAA family ATPase	0.0164829	0.243349
SPAC12G12.08	mrpl6	mitochondrial ribosomal protein subunit L16	0.0164593	0.0601338
SPAC343.19	0	phosphatidylinositol 4-kinase Lsb6	0.0163086	0.113428
SPAC25B8.06c	0	serine-tRNA ligase	0.0161743	0.0246146
SPAC14C4.05c	0	chromosome segregation protein	0.0161655	0.248203
SPCC777.02	0	transcription factor	0.0155145	0.118826
SPBC36B7.04	0	dihydrouridine synthase	0.0148611	0.259358
SPBC336.09c	rrn7	RNA polymerase I transcription factor subunit Rrn7	0.0148273	0.152553
SPAC6G10.04c	0	20S proteasome component alpha 6 subunit Pre5	0.0147443	0.235559
SPCC1682.05c	0	signal recognition particle subunit	0.0146238	0.144639
SPBP35G2.13c	swc2	chromatin remodeling complex subunit Swc2	0.0142895	0.108703
SPAC1B1.02c	0	vitamin metabolism: NAD/NADH kinase	0.0141534	0.152907
SPCC18.18c	fum1	aerobic respiration: fumarate hydratase	0.0140623	0.315561
SPBC29A3.18	cyt1	cytochrome c1	0.013913	0.218664
SPBP4G3.02	pho1	acid phosphatase	0.0138646	0.408803
SPBC25B2.10	0	Usp	0.0133877	0.0826371
SPAC823.14	0	phosphoric monoester hydrolase	0.0130515	0.0538971
SPBC21C3.01c	vps13a	late endosome to vacuole transport: chorein homolog	0.012799	0.125995
SPAC630.04c	0	sequence orphan	0.0124631	0.39139
SPAC4F10.10c	0	mannosyltransferase complex subunit	0.0124407	0.0671045
SPAC11G7.05c	0	aerobic respiration: [acyl-carrier protein] S-malonyltransferase	0.0115353	0.216725
SPAC9E9.15	0	conserved hypothetical: CIA30 family protein	0.0114567	0.116171
SPBC3B9.19	mge1	GrpE domain chaperone protein	0.011349	0.224702
SPBP16F5.02	mcs2	cyclin Mcs2	0.0109295	0.206325
SPBC19G7.18c	0	sequence orphan (mitochondrion)	0.0107248	0.170552
SPCPB16A4.04c	trm8	tRNA (guanine-N7-)-methyltransferase catalytic subunit Trm8 (predicted)	0.0100055	0.117235
SPAC2F3.14c	0	conserved fungal protein	0.00988923	0.177444
SPAC20G8.02	0	phospholipase	0.00937035	0.183807
SPAC26F1.05	mug106	sequence orphan	0.00894439	0.578206
SPCC576.04	0	bax inhibitor-like protein	0.00871217	0.088883
SPCC4B3.05c	hem12	uroporphyrinogen decarboxylase	0.00850137	0.193765
SPCC970.09	sec8	exocyst complex subunit Sec8	0.00803485	0.0246373
SPAC2G11.05c	0	BRO1 domain protein	0.00780957	0.252117
SPAC21E11.08	lcb2	serine palmitoyltransferase	0.00779222	0.275077
SPBPB10D8.06c	0	malate permease	0.00768548	0.244612
SPBPB10D8.07c	0	malate permease	0.00708055	0.221582
SPBP8B7.22	erd2	HDEL receptor	0.00684901	0.298311
SPBC12C2.09c	0	ADIPOR family	0.00675718	0.00837367
SPAC24C9.05c	mug70	conserved protein (fungal and plant)	0.00669118	0.171469
SPBC839.05c	rps1701	40S ribosomal protein S17	0.00608994	0.00926455
SPAC15A10.04c	zpr1	zinc finger protein	0.00608107	0.0556629
SPAC4A8.08c	vas1	valine-tRNA ligase Vas1	0.00574377	0.200955
SPBC11C11.02	imp2	FCH domain	0.00549571	0.113328
SPAC23A1.03	apt1	adenine phosphoribosyltransferase	0.00546129	0.320779
SPBC119.08	pmk1	MAP kinase Pmk1	0.00530951	0.0992424
SPAC3C7.07c	0	arginine-tRNA protein transferase	0.00525519	0.0841386
SPCC550.11	0	RanBP7/importin-beta/Cse1p family	0.00509148	0.14664
SPBC13E7.03c	0	post-transcriptional regulator Vts1	0.00486915	0.119864
SPBC839.14c	0	methyltransferase	0.00440052	0.201474
SPBC3H7.01	spo14	WD repeat protein Spo14	0.00395391	0.109466
SPAC17A2.05	osm1	aerobic respiration: fumerate reductase	0.00354693	0.345595
SPAC1527.02	sft2	Golgi transport protein Sft2	0.00352659	0.213278
SPBC543.06c	dbp8	rRNA processing: DEAD/DEAH box helicase	0.00350936	0.128493
SPAC25B8.10	0	trans-aconitate 3-methyltransferase	0.00345978	0.173128
SPAC11G7.02	pub1	ubiquitin-protein ligase	0.00322679	0.13812
SPCC1795.04c	0	20S proteasome component	0.00284704	0.222638
SPAC1610.04	0	meiotically upregulated gene Mug99	0.00202087	0.175054
SPAC16E8.12c	0	sequence orphan	0.00169162	0.242791
SPBC29A10.06c	0	conserved fungal protein	0.00162896	0.12383
SPAP8A3.12c	0	tripeptidylpeptidase	0.00156941	0.414644
SPBC577.12	0	endoribonuclease	0.00110759	0.0287682
SPAC31G5.01	sap49	mRNA splicing: RNA-binding protein	0.00105219	0.208169
SPBC1711.05	0	chaperone	0.000924521	0.37201
SPCC1020.06c	tal1	vitamin metabolism: transaldolase	0.000607413	0.177368
SPBC1703.02	rsc9	ARID domain	0.000322038	0.13531
SPBC119.10	0	asparagine synthetase	0.000309219	0.235029
SPBC543.09	0	respiratory chain complex assembly protein	0.000120385	0.277263
SPCC285.13c	0	nucleoporin Nup60 (predicted)	6.6e-05	0.0495878
SPAC6F6.12	0	autophagy associated protein Atg24 (predicted)	3.08e-05	0.116843
SPAC20H4.07	rhp57	RecA family ATPase Rhp57	-0.000167739	0.303766
SPBP35G2.05c	cki2	serine/threonine protein kinase Cki2	-0.000559987	0.256928
SPAP27G11.04c	0	tRNA-specific adenosine deaminase subunit	-0.000645029	0.296105
SPBC800.09	sum2	G2/M transition checkpoint protein Sum2	-0.000773791	0.221326
SPAC30D11.01c	0	alpha-glucosidase	-0.000936356	0.141886
SPCC1183.02	0	glutathione S-transferase	-0.000969111	0.139879
SPBC3E7.10	fma1	methionine aminopeptidase	-0.0010214	0.513902
SPBC31F10.04c	srb4	RNA polymerase II holoenzyme component	-0.0010589	0.0954366
SPBC36B7.02	0	conserved hypothetical: Svf1 family protein Svf2	-0.00136925	0.0136837
SPBC3D6.11c	slx8	zinc finger protein	-0.00145906	0.0482931
SPBC1734.05c	spf31	DNAJ domain protein	-0.00148737	0.141409
SPBC21H7.05	sfc6	transcription factor TFIIIC complex	-0.0015803	0.0201798
SPBC14C8.07c	cdc18	DNA replication initiation: MCM loader	-0.00160278	0.0323211
SPAC664.12c	0	conserved hypothetical: LYR family protein	-0.00177557	0.0873657
SPCC1235.09	0	WD repeat protein	-0.00188158	0.222726
SPAC1093.05	0	rRNA processing: ATP-dependent RNA helicase HCA4 (predicted)	-0.00200499	0.087603
SPCC757.04	0	transcription factor	-0.00201207	0.177385
SPAC17H9.02	0	rRNA processing: TRAMP complex ATP-dependent RNA helicase (predicted)	-0.00228994	0.0724397
SPBC32F12.04	tug1	gamma-tubulin	-0.00279766	0.113888
SPBC12C2.11	0	glutamine-fructose-6-phosphate transaminase	-0.00284744	0.209495
SPBC2G5.05	0	vitamin metabolism: transketolase	-0.003015	0.444782
SPAC30C2.07	0	glycoprotein	-0.00321693	0.100817
SPAC637.08	0	AAA family ATPase	-0.00335826	0.123662
SPCC1281.02c	spf30	mRNA splicing: spliceosome associated protein	-0.00346423	0.0525039
SPAC222.09	seb1	RNA-binding protein Seb1: termination of RNA polymerase II transcription, poly(A)-independent	-0.00359363	0.14693
SPAC15E1.10	0	conserved hypothetical: PI31 proteasome regulator	-0.00360739	0.275725
SPBC31E1.04	pep12	SNARE	-0.00367905	0.218518
SPAC2G11.14	taf111	transcription factor TFIID complex subunit Taf111	-0.00373275	0.121924
SPAC18B11.03c	0	N-acetyltransferase	-0.00379196	0.0637881
SPCC1827.06c	0	aspartate semialdehyde dehydrogenase	-0.00397908	0.0757767
SPCC188.08c	ubp22	ubiquitin C-terminal hydrolase activity	-0.00416465	0.275679
SPAC13G6.09	0	zinc finger protein	-0.00467273	0.0645577
SPBC17A3.03c	0	phosphoprotein phosphatase	-0.00467491	0.0924698
SPAC222.11	hem13	coproporphyrinogen III oxidase	-0.00486322	0.499493
SPAC11D3.05	0	MFS family membrane transporter	-0.00498764	0.128278
SPBC530.14c	dsk1	mRNA splicing: SR protein-specific kinase Dsk1	-0.00509963	0.119064
SPAPB21F2.03	0	rRNA processing: ribosome biogenesis protein (predicted)	-0.00512952	0.306311
SPCC757.03c	0	oxidative stress response: conserved hypothetical: ThiJ domain protein	-0.00515483	0.275201
SPCC18.14c	rpp0	60S acidic ribosomal protein	-0.00530518	0.187845
SPAC3H8.10	spo20	sec14 cytosolic factor family	-0.00558921	0.486069
SPBC1289.09	tim21	mitochondrial inner membrane presequence translocase complex subunit	-0.00560333	0.314805
SPAC4F8.15	itr1	myo-inositol transporter Itr1	-0.00580186	0.121188
SPAC56F8.09	rrp8	rRNA processing: methyltransferase Rrp8	-0.00588312	0.158453
SPAC19G12.10c	cpy1	serine carboxypeptidase	-0.0059681	0.0181373
SPAC19A8.05c	vps27	late endosome to vacuole transport: zinc finger protein	-0.00630908	0.122601
SPAC4A8.02c	0	conserved hypothetical	-0.00636751	0.0670398
SPCC663.10	0	conserved hypothetical: methyltransferase, DUF1613 family (predicted)	-0.00651481	0.0695438
SPCC132.05c	0	pseudogene	-0.00652201	0.028817
SPBC1D7.04	mlo3	RNA annealing factor Mlo3	-0.00652924	0.175605
SPAC637.09	0	ribonuclease H70	-0.00662996	0.183403
SPAC22A12.05	rpc11	DNA-directed RNA polymerase III complex subunit Rpc11	-0.00669103	0.188795
SPAC694.06c	mrc1	DNA replication initiation: mediator of replication checkpoint 1	-0.00689378	0.165805
SPBC1198.08	0	peptidase family M20	-0.00710315	0.143664
SPAC144.01	0	sequence orphan	-0.00717018	2.89802
SPAC1039.03	0	esterase/lipase	-0.00718463	0.397668
SPAC16C9.03	0	export adaptor	-0.00735144	0.0233309
SPBC26H8.03	cho2	phospholipid biosynthesis: phosphatidylethanolamine N-methyltransferase Cho2	-0.00755268	0.11139
SPAP27G11.06c	0	AP-1 adaptor complex	-0.00764271	0.134579
SPAC10F6.05c	ubc6	ubiquitin conjugating enzyme	-0.00780945	0.0610128
SPAC1556.02c	sdh1	aerobic respiration: succinate dehydrogenase Sdh1	-0.0082588	0.43496
SPBP4H10.18c	0	sequence orphan (mitochondrion)	-0.00840109	0.385671
SPBC14C8.01c	cut2	mitotic spindle checkpoint: securin	-0.00931676	0.171075
SPBP22H7.07	prp5	mRNA splicing: WD repeat protein Prp5	-0.00931982	0.728501
SPBC16G5.05c	0	MSP domain	-0.00942908	0.325718
SPBPB21E7.09	0	L-asparaginase	-0.00958227	0.102406
SPAC17G6.04c	cpp1	protein farnesyltransferase beta subunit Cpp1	-0.00996597	0.144389
SPAC144.17c	0	6-phosphofructo-2-kinase	-0.0100465	0.25404
SPAC5H10.01	0	mitochondrial protein	-0.0106543	0.133937
SPBC23G7.10c	0	NADH-dependent flavin oxidoreductase	-0.0107754	0.0266854
SPCC162.01c	0	mRNA splicing: U4/U6 x U5 tri-snRNP complex subunit (predicted)	-0.0112263	0.186516
SPBC215.06c	0	zinc finger protein	-0.0112972	0.131709
SPBC1289.12	usp109	mRNA splicing: U1 snRNP-associated protein	-0.0113029	0.163852
SPAC23H4.09	cdb4	curved DNA-binding protein Cdb4	-0.011415	0.211484
SPAC22G7.01c	0	aminopeptidase	-0.0114501	0.30206
SPAC1805.05	cki3	serine/threonine protein kinase Cki3	-0.0116837	0.127204
SPCC1672.10	mis16	kinetochore protein Mis16	-0.0122946	0.281951
SPCC1442.16c	0	quinone oxidoreductase	-0.0125329	0.117131
SPAC23A1.16c	0	RNA polymerase II-associated protein Rtr1 (predicted)	-0.0125418	0.164528
SPBC405.06	0	DNAJ domain protein	-0.0126111	0.0989429
SPBC27.01c	0	secretory pathway protein Pga2 (predicted)	-0.0127605	0.0254984
SPBC19F5.02c	0	rRNA processing: U3 snoRNP protein Utp4 (predicted)	-0.013006	0.195226
SPAC1F7.01c	spt6	SH2 domain	-0.0131462	0.0647786
SPBC13G1.14c	0	mRNA splicing/NMD: RNA-binding protein	-0.0133773	0.188914
SPBP23A10.10	ppk32	serine/threonine protein kinase	-0.0137101	0.172001
SPAC1A6.07	0	fungal cell wall: proline-rich protein	-0.0139239	0.195877
SPBC1604.03c	0	sequence orphan	-0.0139298	0.13709
SPBC106.01	mph1	mitotic spindle checkpoint: dual specificity protein kinase Mph1	-0.0139813	0.140175
SPBC17G9.06c	0	siderophore-iron biosynthesis protein (predicted)	-0.014249	0.341254
SPAC4D7.12c	fet5	transcription factor Fet5	-0.0144475	0.226875
SPCC584.03c	0	RanGTP-binding protein	-0.0146408	0.11556
SPBC1289.01c	chr4	chitin synthase regulatory factor	-0.0146764	0.169072
SPAP8A3.07c	0	phospho-2-dehydro-3-deoxyheptonate aldolase	-0.014798	0.00778266
SPBC19C2.15c	0	phosphoprotein phosphatase	-0.0150013	0.123837
SPCC1494.04c	tyr1	prephenate dehydrogenase [NADP+]	-0.0153004	0.0206033
SPAC57A7.06	0	rRNA processing: U3 snoRNP protein Utp14 (predicted)	-0.0155907	0.143817
SPCC1682.13	0	SWIRM domain	-0.0157761	0.154728
SPAC19B12.13	cox1102	cytochrome c oxidase assembly protein Cox11	-0.0160658	0.126686
SPAC4H3.04c	0	UPF0103 family	-0.0161413	0.380615
SPAC13G7.10	0	transcription factor	-0.0164377	0.176202
SPCC5E4.06	smc6	DNA replication: Smc5-6 complex SMC subunit Smc6	-0.0165681	0.0130892
SPCC794.11c	0	actin cortical patch: ENTH/VHS domain protein Ent3	-0.0167808	0.195267
SPAC22F8.09	rrp16	rRNA processing: ribosomal RNA processing protein	-0.0170765	0.306069
SPBC685.04c	aps2	AP-2 adaptor complex subunit Aps2	-0.0170767	0.0192846
SPAC29B12.11c	0	conserved hypothetical: human WW domain binding protein-2 ortholog	-0.0174755	0.080827
[truncated: 3,054 more rows]
