# Supplementary material for: Deciphering the Transcriptional-Regulatory Network of Flocculation in Schizosaccharomyces pombe
Source: PLoS Genet. 2012 Dec 6;8(12):e1003104. doi: 10.1371/journal.pgen.1003104 (PMC3516552; doi:10.1371/journal.pgen.1003104)
Supplement: Table S10 — Expression Microarray Profiling of cbf11 deletion strain versus isogenic wild type. (XLSX) [file pgen.1003104.s011.xlsx]

## Sheet: Sheet1
Table S10 Expression Microarray Profiling of cbf11 deletion strain vs. isogenic wild type
Systematic Name	Gene Name	Description	cbf11 Del log2 Fold Change	cbf11 Del Stdev
SPAC1F8.02c	0	glycoprotein	5.92146	0.0769153
SPAC1F8.03c	str3	iron ion homeostasis: siderophore-iron transporter Str3	4.58471	0.801636
SPBCPT2R1.08c	tlh2	telomere maintenance: RecQ type DNA helicase	3.79373	0.236179
SPCC965.07c	gst2	oxidative stress response: glutathione S-transferase	3.58075	0.161311
SPBC1683.09c	frp1	iron ion homeostasis: ferric-chelate reductase Frp1	3.44344	0.0217876
SPBC4F6.09	str1	iron ion homeostasis: siderophore-iron transporter Str1	3.32204	0.130942
SPBPB2B2.08	0	conserved fungal protein	3.29146	0.199044
SPBC609.04	caf5	spermine transporter family	3.06649	0.194788
SPAC22H10.13	zym1	zinc ion homeostasis: metallothionein	3.04559	0.0138616
SPBC23G7.10c	0	NADH-dependent flavin oxidoreductase	3.01216	0.152115
SPAC1F7.07c	fip1	iron ion homeostasis: iron permease	3.01187	0.15229
SPAC1F7.08	fio1	iron ion homeostasis: iron transport multicopper oxidase	2.99547	0.0748476
SPAC212.11	tlh1	telomere maintenance: RecQ type DNA helicase	2.92785	0.231013
SPCC663.08c	0	short chain dehydrogenase	2.89476	0.651273
SPCC18B5.02c	0	pseudogene	2.86734	0.126369
SPBC106.02c	srx1	oxidative stress response: sulphiredoxin	2.74441	0.2031
SPAC869.07c	mel1	alpha-galactosidase	2.57933	0.0873739
SPCC338.18	0	sequence orphan (golgi/ER)	2.55905	0.149589
SPBPB21E7.04c	0	S-adenosylmethionine-dependent methyltransferase	2.53477	0.102327
SPBC1773.06c	0	alcohol dehydrogenase	2.48744	0.408053
SPBC337.08c	ubi4	ubiquitin	2.40579	0.109217
SPAC4H3.08	0	short chain dehydrogenase	2.27179	0.225321
SPAC23H3.15c	0	oxidative stress response: sequence orphan	2.25889	1.38657
SPAC637.03	0	conserved fungal protein	2.20297	0.279631
SPAC27D7.10c	0	conserved hypothetical: But2 family protein	2.19961	0.017245
SPAC869.09	0	conserved fungal protein: Conidiation protein 6	2.17029	0.0507179
SPAC3G6.07	0	dubious ORF	2.16687	0.235175
SPCC663.06c	0	short chain dehydrogenase	2.13281	0.414261
SPAC3C7.14c	obr1	ubiquitinated histone-like protein Uhp1	2.13249	0.362209
SPAC4H3.03c	0	glucan 1,4-alpha-glucosidase	2.07223	0.0681866
SPAP8A3.04c	hsp9	heat shock protein	2.02208	0.0966046
SPAC6B12.03c	0	conserved hypothetical: HbrB family protein	1.97355	0.258892
SPBPB21E7.01c	eno102	glycolysis: enolase	1.92831	0.241505
SPAC869.08	pcm2	protein-L-isoaspartate O-methyltransferase	1.8942	0.236111
SPBC16E9.16c	lsd90	fatty acid biosynthesis: Lsd90 protein: possible role in fatty acid synthesis	1.88106	0.0278762
SPAPB24D3.08c	0	NADP-dependent oxidoreductase	1.83577	0.376366
SPBC29A10.08	gas2	fungal cell wall: 1,3-beta-glucanosyltransferase Gas2 (predicted)	1.78663	0.513773
SPAPJ691.02	0	conserved hypothetical: yippee-like protein; DiGeorge syndrome	1.76036	0.254155
SPBPB2B2.12c	0	bifunctional enzyme	1.73369	0.154143
SPAC343.12	rds1	conserved fungal protein	1.70778	0.212245
SPAC29A4.12c	mug108	sequence orphan	1.6575	0.491357
SPAC27D7.09c	0	conserved hypothetical: But2 family protein	1.65146	0.105889
SPBPB2B2.05	0	GMP synthase [glutamine-hydrolyzing]	1.64469	0.106775
SPCPB16A4.06c	0	sequence orphan	1.6286	0.167251
SPBC365.12c	ish1	LEA domain protein	1.61513	0.0957801
SPCC737.04	0	S. pombe specific UPF0300 family protein 6	1.61214	0.122634
SPAC9E9.11	plr1	vitamin metabolism: pyridoxal reductase	1.60274	0.121122
SPCC736.07c	0	conserved fungal protein	1.58851	0.180575
SPAC27D7.11c	0	conserved hypothetical: But2 family protein	1.57799	0.948581
SPBC1604.01	0	sulfatase modifying factor 1 related	1.5598	0.042307
SPAPB1A11.02	0	esterase/lipase	1.55822	0.529015
SPBC3E7.02c	hsp16	heat shock protein	1.55	0.188064
SPAC23G3.03	sib2	iron ion homeostasis: ornithine N5 monooxygenase	1.51111	0.143148
SPAC19G12.09	0	NADPH-dependent alpha-keto amide reductase	1.49859	0.111648
SPBC215.11c	0	aldo/keto reductase	1.47766	0.156523
SPAC26F1.04c	etr1	aerobic respiration: enoyl-[acyl-carrier protein] reductase	1.45622	0.193956
SPAC977.16c	dak2	dihydroxyacetone kinase Dak2	1.4505	0.0671494
SPAC22F8.05	0	alpha,alpha-trehalose-phosphate synthase	1.4302	0.0112316
SPBPB2B2.06c	0	calcineurin-like phosphoesterase	1.42316	0.190437
SPAPB1A11.03	0	oxidative stress response: FMN dependent dehydrogenase	1.40934	0.289955
SPAC3G9.11c	0	pyruvate decarboxylase	1.37119	0.0184762
SPBPB2B2.01	0	amino acid permease family	1.36945	0.0295572
SPBC16A3.02c	0	mitochondrial peptidase	1.35756	0.0923296
SPCC191.11	inv1	beta-fructofuranosidase	1.34606	0.0438581
SPBC12C2.04	0	dehydrogenase	1.34443	0.126171
SPAC139.05	0	succinate-semialdehyde dehydrogenase	1.33549	0.126108
SPAC3A11.10c	0	membrane dipeptidase	1.33125	0.351476
SPAC13F5.07c	0	oxidative stress response: sequence orphan	1.32036	0.0551642
SPCC1393.12	0	sequence orphan	1.315	0.216991
SPAPB24D3.07c	0	sequence orphan: ER	1.31235	0.181171
SPAC23C11.06c	0	hydrolase (predicted)	1.30133	0.322831
SPCC1442.16c	0	quinone oxidoreductase	1.29646	0.0173882
SPAC869.02c	0	nitric oxide dioxygenase	1.29385	0.117078
SPAC4F10.17	0	conserved fungal protein	1.29248	0.109007
SPBC660.06	0	conserved fungal protein	1.29241	0.246905
SPBC19C7.04c	0	conserved fungal protein	1.28866	0.10537
SPAC1142.05	ctr5	copper transporter complex subunit Ctr5	1.28213	0.0745615
SPBC56F2.06	mug147	sequence orphan	1.28039	0.0369854
SPAC869.05c	0	sulfate transporter	1.27059	0.483634
SPBP4G3.03	0	conserved hypothetical: PI31 proteasome regulator related	1.26231	0.629884
SPCC18B5.01c	bfr1	ABC transporter family: brefeldin A efflux transporter Bfr1	1.23454	0.0502825
SPBC2A9.02	0	NAD dependent epimerase/dehydratase family protein	1.21196	0.133155
SPCC1742.01	gsf2	glycoprotein	1.20637	0.261787
SPBC354.12	gpd3	glycolysis: glyceraldehyde 3-phosphate dehydrogenase Gpd3	1.19279	0.706678
SPCC132.04c	0	NAD dependent glutamate dehydrogenase	1.17998	0.215263
SPAC6G10.03c	0	abhydrolase family	1.17909	0.016193
SPCC757.07c	ctt1	oxidative stress response: catalase	1.16136	0.124734
SPBC119.03	0	S-adenosylmethionine-dependent methyltransferase	1.15344	0.180541
SPBP26C9.02c	car1	arginase	1.1415	0.155063
SPBC947.04	pfl3	glycoprotein	1.13244	0.179847
SPBC215.05	gpd1	glycerol-3-phosphate dehydrogenase Gpd1	1.1126	0.103613
SPBC660.07	ntp1	oxidative stress response: alpha,alpha-trehalase Ntp1	1.1029	0.0876335
SPCC70.04c	0	sequence orphan	1.09783	0.278545
SPAC19A8.05c	vps27	late endosome to vacuole transport: zinc finger protein	1.09421	0.160975
SPBC24C6.09c	0	phosphoketolase	1.05402	0.234516
SPAC4A8.04	isp6	serine protease	1.05234	0.252608
SPBC3H7.02	0	sulfate transporter	1.04913	0.238455
SPCC191.01	0	sequence orphan	1.0265	0.217855
SPAC977.13c	0	pseudogene	1.02093	0.0932781
SPBC106.17c	0	homoserine O-acetyltransferase	1.0182	0.129722
SPCC737.09c	hmt1	ATP-binding cassette-type vacuolar membrane transporter Hmt1	1.01654	0.173976
SPAC11D3.01c	0	conserved hypothetical (similar to N. crassa conidiation-specific protein 6)	1.01354	0.0803117
SPCC569.05c	0	spermidine family transporter	1.0077	0.0463132
SPBC725.03	0	conserved yeast protein	1.00668	0.0457733
SPCC1393.10	ctr4	copper transporter complex subunit Ctr4	0.997331	0.423244
SPBC1685.05	0	serine protease	0.995248	0.0584828
SPAC19G12.10c	cpy1	serine carboxypeptidase	0.972211	0.132382
SPCC1906.04	wtf20	wtf element	0.97018	0.0615062
SPAC57A10.06	mug15	sequence orphan	0.96856	0.248965
SPCP31B10.06	0	C2 domain	0.966484	0.236693
SPCC4B3.10c	ipk1	inositol 1,3,4,5,6-pentakisphosphate	0.959289	0.290763
SPAC20G4.03c	hri1	eIF2 alpha kinase Hri1	0.950479	0.126178
SPAC1006.01	psp3	serine protease	0.944639	0.116311
SPCC320.03	0	transcription factor	0.943746	0.0842019
SPAC1F8.04c	0	hydrolase	0.941569	0.18932
SPAC1F3.02c	mkh1	MEK kinase	0.937996	0.0436562
SPBC14F5.04c	pgk1	glycolysis: phosphoglycerate kinase	0.931643	0.162421
SPAC977.14c	0	aldo/keto reductase	0.92645	0.672322
SPCC553.05c	wtf6	wtf element, pseudogene	0.922095	0.111261
SPCC1020.03	0	iron ion homeostasis: CDF metal cation transporter	0.916834	0.122048
SPCC576.16c	wtf22	wtf element, pseudogene	0.91243	0.570799
SPAC27D7.03c	mei2	RNA-binding protein involved in meiosis Mei2	0.912342	0.199775
SPCC338.12	0	protease inhibitor	0.911291	0.281035
SPBC19C2.09	sre1	ergosterol biosynthesis: membrane-tethered transcription factor	0.906057	0.160825
SPAC105.01c	0	potassium ion/proton antiporter	0.893172	0.337777
SPBC1198.14c	fbp1	fructose-1,6-bisphosphatase Fbp1	0.888471	0.422059
SPBC3H7.08c	0	conserved fungal protein	0.887268	0.118654
SPAC212.02	0	sequence orphan	0.887121	0.156554
SPCC1223.12c	meu10	fungal cell wall: GPI anchored cell surface protein (predicted)	0.882819	0.0571628
SPBC800.14c	0	conserved hypothetical: DUF1772 family protein	0.882804	0.221143
SPAPB8E5.04c	0	phosphatidylglycerol/phosphatidylinositol transfer protein	0.881253	0.248694
SPAC13G7.02c	ssa1	heat shock protein 70 family	0.872378	0.0602776
SPBC725.10	0	similar to peripheral-type benzodiazepine receptor	0.867026	0.422939
SPAC1F8.01	ght3	hexose transporter	0.864434	0.303883
SPAPB24D3.10c	agl1	alpha-glucosidase Agl1	0.854116	0.173398
SPAC29B12.14c	0	purine transporter	0.851236	0.0107481
SPAC823.03	ppk15	serine/threonine protein kinase Ppk15	0.844115	0.0889911
SPAC4H3.04c	0	UPF0103 family	0.83821	0.127145
SPAC26F1.07	0	aldo/keto reductase	0.829005	0.0451037
SPAPB1E7.08c	0	membrane transporter	0.828033	0.173283
SPBC1289.14	0	adducin (predicted); SPBC8E4.10c	0.82576	0.158424
SPCC962.01	0	C2 domain	0.822715	0.0484015
SPAC22A12.15c	bip1	BiP	0.821077	0.155535
SPBC27.08c	sua1	sulfate adenylyltransferase	0.811233	0.233263
SPAC26H5.08c	bgl2	fungal cell wall: glucan 1,3-beta-glucosidase	0.811144	0.345244
SPCC553.10	0	glycoprotein	0.803661	0.763671
SPBC215.13	0	glycoprotein	0.801333	0.0405021
SPAC29A4.11	rga3	GTPase activating protein	0.798776	0.135286
SPAC2C4.07c	0	ribonuclease II	0.798108	0.197918
SPBC3D6.13c	0	redox homeostasis: protein disulfide isomerase	0.795575	0.139394
SPAC3C7.11c	cnx1	calnexin	0.790641	0.130805
SPAC144.04c	spe1	ornithine decarboxylase Spe1	0.787114	0.301431
SPCC1223.13	cbf12	regulator of cell separation/cytokinesis: CBF1/Su(H)/LAG-1 family transcription factor Cbf12	0.787098	0.163188
SPAC1687.22c	puf3	RNA-binding PUMILIO protein: deadenylation-dependent decay	0.774323	0.193681
SPCC1183.10	wtf10	wtf element	0.767957	0.0977136
SPBC887.15c	0	fatty acid biosynthesis: sphingosine hydroxylase	0.766339	0.211359
SPAC14C4.07	0	membrane transporter	0.765126	0.114895
SPCC63.14	0	conserved fungal protein	0.757994	0.0816709
SPAPJ695.01c	0	S. pombe specific UPF0321 family protein 3	0.755933	0.325017
SPCC736.09c	0	TRAX	0.753619	0.0713568
SPCC663.03	pmd1	ABC transporter family	0.749926	0.170745
SPAC31G5.18c	0	conserved hypothetical: ubiquitin family, human C1ORF55 related	0.749474	0.0997895
SPBC14F5.13c	0	alkaline phosphatase	0.749093	0.264312
SPCC132.05c	0	pseudogene	0.746653	0.128886
SPACUNK4.16c	0	alpha,alpha-trehalose-phosphate synthase	0.738488	0.0991695
SPAC3A12.18	zwf1	pentose phoshate shunt: glucose-6-phosphate 1-dehydrogenase	0.737995	0.27453
SPBC17D11.08	0	WD repeat protein	0.736933	0.363984
SPAC688.03c	0	conserved hypothetical: human AMMECR1 homolog	0.736612	0.124457
SPAC664.09	ggt1	redox homeostasis: gamma-glutamyltranspeptidase Ggt1	0.736166	0.197818
SPAC328.03	tps1	alpha,alpha-trehalose-phosphate synthase [UDP-forming]	0.73533	0.13606
SPBC1683.12	0	nicotinic acid plasma membrane transporter	0.73467	0.0965369
SPCC330.06c	0	oxidative stress response/redox homeostasis: thioredoxin peroxidase	0.731581	0.192885
SPCC4F11.04c	0	mannosyltransferase complex subunit	0.727258	0.127852
SPAC12B10.01c	0	ubiquitin-protein ligase	0.726826	0.140028
SPBC106.13	0	cytoskeletal conserved protein; negative regulator of gluconeogenesis	0.726447	0.158663
SPCPB1C11.03	0	membrane transporter	0.72321	0.0575184
SPAC20G8.03	itr2	MFS myo-inositol transporter	0.721924	0.403901
SPAC2E1P3.01	0	zinc binding dehydrogenase	0.716609	0.283663
SPBPB2B2.02	mug180	esterase/lipase (predicted)	0.71618	0.228238
SPCC285.11	ucp10	UBA domain protein	0.71473	0.0782375
SPBC16G5.18	erg24	ergosterol biosynthesis: C-14 sterol reductase Erg24	0.713971	0.161993
SPBC28F2.12	rpb1	DNA-directed RNA polymerase II large subunit	0.710712	0.066316
SPAP7G5.06	0	amino acid permease family	0.70862	0.0407645
SPCC16A11.15c	0	sequence orphan	0.707735	0.0887483
SPBC4F6.16c	ero11	ER oxidoreductin Ero1a	0.707134	0.120663
SPAC10F6.06	vip1	rrm RNA recognition motif	0.705912	0.128865
SPCC1919.01	ppk34	serine/threonine protein kinase Ppk34	0.705697	0.173369
SPAC23H3.14	0	LAlv9 family protein, involved in post Golgi transport	0.701952	0.0912455
SPCC970.11c	wtf9	wtf element	0.700513	0.0413558
SPAC1039.02	0	calcineurin-like phosphoesterase	0.700504	0.102515
SPAC1783.01	0	FAD binding protein	0.698729	0.121277
SPAC19B12.08	0	peptidase family C54	0.697471	0.128448
SPCC553.02	0	vitamin metabolism: glutamine-dependent NAD	0.697201	0.0684699
SPAC11D3.09	0	agmatinase	0.697055	0.121359
SPCC1235.14	ght5	hexose transporter	0.69674	0.0633222
SPAC31G5.11	pac2	cAMP-independent regulatory protein Pac2	0.696066	0.188647
SPAC9E9.02	0	dubious ORF	0.696016	0.196019
SPCP1E11.05c	0	sterol O-acyltransferase	0.695797	0.0629815
SPBC30D10.14	0	dienelactone hydrolase family	0.695621	0.445112
SPAC24C9.08	0	vacuolar carboxypeptidase	0.695433	0.362103
SPAC2E1P3.04	0	copper amine oxidase	0.693923	0.144372
SPCC1322.08	srk1	MAPK-activated protein kinase Srk1	0.692906	0.0162454
SPAC17G6.03	0	calcineurin-like phosphoesterase	0.691987	0.0746281
SPAC22H12.05c	0	fasciclin domain protein	0.685119	0.104207
SPAC1F8.06	fta5	Sim4 and Mal2 associated	0.680024	0.14433
SPAC17A2.05	osm1	aerobic respiration: fumerate reductase	0.677123	0.250986
SPAC977.15	0	conserved hypothetical: dienelactone hydrolase family	0.676404	0.0576919
SPAC15E1.10	0	conserved hypothetical: PI31 proteasome regulator	0.675949	0.159845
SPAC13C5.04	0	glutamine amidotransferase	0.672883	0.170426
SPAC22F3.10c	gcs1	glutamate--cysteine ligase	0.669479	0.058022
SPAC5H10.02c	0	oxidative stress response: conserved hypothetical: ThiJ domain protein	0.663072	0.212631
SPBC359.05	0	ABC transporter family	0.662825	0.0101443
SPBC2D10.05	exg3	glucan 1,3-beta-glucosidase	0.661187	0.17031
SPAC13D6.01	pof14	ergosterol biosynthesis: F-box protein: may be involved in oxidative stress and ergosterol regulation	0.658884	0.114738
SPBC4F6.17c	0	AAA family ATPase	0.657321	0.212335
SPAC15E1.02c	0	conserved hypothetical: DUF1761 family protein	0.655645	0.503588
SPAC1B3.14	vma3	V-type ATPase	0.655366	0.038855
SPCC74.09	mug24	RNA-binding protein	0.655011	0.0966422
SPBC1198.01	0	glutathione-dependent formaldehyde dehydrogenase	0.65421	0.0548368
SPAC20G8.02	0	phospholipase	0.654032	0.0302707
SPBC2D10.04	0	arrestin family	0.653986	0.0712564
SPBC12C2.14c	0	dubious ORF	0.652842	0.134253
SPAC14C4.01c	0	conserved hypothetical: DUF1770 family protein	0.652761	0.19792
SPBC31E1.04	pep12	SNARE	0.649571	0.0440966
SPAC9.03c	brr2	mRNA splicing: snRNP U5 complex subunit Brr2	0.649289	0.111118
SPBC1861.02	abp2	DNA replication initiation: ARS binding protein Abp2	0.648531	0.216258
SPAC3H1.11	hdr1	oxidative stress response: transcription factor	0.647814	0.0688807
SPBC2G5.02c	0	CK2 family	0.646866	0.149295
SPBC4F6.06	kin1	cell polarity: microtubule affinity-regulating kinase Kin1	0.646847	0.176797
SPCC285.07c	wtf18	wtf element	0.646265	0.174375
SPCC1827.03c	0	acetyl-CoA ligase	0.645646	0.238473
SPBC32F12.03c	gpx1	oxidative stress response: glutathione peroxidase Gpx1	0.645413	0.23606
SPBC32H8.12c	act1	actin cortical patch/cell polarity: actin	0.643112	0.104084
SPAC4G8.04	0	GTPase activating protein	0.641675	0.0699492
SPBPB21E7.06	0	pseudogene	0.639429	0.185709
SPBC2A9.04c	0	Sir Antagonist ortholog	0.638242	0.140682
SPAC1751.01c	gti1	gluconate transporter inducer Gti1	0.637701	0.169391
SPAC1A6.03c	0	fungal cell wall: phospholipase	0.637402	0.219663
SPBC19C2.06c	0	sequence orphan	0.637382	0.338601
SPCC1906.02c	0	CUE domain protein Cue3 (predicted): ubiquitin	0.635856	0.0479316
SPAC688.07c	0	sequence orphan (cell tip/septum localization)	0.635567	0.142339
SPBC1271.02	stt3	oligosaccharyltransferase subunit Stt3	0.634503	0.141895
SPCC736.06	0	aspartate-tRNA ligase	0.633355	0.00748221
SPAC22E12.03c	0	conserved hypothetical: THIJ/PFPI family peptidase (predicted)	0.629851	0.181631
SPBC725.05c	0	nucleotide pyrophosphatase	0.629736	0.0173116
SPAC19G12.15c	tpp1	trehalose-6-phosphate phosphatase Tpp1	0.629077	0.0907763
SPCC1450.01c	0	pseudogene	0.626695	0.0809417
SPCC757.03c	0	oxidative stress response: conserved hypothetical: ThiJ domain protein	0.62314	0.198126
SPBC28E12.06c	lvs1	beige protein homolog	0.623067	0.0844293
SPAC23G3.02c	sib1	iron ion homeostasis: ferrichrome synthetase Sib1	0.620665	0.0235045
SPCC663.01c	ekc1	sap2 family	0.620398	0.131796
SPBC776.09	ste13	ATP-dependent RNA helicase Ste13	0.620321	0.0525823
SPAC227.15	0	protein phosphatase regulatory subunit	0.619036	0.130938
SPBC4.07c	rpt2	19S proteasome regulatory subunit	0.617739	0.163017
SPAC13G7.05	0	acyl-coA-sterol acyltransferase	0.613732	0.0714877
SPAC11E3.11c	0	guanyl-nucleotide exchange factor activity	0.613244	0.342203
SPBC1861.01c	cnp3	CENP-C	0.612846	0.120128
SPAC1039.09	isp5	amino acid permease family	0.611626	0.0906753
SPAC513.02	0	phosphoglycerate mutase family	0.60797	0.0954415
SPBC530.12c	pdf1	palmitoyl-protein thioesterase	0.605208	0.200113
SPAC750.05c	0	telomeric duplication	0.602544	0.339253
SPBC16A3.18	cip1	oxidative stress response: RNA-binding protein Cip1: regulation of mRNA stability involved in response to stress	0.602512	0.0663552
SPBC29A10.01	ccr1	ergosterol biosynthesis: NADPH-cytochrome p450 reductase	0.602436	0.0290245
SPCC1281.01	ags1	alpha-1,3-glucan synthase	0.602179	0.241967
SPAC12G12.04	mcp60	heat shock protein 60	0.601624	0.132238
SPBC428.11	0	homocysteine synthase	0.601299	0.185246
SPAC1834.11c	sec18	secretory protein Sec18	0.600083	0.0750778
SPCC794.02	wtf5	wtf element	0.599793	0.0783863
SPAC6G10.09	0	glucosidase I Gls1	0.599341	0.0939466
SPAC16A10.01	0	conserved hypothetical: DUF1212 family protein	0.59589	0.0341086
SPCC162.04c	wtf13	wtf element	0.594378	0.140026
SPBC23G7.06c	0	conserved eukaryotic protein	0.592908	0.381113
SPBC29B5.01	atf1	transcription factor Atf1	0.592366	0.0311766
SPCC61.02	spt3	histone acetyltransferase complex subunit Spt3	0.592242	0.0977497
SPCC757.12	0	alpha-amylase	0.591923	0.00705423
SPAC922.03	0	1-aminocyclopropane-1-carboxylate deaminase	0.589459	0.1782
SPAC2F7.06c	pol4	DNA polymerase X family	0.588507	0.0546763
SPAC4F10.20	grx1	oxidative stress response/redox homeostasis: glutaredoxin	0.588259	0.111806
SPAC27E2.11c	0	glycoprotein	0.584133	0.0806388
SPBC4C3.09	0	acetylglucosaminyltransferase	0.583724	0.156324
SPAC212.06c	0	pseudogene	0.58237	0.509473
SPAC1952.13	ned1	phospholipid biosynthesis: lipin	0.580196	0.192395
SPBC1683.01	0	inorganic phosphate transporter	0.576853	0.123938
SPAC607.08c	0	conserved hypothetical: DUF726 family protein	0.576042	0.0129556
SPAC869.03c	0	urea transporter	0.575554	0.083075
SPBC36.04	cys11	cysteine synthase	0.574447	0.0744907
SPAC2E12.05	wtf1	wtf element, pseudogene	0.573867	0.228545
SPCC548.03c	wtf4	wtf element	0.573637	0.148436
SPCC970.03	0	cytochrome b5 reductase	0.573507	0.0526803
SPBC15D4.08c	0	dubious ORF	0.573497	0.0540328
SPBC646.05c	erg9	ergosterol biosynthesis: squalene synthase Erg9	0.572536	0.106484
SPBC19F5.03	0	inositol polyphosphoinositide phosphatase	0.572514	0.154626
SPAC16C9.05	0	zinc finger protein	0.571237	0.128522
SPAC167.05	0	Usp	0.568735	0.0532641
SPAC1F7.12	yak3	aldose reductase YakC	0.566232	0.22201
SPBC1105.14	0	zinc finger protein	0.566043	0.0405868
SPAC25H1.08c	0	WD repeat protein	0.564291	0.0708673
SPBPB21E7.02c	0	pseudogene	0.564012	0.0620895
SPBC17D11.02c	0	synoviolin	0.562257	0.397463
SPAC22F8.04	0	phosphate/phosphoenolpyruvate translocator	0.560185	0.128451
SPBC12C2.08	dnm1	dynamin family	0.556219	0.127484
SPAC25H1.02	jmj1	jmjC domain	0.555897	0.236472
SPCC777.10c	ubc12	ubiquitin conjugating enzyme	0.555866	0.0917561
SPAC57A7.09	0	zinc finger protein	0.554073	0.184064
SPAC13G7.04c	mac1	membrane anchored protein Mac1	0.553161	0.146511
SPAC16E8.09	scd1	cell polarity/conjugation: RhoGEF Scd1	0.552632	0.0448869
SPBPB2B2.03c	0	pseudogene	0.55035	0.0529544
SPAC227.13c	isu1	iron ion homeostasis: iron-sulfur cluster assembly scaffold protein Isu1	0.547185	0.122933
SPAC23C4.16c	atg15	triglycerol lipase	0.545523	0.25038
SPAC19A8.06	0	oxidoreductase	0.542133	0.214057
SPAC17A2.13c	rad25	14-3-3 protein Rad25	0.540757	0.318988
SPBC23E6.02	0	ATP-dependent DNA helicase	0.540065	0.079368
SPAC2F3.08	sut1	alpha-glucoside transporter	0.539686	0.150618
SPBC18A7.01	0	X-Pro dipeptidase	0.539287	0.093868
SPBC106.11c	plg7	oxidative stress response: 1-alkyl-2-acetylglycerophosphocholine esterase	0.538827	0.253367
SPBC1604.21c	ptr3	ubiquitin activating enzyme	0.5376	0.149591
SPAC15A10.05c	mug182	YjeF family protein	0.537164	0.234672
SPAC1250.03	ubc14	ubiquitin conjugating enzyme	0.536962	0.0780383
SPAC11D3.14c	0	oxoprolinase	0.536605	0.12299
SPCC1840.08c	0	protein disulfide isomerase	0.533405	0.022637
SPAC12B10.16c	0	conserved hypothetical: DUF339 family protein	0.532876	0.179978
SPBC83.19c	0	sequence orphan (mitochondrion)	0.532381	0.333679
SPBC3E7.06c	0	membrane transporter	0.532181	0.117086
SPCC1739.15	wtf21	wtf element	0.531396	0.173586
SPCC1919.12c	0	peptidase family M28	0.531306	0.146444
SPBC947.05c	0	iron ion homeostasis: ferric-chelate reductase	0.528116	0.0907163
SPCC794.12c	mae2	aerobic respiration: malic enzyme	0.527369	0.0680601
SPAC10F6.11c	0	kinase activator	0.527046	0.191718
SPCC1322.10	pwp1	fungal cell wall: protein Pwp1	0.526559	0.272554
SPCC622.11	0	conserved hypothetical: LMBR1-like membrane protein	0.52388	0.139188
SPAC1B3.05	not3	CCR4-Not complex subunit	0.523806	0.0484046
SPAC869.06c	0	conserved hypothetical: cation binding protein (predicted)	0.522375	0.221892
SPBC25H2.06c	hrf1	COPII-coated vesicle component	0.520688	0.0509741
SPBC25B2.07c	0	microtubule-associated protein	0.520658	0.219166
SPBC1198.07c	0	mannan endo-1,6-alpha-mannosidase	0.517986	0.185677
SPBP4H10.10	0	rhomboid family protease	0.516917	0.0752975
SPAPB1A10.08	0	sequence orphan	0.516811	0.135156
SPAC22F3.12c	rgs1	conjugation: regulator of G-protein signaling Rgs1	0.516781	0.111624
SPCC548.02c	wtf3	wtf element, pseudogene	0.516497	0.588921
SPAC750.01	0	pseudogene	0.516339	0.164957
SPCC1020.01c	pma2	P-type proton ATPase	0.515766	0.0824259
SPBC146.13c	myo1	actin cortical patch/cell polarity: myosin type I	0.515695	0.137569
SPBC21C3.20c	git1	C2 domain	0.51551	0.0664711
SPAC21E11.08	lcb2	serine palmitoyltransferase	0.515388	0.233716
SPBC4C3.10c	0	20S proteasome component	0.513704	0.00676308
SPAC1834.09	mug51	conserved fungal protein	0.512547	0.156131
SPAC9E9.15	0	conserved hypothetical: CIA30 family protein	0.511689	0.308464
SPCPJ732.02c	0	xylulose kinase	0.511598	0.254503
SPBC1683.08	ght4	hexose transporter	0.510324	0.136865
SPAC29E6.01	pof11	F-box protein	0.510274	0.107469
SPAC4F8.15	itr1	myo-inositol transporter Itr1	0.510202	0.148185
SPAC589.07c	0	WD repeat protein	0.510085	0.239169
SPAC2F3.06c	kap104	karyopherin	0.50997	0.308018
SPAC1783.07c	pap1	oxidative stress response: AP-1-like transcription factor	0.509504	0.0813997
SPCC1322.05c	0	fatty acid biosynthesis: leukotriene A-4 hydrolase	0.509356	0.14921
SPCC126.09	0	zinc ion homeostasis: vacuolar membrane zinc transporter	0.508905	0.299403
SPCC11E10.02c	gpi8	phospholipid biosynthesis: pig-K	0.50888	0.293011
SPBC337.07c	0	carboxypeptidase	0.507797	0.155771
SPAC17A2.06c	vps8	late endosome to vacuole transport: WD repeat protein Vps8	0.506872	0.28319
SPAC11D3.13	0	conserved hypothetical (ThiJ domain protein)	0.506678	0.169805
SPCC736.05	wtf7	wtf element	0.505264	0.345307
SPAC18G6.01c	0	conserved hypothetical: Chalcone-flavanone isomerase	0.5041	0.216568
SPAPB1E7.09	ogm2	protein O-mannosyltransferase Ogm2	0.5039	0.0445902
SPCC962.03c	cut15	karyopherin	0.503842	0.0995148
SPBC21H7.06c	0	inositol metabolism protein Opi10	0.503422	0.0935709
SPBC577.10	0	20S proteasome component	0.502841	0.202873
SPBP8B7.13	0	sequence orphan	0.502141	0.198945
SPAC4C5.03	0	conserved hypothetical: CTNS domain protein (SMART)	0.501918	0.0298694
SPCC306.09c	cap1	actin cortical patch: adenylyl cyclase-associated protein Cap1	0.50165	0.0383048
SPAC694.02	0	DEAD/DEAH box helicase	0.501285	0.207138
SPBC660.09	mug168	sequence orphan	0.499077	0.0372342
SPCC1620.02	wtf23	wtf element	0.498832	0.283327
SPAC4D7.02c	0	glycerophosphoryl diester phosphodiesterase	0.497922	0.310295
SPAC13A11.04c	ubp8	ubiquitin C-terminal hydrolase	0.49747	0.204827
SPAC4F10.07c	atg13	autophagy associated protein Atg13	0.496979	0.318423
SPAC22H10.03c	kap114	karyopherin	0.496976	0.137947
SPAC17C9.12	0	MSP domain	0.495519	0.0318077
SPBC3B8.07c	dsd1	fatty acid biosynthesis: dihydrosphingosine delta-4 desaturase	0.495502	0.279514
SPAC3H8.09c	nab3	poly(A) binding protein Nab3 (predicted)	0.495035	0.187579
SPAC6F12.03c	fsv1	SNARE	0.495014	0.0843274
SPAC11G7.02	pub1	ubiquitin-protein ligase	0.494664	0.0595887
SPAC1F8.07c	0	pyruvate decarboxylase	0.494354	0.183724
SPAC25B8.18	0	mitochondrial redox protein	0.493082	0.248371
SPCC4G3.12c	0	zinc finger protein	0.49293	0.148281
SPBC1198.02	dea2	adenine deaminase Dea2	0.492474	0.106852
SPCC338.06c	0	heat shock protein	0.491065	0.228071
SPBC16E9.13	ksp1	serine/threonine protein kinase Ksp1	0.490447	0.323669
SPAC167.07c	0	ubiquitin-protein ligase	0.490183	0.0528274
SPAC57A7.08	pzh1	serine/threonine protein phosphatase Pzh1	0.490064	0.228811
SPAC56E4.06c	ggt2	oxidative stress response: gamma-glutamyltranspeptidase Ggt2	0.488456	0.0629197
SPBC557.04	ppk29	actin cortical patch: Ark1/Prk1 family protein kinase Ppk29	0.487649	0.165063
SPAP8A3.12c	0	tripeptidylpeptidase	0.483471	0.22199
SPBC1271.05c	0	zinc finger protein	0.483013	0.0841079
SPBC1348.05	0	MFS family membrane transporter	0.481635	0.0115582
SPCC188.02	par1	protein phosphatase regulatory subunit Par1	0.480803	0.184963
SPCC13B11.01	adh1	alcohol dehydrogenase	0.479971	0.114826
SPBC12D12.04c	pck2	cell polarity/1,3-beta-glucan biosynthesis: protein kinase C	0.478291	0.269069
SPBC16D10.08c	0	heat shock protein	0.478111	0.224539
SPAC31G5.07	0	conjugation protein (predicted)	0.477355	0.273012
SPCC550.10	meu8	betaine aldehyde dehydrogenase	0.476825	0.263798
SPCC61.03	0	conserved hypothetical: UPF0031 family protein	0.476423	0.186571
SPAC25G10.08	0	translation initiation factor eIF3b	0.476145	0.020934
SPBC16C6.06	pep1	corting receptor for CPY	0.475726	0.26905
SPAC13D6.04c	btb3	BTB/POZ domain	0.474825	0.304359
SPAC11E3.05	0	WD repeat protein	0.474664	0.0505405
SPAC750.02c	0	MFS family membrane transporter	0.474623	0.0190834
SPAC3C7.05c	0	glycosyl hydrolase family 76	0.474493	0.389345
SPBC1718.06	msp1	mitochondrial GTPase Msp1	0.47389	0.101925
SPBC32F12.01c	0	sphingomyelinase family	0.47372	0.397294
SPCC285.06c	wtf17	wtf element, pseudogene	0.473305	0.242753
SPBC29A3.01	0	heavy metal ATPase	0.471902	0.369603
SPBC17F3.02	nak1	regulator of cell separation/cytokinesis/cell polarity: PAK-related kinase Nak1	0.471362	0.231853
SPAC1705.03c	ecm33	fungal cell wall: GPI anchored protein	0.471158	0.374226
SPCC330.11	btb1	BTB/POZ domain	0.471135	0.338477
SPAC18G6.12c	0	hypothetical protein: S. pombe specific families	0.4709	0.27131
SPAC25G10.04c	rec10	meiotic recombination protein Rec10	0.469921	0.117918
SPBC19G7.05c	bgs1	fungal cell wall: 1,3-beta-glucan synthase catalytic subunit Bgs1	0.469794	0.457131
SPBC725.04	0	oxalyl-CoA decarboxylase	0.469593	0.270519
SPCC584.03c	0	RanGTP-binding protein	0.468524	0.204731
SPAC1F5.06	0	heat shock protein 70 family	0.46769	0.083948
SPAC26A3.16	dph1	UBA domain protein	0.467032	0.0565008
SPCC663.15c	0	conserved fungal protein: phosphoinositol binding	0.466756	0.272068
SPAPB1A11.01	0	MFS family membrane transporter	0.463908	0.176347
SPAC5D6.04	0	auxin family	0.462953	0.358205
SPBC16H5.12c	0	calcineurin-like phosphoesterase	0.462564	0.0479062
SPBC1778.06c	fim1	actin cortical patch/cell polarity: fimbrin	0.462515	0.227556
SPAC1834.02	aro1	pentafunctional aromatic polypeptide Aro1	0.461991	0.00467998
SPCC61.01c	str2	iron ion homeostasis: siderophore-iron transporter Str2	0.461766	0.185122
SPCC1739.06c	0	uroporphyrin methyltransferase	0.461441	0.378561
SPBC21B10.03c	0	mRNA polyadenylation: ataxin-2 homolog	0.461281	0.117585
SPCC553.12c	0	conserved fungal protein	0.460216	0.116059
SPCC18.14c	rpp0	60S acidic ribosomal protein	0.460199	0.0168755
SPCC830.07c	psi1	DNAJ domain protein	0.458853	0.299519
SPBC3B9.15c	scp1	ergosterol biosynthesis: WD repeat protein	0.457393	0.199039
SPAC23C4.05c	0	conserved hypothetical: LEA domain protein	0.457201	0.382966
SPCC1450.15	0	phospholipid biosynthesis: pig-F	0.45628	0.246244
SPCC1322.06	kap113	mitotic spindle checkpoint: karyopherin	0.456149	0.274277
SPAC1556.08c	0	protein kinase activator	0.455518	0.103484
SPBC29A10.07	0	nucleoporin	0.454866	0.0317524
SPCC1739.08c	0	short chain dehydrogenase	0.454566	0.247504
SPAC26A3.15c	nsp1	nucleoporin	0.4538	0.319209
SPAC56F8.08	mud1	UBA domain protein	0.453718	0.0887122
SPACUNK12.02c	cmk1	calcium/calmodulin-dependent protein kinase Cmk1	0.452197	0.124964
SPAC3F10.04	gsa1	glutathione synthetase large subunit Gsa1	0.452053	0.0409302
SPBC19C2.07	fba1	glycolysis: fructose-bisphosphate aldolase Fba1	0.451977	0.294583
SPAC13G6.02c	rps101	40S ribosomal protein S3a	0.451309	0.160171
SPBC354.13	rga6	GTPase activating protein Rga6	0.451187	0.208089
SPCC663.17	wtf15	wtf element, pseudogene	0.451054	0.186
SPCC338.15	0	dolichyl-di-phosphooligosaccharide-protein glycotransferase subunit	0.451008	0.0637387
SPCC1672.09	0	triglyceride lipase-cholesterol esterase	0.450517	0.166212
SPBC1921.05	ape1	aminopeptidase	0.450473	0.129951
SPAPB1A10.07c	0	sphingolipid biosynthesis protein (predicted)	0.450452	0.140894
SPBC359.06	mug14	adducin	0.450091	0.228762
SPCC550.07	0	acetamidase	0.449345	0.284616
SPBC215.01	0	GTPase activating protein	0.448822	0.0745195
SPCC645.05c	myo2	myosin II heavy chain	0.448292	0.127254
SPAC23A1.17	0	actin cortical patch: WIP (Wiskott-Aldrich syndrome protein-Interacting Protein) homolog	0.447655	0.199695
SPBC685.05	gpi15	phospholipid biosynthesis: pig-H	0.447592	0.236712
SPBC16G5.05c	0	MSP domain	0.447103	0.453171
SPCC830.08c	0	Golgi membrane protein	0.44701	0.118977
SPAC17C9.07	alg8	glucosyltransferase Alg8	0.446612	0.346655
SPCC285.10c	0	conserved hypothetical: SPRY domain protein	0.446465	0.119556
SPBC3B9.16c	nup120	nucleoporin	0.446138	0.351587
SPAC630.08c	erg25	ergosterol biosynthesis: C-4 methylsterol oxidase	0.445579	0.00747756
SPAC2E12.02	hsf1	transcription factor Hsf1	0.445345	0.39721
SPAC57A10.05c	pof1	F-box protein	0.445242	0.122694
SPAC6B12.07c	0	zinc finger protein	0.444678	0.303023
SPBC15C4.03	0	Rab geranylgeranyl-transferase escort protein	0.444323	0.178153
SPBC1E8.05	0	glycoprotein	0.441867	0.163361
SPBC18A7.02c	0	seven transmembrane receptor-like protein	0.440493	0.237454
SPCC162.06c	0	late endosome to vacuole transport: SNF7 family class E vps	0.440142	0.134793
SPAC9E9.13	wos2	p23 homolog	0.439723	0.437095
SPAC25H1.07	0	conserved hypothetical: DUF1620 family protein	0.438282	0.246666
SPBC887.04c	lub1	WD repeat protein Lub1	0.437836	0.131546
SPAC3G9.06	frs2	phenylalanine-tRNA ligase alpha subunit	0.437704	0.369385
SPAC4A8.10	0	lipase	0.437332	0.0872884
SPAC23G3.01	rpb2	DNA-directed RNA polymerase II complex subunit Rpb2	0.436436	0.381784
SPBC215.10	0	haloacid dehalogenase-like hydrolase	0.435937	0.132263
SPAC1565.08	cdc48	AAA family ATPase	0.43559	0.174953
SPBC1683.03c	0	membrane transporter	0.435442	0.0612704
SPAC926.09c	fas1	fatty acid biosynthesis: fatty acid synthase beta subunit Fas1	0.433913	0.146504
SPAC26F1.05	mug106	sequence orphan	0.433821	0.186195
SPBC646.13	sds23	CBS domain protein	0.433093	0.109726
SPAC29E6.08	tbp1	TATA-binding protein	0.432655	0.155341
SPCC970.04c	mob2	cell polarity: protein kinase activator Mob2	0.431643	0.134348
SPAC1B3.15c	0	membrane transporter	0.430707	0.154473
SPAC27F1.08	pdt1	Nramp family	0.429868	0.0616304
SPAC6C3.08	0	gankyrin	0.429538	0.0711703
SPAC22E12.04	ccs1	metallochaperone	0.429466	0.0328267
SPCC622.09	htb1	histone H2B	0.429176	0.147338
SPBC1709.11c	png2	zinc finger protein	0.429137	0.216811
SPAC823.16c	mug179	phosphatidylinositol 3,5-bisphosphate binding protein	0.428979	0.124146
SPCPB16A4.05c	0	urease accessory protein UREG	0.428195	0.199133
SPAC513.07	0	cinnamoyl-CoA reductase	0.427057	0.133943
SPAC18G6.07c	mra1	rRNA processing: nucleolar protein	0.426594	0.376874
SPAC6F6.08c	cdc16	mitotic spindle checkpoint: two-component GAP for GTPase spg1	0.425671	0.0757572
SPCC23B6.01c	0	oxysterol binding protein	0.425228	0.364097
SPAC17A2.01	bsu1	high-affinity import carrier for pyridoxine, pyridoxal, and pyridoxamine Bsu1	0.425186	0.0688471
SPCC16A11.08	atg20	sorting nexin Atg20: autophagy	0.425038	0.0425923
SPCC736.15	0	protein kinase inhibitor	0.424611	0.179331
SPAC328.06	ubp2	ubiquitin C-terminal hydrolase activity	0.424214	0.191512
SPAC806.04c	0	conserved hypothetical: DUF89 family protein	0.424024	0.340326
SPBC12C2.03c	0	FAD binding protein	0.42316	0.146652
SPBC36B7.09	gcn2	eIF2 alpha kinase Gcn2	0.423018	0.30276
SPAC29B12.10c	0	OPT oligopeptide transporter family	0.422799	0.0964629
SPACUNK4.07c	cta4	calcium signaling/homeostasis/cell polarity: P-type ATPase	0.42271	0.178163
SPCC306.10	wtf8	wtf element, pseudogene	0.420928	0.0979954
SPBC2G2.16	0	mannose-6-phosphate isomerase	0.420772	0.18359
SPAC4H3.02c	swc3	Swr1 complex subunit	0.420535	0.127902
SPBC30D10.05c	0	short chain dehydrogenase	0.419349	0.212621
SPCC1235.15	dga1	diacylglycerol O-acyltransferase	0.419326	0.0594691
SPCC1442.04c	0	meiotic recombination protein (predicted)	0.418604	0.0829137
SPAPB24D3.04c	mag1	DNA-3-methyladenine glycosylase Mag1	0.418209	0.0893415
SPCC1235.06	sif1	Sad1 interacting factor 1	0.418023	0.183189
SPAC6G9.05	0	peroxisomal coenzyme A diphosphatase	0.416736	0.0471997
SPAC25A8.02	0	sequence orphan	0.416101	0.146264
SPBC14F5.10c	0	zinc finger protein	0.415844	0.343753
SPAC139.04c	fap2	L-saccharopine oxidase	0.415826	0.338499
SPAP8A3.03	0	zinc ion homeostasis: ZIP zinc transporter domain	0.415565	0.080913
SPBC21C3.19	0	conserved hypothetical: DUF1960 family protein	0.415507	0.31348
SPAC1002.01	0	conserved fungal protein	0.415203	0.228519
SPBC887.05c	cwf29	mRNA splicing: RNA-binding protein Cwf29: spliceosome assembly	0.415192	0.14245
SPAC32A11.03c	phx1	homeobox transcription factor Phx1	0.41372	0.0646205
SPAC15A10.11	ubr11	ubiquitin-protein ligase	0.413198	0.0570086
SPCC61.05	0	S. pombe specific multicopy membrane protein family 1	0.412913	0.0646531
SPAC13G6.14	aps1	diadenosine 5',5'''-p1,p6-hexaphosphate hydrolase Aps1	0.412832	0.0733609
SPAC513.05	mns2	alpha-mannosidase	0.412724	0.0465389
SPBC27B12.11c	0	transcription factor	0.41237	0.218139
SPBC4C3.06	0	actin cortical patch: actin cytoskeletal protein Syp1	0.412073	0.227404
SPAC26F1.06	gpm1	glycolysis: monomeric 2,3-bisphosphoglycerate	0.411675	0.122323
SPBC32H8.07	git5	heterotrimeric G protein beta subunit Git5	0.410863	0.11256
SPBC1706.02c	wtf2	wtf element, pseudogene	0.410597	0.0808082
SPBC15D4.09c	0	cystathionine gamma-synthase	0.410503	0.109781
SPAC17G8.12	0	sequence orphan	0.409599	0.20587
SPCC1183.11	0	MS ion channel	0.409594	0.245101
SPCC191.10	0	sequence orphan	0.409583	0.0320473
SPBC1289.04c	pob1	cell polarity: Boi family protein	0.408802	0.219983
SPAC17G6.11c	0	glucosidase	0.408661	0.0406485
SPBC16H5.14c	0	short chain dehydrogenase	0.40732	0.0525285
SPAC25B8.12c	0	nucleotide-sugar phosphatase (predicted)	0.407243	0.158308
SPAC23D3.11	ayr1	phospholipid biosynthesis: 1-acyldihydroxyacetone phosphate reductase	0.406779	0.105632
SPBC1773.02c	0	oxidative stress response/redox homeostasis: thioredoxin peroxidase	0.405901	0.0429339
SPCC622.16c	epe1	centromere silencing: transcription factor Epe1	0.405466	0.0676839
SPBC1652.02	aap1	APC amino acid transporter	0.404978	0.209665
SPAC806.07	ndk1	nucleoside diphosphate kinase	0.404793	0.195961
SPBC646.08c	0	oxysterol binding protein	0.403702	0.180709
SPCC794.04c	0	MFS family membrane transporter	0.40314	0.19406
SPAC3H8.08c	0	transcription factor	0.402769	0.0140809
SPBC8D2.04	hht2	centromere silencing: histone H3	0.402705	0.765231
SPAC2F3.01	0	mannosyltransferase complex subunit	0.402539	0.0964549
SPBC649.04	uvi15	UV-induced protein Uvi15	0.402294	0.133314
SPCC1919.06c	wtf25	wtf element	0.401998	0.290378
SPAC2C4.15c	ubx2	UBX domain	0.401889	0.0396779
SPAC824.04	0	mRNA polyadenylation: WD repeat protein	0.401251	0.209605
SPBC18E5.07	0	sequence orphan	0.401226	0.0395755
SPBC29A3.09c	0	AAA family ATPase	0.39976	0.10261
SPBPB2B2.16c	0	MFS family membrane transporter	0.399323	0.00180232
SPAC25A8.01c	0	SNF2 family	0.399294	0.246956
SPBC651.09c	0	RNA polymerase II associated Paf1 complex	0.398743	0.280265
SPAC1805.15c	pub2	ubiquitin-protein ligase	0.398089	0.0986506
SPBP35G2.06c	nup131	nucleoporin	0.397915	0.306973
SPAC17A5.08	0	COPII-coated vesicle component	0.397238	0.144283
SPAPJ698.02c	rps002	40S ribosomal protein S0B	0.396793	0.12557
SPCC290.03c	nup186	nucleoporin	0.396722	0.116534
SPBC19G7.18c	0	sequence orphan (mitochondrion)	0.396673	0.105772
SPAC12G12.12	0	NST UDP-galactose transporter	0.396624	0.115398
SPAC19A8.04	erg5	ergosterol biosynthesis: C-22 sterol desaturase	0.396621	0.383292
SPAC20H4.11c	rho5	Rho family GTPase Rho5	0.396394	0.26716
SPAC25B8.19c	0	transcription factor	0.396135	0.109
SPAC1D4.11c	lkh1	regulator of cell separation/cytokinesis: dual specificity protein kinase Lkh1	0.396111	0.186531
SPAPJ698.03c	prp12	mRNA splicing: U2 snRNP-associated protein	0.395216	0.259637
SPAC13F5.05	0	redox homeostasis: thioredoxin family	0.395166	0.295425
SPAC3A11.11c	0	aldo/keto reductase	0.393902	0.237141
SPCC576.03c	tpx1	oxidative stress response/redox homeostasis: thioredoxin peroxidase Tpx1	0.393816	0.18168
SPBC713.02c	ubp21	ubiquitin C-terminal hydrolase Ubp21	0.393528	0.185742
SPBC146.01	med15	RNA polymerase II holoenzyme component	0.393274	0.136694
SPAC1250.01	snf21	bromodomain protein	0.392954	0.0561262
SPBC115.03	0	oxidoreductase	0.392892	0.210809
SPAPB17E12.13	rpl1802	60S ribosomal protein L18	0.392633	0.0291432
SPAC977.04	0	pseudogene	0.392587	0.182377
SPBC28F2.03	ppi1	cyclophilin	0.392476	0.271105
SPBC18E5.04	rpl1001	60S ribosomal protein L10	0.392203	0.24528
SPAC31A2.04c	0	20S proteasome component	0.392045	0.0143421
SPBC15C4.06c	0	zinc finger protein	0.391574	0.102976
SPAC458.05	pik3	phosphatidylinositol 3-kinase Pik3	0.390728	0.259665
SPAC17A2.09c	csx1	RNA-binding protein Csx1: regulation of mRNA stability involved in response to stress	0.390662	0.171256
SPAC18B11.10	tup11	transcriptional corepressor Tup11	0.390377	0.222436
SPCC31H12.02c	0	ion channel	0.390273	0.227085
SPAC110.04c	pss1	heat shock protein 70 family	0.389969	0.12544
SPBPB7E8.02	0	conserved hypothetical: PSP1 family protein	0.38991	0.0447757
SPAC607.05	rpn9	19S proteasome regulatory subunit	0.389833	0.114636
SPCC1183.09c	pmp31	UPF0057 family	0.389445	0.368457
SPAC19A8.08	upf2	nonsense-mediated decay protein Upf2	0.388891	0.197997
SPCC417.08	tef3	translation elongation factor 3	0.387949	0.293006
SPBC405.05	0	sequence orphan	0.38765	0.233499
SPBC83.07	jmj3	Lid2 complex subunit Jmj3	0.386564	0.136896
SPBC32F12.12c	0	Golgi membrane protein involved in vesicle-medated transport (predicted)	0.385727	0.141452
SPBC2D10.17	clr1	centromere silencing: cryptic loci regulator Clr1	0.385499	0.0930749
SPBC530.04	mod5	cell polarity: Tea1 anchoring protein Mod5	0.38501	0.165951
SPBC215.09c	erg10	ergosterol biosynthesis: acetyl-CoA C-acetyltransferase Erg10	0.384865	0.091573
SPBC3B8.11	rrn6	RNA polymerase I transcription factor subunit Rrn6 (predicted)	0.384244	0.118624
SPBP19A11.03c	mts4	19S proteasome regulatory subunit	0.384122	0.184992
SPAC12B10.02c	0	sequence orphan	0.383806	0.0566424
SPCC63.02c	aah3	alpha-amylase	0.383048	0.0698987
SPAC19G12.16c	adg2	glycoprotein	0.38294	0.309776
SPAC328.01c	0	importin-beta family	0.382608	0.111452
SPCC188.06c	srp54	signal recognition particle subunit Srp54	0.382568	0.0959778
SPBC1604.05	pgi1	glycolysis: glucose-6-phosphate isomerase	0.381765	0.2727
SPBC18E5.02c	0	serine palmitoyltransferase complex subunit	0.38102	0.0133129
SPAC767.01c	vps1	dynamin family	0.380876	0.163752
SPAC23G3.11	rpn6	19S proteasome regulatory subunit	0.380724	0.114935
SPBC3B9.06c	apg3	autophagy associated protein Apg3	0.379745	0.128263
SPAC17A5.06	ercc3sp	transcription factor TFIIH complex ERCC-3 subunit	0.379423	0.157544
SPAC664.11	ssc1	heat shock protein 70 family	0.379232	0.14353
SPAC17G6.16c	ysh1	mRNA polyadenylation: mRNA cleavage and polyadenylation specificity factor complex subunit Ysh1	0.378766	0.319742
SPBC31F10.06c	sar1	ADP-ribosylation factor	0.377898	0.205567
SPCC1442.07c	0	ubiquitin family protein	0.37762	0.0779912
SPBC365.08c	0	Der1-like	0.377585	0.122617
SPBC15D4.01c	0	microtubule movement: kinesin-like protein	0.377556	0.171209
SPAC22F3.09c	res2	G1/S transition:MBF transcription factor complex subunit Res2	0.377017	0.111389
SPBPB10D8.06c	0	malate permease	0.376509	0.134719
SPAC17H9.14c	0	oxidative stress response/redox homeostasis: protein disulfide isomerase	0.376417	0.033037
SPAC1006.06	rgf2	RhoGEF Rgf2	0.37595	0.10242
SPAC2G11.07c	ptc3	protein phosphatase 2C Ptc3	0.375338	0.126149
SPCC191.04c	0	dubious ORF	0.375199	0.111411
SPAC1F12.09	gpi17	phospholipid biosynthesis: pig-S	0.375062	0.314461
SPBC19G7.13	trf1	telomere maintenance: telomeric DNA binding factor	0.374963	0.109401
SPCC1840.12	0	OPT oligopeptide transporter family	0.373282	0.0383584
SPBC16G5.03	0	zinc finger protein	0.373255	0.00311256
SPBC23G7.05	sui1	translation initiation factor eIF1	0.372704	0.473253
SPBC1709.03	0	conserved fungal protein	0.372518	0.00417989
SPBC800.02	whi5	cell cycle transcriptional repressor Whi5	0.372207	0.100827
SPAC16A10.05c	dad1	DASH complex subunit Dad1	0.371885	0.274159
SPAC6F6.05	0	oligosaccharyltransferase epsilon subunit	0.371853	0.179516
SPAC23G3.09	taf4	transcription factor TFIID complex subunit Taf4	0.371797	0.0547819
SPBC660.05	0	conserved fungal protein	0.371736	0.810364
SPAC24H6.09	gef1	cell polarity: RhoGEF Gef1	0.371571	0.180604
SPAC17G6.04c	cpp1	protein farnesyltransferase beta subunit Cpp1	0.371485	0.073335
SPCC777.06c	0	conserved hypothetical: hydrolase (predicted)	0.370852	0.152973
SPBC1718.05	trs31	TRAPP	0.370767	0.137366
SPBC530.07c	0	vitamin metabolism: TENA/THI domain	0.370719	0.125201
SPAC1F5.08c	yam8	calcium signaling/homeostasis: calcium transport protein	0.36985	0.133542
SPBC16G5.02c	0	ribokinase	0.369416	0.116124
SPCC830.03	0	rRNA processing: AAA family ATPase Grc3 (predicted)	0.36931	0.14665
SPCC965.13	0	MFS family membrane transporter	0.369047	0.135231
SPAC977.17	0	MIP water channel	0.368535	0.157598
SPBPJ4664.04	0	coatomer alpha subunit	0.368259	0.00254944
SPAC9.13c	cwf16	mRNA splicing: splicing factor (predicted)	0.368235	0.212474
SPAC1039.07c	0	2,2-dialkylglycine decarboxylase	0.367837	0.159444
SPAC1782.12c	0	conserved hypothetical: DUF423 protein	0.36777	0.15174
SPBC2F12.05c	0	ankyrin repeat protein	0.367558	0.183437
SPCC1322.04	0	UTP-glucose-1-phosphate uridylyltransferase	0.367515	0.348882
SPBC902.05c	idh2	aerobic respiration: isocitrate dehydrogenase	0.36731	0.221751
SPAC3H1.02c	0	metallopeptidase	0.367267	0.117634
SPAC513.06c	0	dihydrodiol dehydrogenase	0.367056	0.114764
SPBC31E1.02c	pmr1	calcium signaling/homeostasis: P-type ATPase, calcium transporting	0.366319	0.10969
SPCC794.15	0	sequence orphan	0.365049	0.109508
SPBC725.09c	hob3	actin cortical patch: amphiphysin	0.364284	0.285138
SPCC417.05c	chr2	chitin synthase regulatory factor	0.364264	0.0926483
SPCC4B3.13	0	MatE family transporter	0.363965	0.186039
SPAC5H10.03	0	phosphoglycerate mutase family	0.363425	0.0421573
SPAC890.06	0	nucleoporin	0.363017	0.154221
SPBC11B10.07c	ivn1	CDC50 domain protein	0.362704	0.195098
SPBC3H7.13	0	FHA domain	0.362296	0.0914246
SPAC4G9.08c	rpc2	DNA-directed RNA polymerase III complex subunit Rpc2	0.362255	0.161517
SPAC1B3.08	0	PINT/PCI domain	0.361879	0.306101
SPCC1322.16	0	prohibitin	0.361837	0.126032
SPBC1105.04c	cbp1	DNA replication: centromere silencing/DNA replication initiation: CENP-B homolog	0.36138	0.287406
SPBC17G9.12c	0	conserved fungal protein	0.360998	0.0247916
SPBC16C6.04	0	sequence orphan	0.360927	0.14096
SPBC19C7.02	ubr1	ubiquitin-protein ligase	0.360847	0.116703
SPAC1687.14c	0	EF hand	0.360804	0.154242
SPAP11E10.02c	mam3	cell agglutination protein Mam3	0.360634	0.0793081
SPBP23A10.12	0	conserved hypothetical: FRG1 family protein; nucleolus	0.360497	0.131694
SPAC22E12.17c	glo3	GTPase activating protein	0.360442	0.0906818
SPAC4A8.13c	pts1	20S proteasome component	0.358748	0.255967
SPAC17H9.10c	ddb1	DNA replication initiation: damaged DNA binding protein Ddb1	0.358504	0.191828
SPAC869.01	0	amidase	0.358033	0.235557
SPCC790.02	pep3	late endosome to vacuole transport: zinc finger protein	0.357995	0.00413762
SPAC7D4.12c	0	conserved hypothetical: DUF1212 family protein	0.357615	0.100137
SPBC2F12.12c	0	conserved hypothetical: human c19orf29 ortholog	0.357541	0.180909
SPBC16E9.02c	0	CUE domain protein	0.357467	0.16429
SPAC328.02	0	UBA domain protein	0.357451	0.0791763
SPBC691.04	0	DEAD/DEAH box helicase	0.35745	0.245136
SPBC1539.04	0	conserved eukaryotic protein	0.357366	0.251477
SPBC1734.04	0	alpha-1,6-mannosyltransferase complex subunit	0.357058	0.189151
SPBC713.07c	0	vacuolar polyphosphatase	0.356975	0.134762
SPCC1795.02c	vcx1	calcium signaling/homeostasis: CaCA proton/calcium exchanger	0.356518	0.0743802
SPCC1259.08	0	conserved fungal protein	0.356501	0.0952162
SPAC1002.16c	0	nicotinic acid plasma membrane transporter	0.355227	0.0472419
SPBP4H10.17c	0	mitochondrial ribosomal small subunit	0.355092	0.195222
SPAP27G11.16	0	sequence orphan	0.354353	0.012887
SPBC83.05	0	mitochondrial RNA-binding protein (predicted)	0.354299	0.231439
SPBPB2B2.14c	0	DUF999	0.353962	0.214251
SPBP35G2.05c	cki2	serine/threonine protein kinase Cki2	0.353925	0.367055
SPBC16E9.19	0	sequence orphan	0.353366	0.127227
SPBC776.07	0	aerobic respiration: mitochondrial Mam33 family protein: aerobic respiration	0.353222	0.116401
SPBC2D10.14c	myo51	myosin type V	0.353173	0.063921
SPBC106.03	0	conserved hypothetical: DUF1776 family protein	0.352571	0.142553
SPBC16H5.08c	0	AAA family ATPase	0.352231	0.071441
SPAC5H10.11	gmh1	alpha-1,2-galactosyltransferase Gmh1	0.352042	0.101463
SPBC1604.19c	0	TRAPP	0.351718	0.129162
SPBC106.01	mph1	mitotic spindle checkpoint: dual specificity protein kinase Mph1	0.351308	0.236538
SPAC11D3.08c	0	amino acid permease family	0.351212	0.114301
SPBC216.03	0	conserved fungal protein	0.351145	0.183773
SPBC106.09	cut4	anaphase-promoting complex subunit Apc1	0.350964	0.118922
SPBPJ4664.01	dps1	decaprenyl diphosphate synthase subunit Dps1	0.350939	0.197721
SPAC869.04	0	formamidase-like protein	0.350769	0.0370992
SPBC1289.06c	0	sequence orphan (mitochondrion)	0.350707	0.211388
SPBC18H10.16	0	amino acid permease family	0.350616	0.121916
SPCC1795.04c	0	20S proteasome component	0.350089	0.0861181
SPBC20F10.07	0	conserved hypothetical: GRAM domain protein	0.349659	0.29721
SPAC22A12.07c	ogm1	protein O-mannosyltransferase Ogm1	0.349153	0.105283
SPAPB2B4.04c	pmc1	calcium signaling/homeostasis: P-type calcium ATPase	0.349006	0.132313
SPCP1E11.06	apl4	adaptin	0.34787	0.114069
SPAC3A11.06	mvp1	PX domain protein: vacuolar trafficking	0.347682	0.0289749
SPCC24B10.02c	0	vitamin metabolism: NAD/NADH kinase	0.34764	0.0644793
SPAC8C9.05	0	D-Tyr-tRNA deacylase	0.347125	0.0952481
SPAC3A12.14	cam1	calmodulin	0.347089	0.210959
SPAC1F5.02	0	redox homeostasis: thioredoxin family	0.346954	0.228133
SPAC6B12.15	cpc2	WD repeat protein Cpc2	0.34592	0.0981362
SPBC29A3.03c	0	zinc finger protein	0.345867	0.218377
SPAC1635.01	0	voltage-dependent anion-selective channel	0.345721	0.195064
SPBC17G9.08c	csx2	ADP-ribosylation factor	0.345603	0.0684473
SPCC1620.03	mug163	sequence orphan	0.345521	0.278904
SPAC3G6.02	dss1	mRNA export protein Dss1	0.345317	0.0462384
SPAC1834.07	klp3	microtubule movement: kinesin-like protein Klp3	0.345132	0.167535
SPBC2G2.07c	0	mitochondrial ribosomal protein	0.344902	0.0218152
SPBC365.15	alp4	mitotic spindle checkpoint: gamma tubulin complex subunit Alp4	0.344221	0.0755963
SPAC1142.08	fhl1	fork head transcription factor Fhl1	0.343885	0.208047
SPCC74.03c	ssp2	serine/threonine protein kinase Ssp2	0.343332	0.242915
SPCC24B10.14c	xlf1	xrcc4 like factor, cernunnon: DSB repair	0.34316	0.118226
SPBC83.08	0	AAA family ATPase	0.342557	0.153382
SPAC26F1.13c	0	leucine-tRNA ligase	0.341663	0.170171
SPBC106.10	pka1	cAMP-dependent protein kinase catalytic subunit Pka1	0.34163	0.0272072
SPBC30B4.04c	sol1	transcriptional regulator	0.341489	0.042352
SPAC328.07c	0	heavy metal ion homeostasis protein	0.341342	0.340452
SPAC9E9.09c	0	alcohol dehydrogenase	0.341186	0.318111
SPAC19D5.04	ptr1	HECT domain	0.341129	0.165136
SPBC685.02	0	conserved eukaryotic protein	0.340998	0.103963
SPCC777.13	vps35	vacuolar protein sorting-associated protein 35	0.340852	0.159438
SPCC31H12.08c	ccr4	CCR4-Not complex subunit Ccr4	0.340762	0.107028
SPAC11E3.14	0	conserved hypothetical: breast cancer protein domain	0.340666	0.0775101
SPCC4B3.01	0	rhodanese-like domain	0.340628	0.124159
SPAPB18E9.02c	ppk18	serine/threonine protein kinase Ppk18	0.340472	0.159472
SPAC27F1.05c	0	aminotransferase	0.340398	0.0925014
SPAC17C9.08	pnu1	endodeoxyribonuclease Pnu1	0.340116	0.0616013
SPBC1773.05c	tms1	hexitol dehydrogenase	0.339837	0.297207
SPCC188.08c	ubp22	ubiquitin C-terminal hydrolase activity	0.339654	0.243763
SPAC9E9.05	0	sequence orphan	0.338526	0.0683877
SPBC17D1.01	0	transcriptional regulatory protein Spp41	0.33839	0.127942
SPCC1442.17c	ist1	late endosome to vacuole transport: MVB sorting pathway protein (predicted)	0.33829	0.0988858
SPBC1778.09	0	GTPase activating protein	0.33792	0.0628028
SPAC1002.12c	0	succinate-semialdehyde dehydrogenase	0.337006	0.0530665
SPAC6F6.12	0	autophagy associated protein Atg24 (predicted)	0.336964	0.0656264
SPAC14C4.11	0	polyphosphate synthetase	0.336908	0.130305
SPBC3E7.15c	0	sphingosine N-acyltransferase	0.336274	0.0327938
SPBC23E6.03c	nta1	protein N-terminal amidase Nta1	0.336191	0.105601
SPAC25B8.09	0	trans-aconitate 3-methyltransferase	0.336126	0.165271
SPAC3A11.09	0	sodium/hydrogen exchanger family	0.335511	0.213539
SPAC6C3.09	0	RNase P subunit (predicted)	0.335397	0.325905
SPAC13G6.06c	0	glycine cleavage complex subunit P	0.335217	0.164506
SPBC1539.06	0	acyl-coenzyme A binding protein	0.334903	0.18076
SPBC17F3.01c	rga5	1,3-beta-glucan biosynthesis: GTPase activating protein	0.334468	0.0857017
SPAC14C4.10c	0	Nudix family hydrolase	0.333713	0.0877026
SPBC1289.01c	chr4	chitin synthase regulatory factor	0.332996	0.10739
SPAC6F12.02	rst2	transcription factor Rst2	0.33269	0.386948
SPBC21C3.11	0	UBX domain	0.332262	0.202916
SPAC631.02	0	bromodomain protein	0.33181	0.0958322
SPAC13A11.01c	rga8	GTPase activating protein	0.331635	0.319123
SPAC186.02c	0	2-hydroxyacid dehydrogenase	0.330971	0.0620121
SPBPB10D8.07c	0	malate permease	0.330876	0.124023
SPBC15D4.02	rfl1	transcription factor	0.330002	0.0817607
SPAC20G8.10c	0	phospholipid biosynthesis: beclin family protein	0.329961	0.218348
SPBC16C6.07c	rpt1	19S proteasome regulatory subunit	0.329038	0.105482
SPAC1F7.01c	spt6	SH2 domain	0.328884	0.153899
SPAC6B12.04c	0	aminotransferase	0.328799	0.0972286
SPAC24C9.05c	mug70	conserved protein (fungal and plant)	0.328403	0.21484
SPCC1682.11c	0	conserved hypothetical: DUF580 family protein	0.328352	0.012101
SPBC646.16	0	20S proteasome component	0.328292	0.184739
SPAC1952.11c	ure2	urease	0.328221	0.239313
SPAC25B8.10	0	trans-aconitate 3-methyltransferase	0.328141	0.0734037
SPAC32A11.02c	0	conserved fungal protein	0.327955	0.194602
SPAC7D4.03c	0	conserved fungal family	0.327534	0.204363
SPAC57A7.10c	sec21	coatomer gamma subunit	0.327328	0.1703
SPBC31E1.01c	atg2	transcription factor	0.327318	0.223253
SPAC1D4.08	0	phospholipid biosynthesis: CDP-diacylglycerol--inositol 3-phosphatidyltransferase	0.326998	0.192887
SPCC1223.09	0	uricase	0.326876	0.0559077
SPBPB2B2.18	0	sequence orphan	0.326509	0.0359674
SPAC3C7.01c	0	inositol polyphosphate phosphatase	0.326295	0.122931
SPAC6G10.11c	ubi3	ribosomal-ubiquitin fusion protein	0.326082	0.0419968
SPAC17H9.04c	0	RNA-binding protein	0.325563	0.0768936
SPBC1709.08	cft1	mRNA polyadenylation: cleavage factor one Cft1	0.324314	0.11166
SPBC354.11c	0	dubious ORF (sequence orphan)	0.323584	0.158041
SPBC28F2.09	0	transcription factor TFIIA complex large subunit	0.322965	0.0666469
SPBC776.04	sec2302	GTPase activating protein	0.322281	0.0426029
SPBC800.04c	rpl4301	60S ribosomal protein L37a	0.322136	0.00920922
SPCC18B5.11c	cds1	DNA replication initiation: replication checkpoint kinase Cds1	0.32038	0.156089
SPBC1709.17	0	folylpolyglutamate synthase	0.320329	0.0533319
SPAC9.09	met26	homocysteine methyltransferase	0.319943	0.239965
SPAC343.19	0	phosphatidylinositol 4-kinase Lsb6	0.319652	0.161535
SPBC13E7.05	gpi14	phospholipid biosynthesis: pig-M	0.317232	0.223029
SPCC736.11	ago1	RNA interference/centromere silencing: argonaute	0.316429	0.0842848
SPAC4F8.07c	hxk2	glycolysis: hexokinase 2	0.316188	0.0827846
SPBC119.09c	0	ORMDL family protein	0.315571	0.0720325
SPAC23A1.15c	0	SNARE	0.314966	0.117017
SPAC14C4.05c	0	chromosome segregation protein	0.314801	0.130524
SPAC17G6.12	cul1	cullin 1	0.314726	0.0532783
SPAC18G6.09c	0	oxidative stress response: sequence orphan	0.314574	0.074595
SPAPB2B4.05	vma5	V-type ATPase	0.31451	0.158399
SPAC6G9.07c	arc4	actin cortical patch: ARP2/3 actin-organizing complex subunit Arc4	0.313188	0.321532
SPAC1687.09	0	ENTH/VHS domain protein (predicted): phosphoinositide-mediated signaling; calcium binding	0.313103	0.0511465
SPBC17D1.05	0	sequence orphan	0.313071	0.045213
SPCC2H8.02	0	inorganic phosphate transporter	0.312907	0.0107128
SPBC29A10.15	orc1	DNA replication initiation: origin recognition complex subunit Orc1	0.311475	0.118781
SPBC216.05	rad3	ATR checkpoint kinase	0.31146	0.195583
SPAC11E3.07	vma4	V-type ATPase	0.310983	0.312946
SPCC777.03c	0	nifs homolog	0.310371	0.109496
SPAC27E2.09	mak2	oxidative stress response: histidine kinase Mak2	0.310094	0.213406
SPBC16D10.05	mok13	1,3-beta-glucan biosynthesis: alpha-1,3-glucan synthase	0.310025	0.07408
SPAC1556.01c	rad50	telomere maintenance: DNA repair protein Rad50	0.309839	0.0727852
SPAC1F12.03c	0	dubious ORF (sequence orphan)	0.309662	0.212154
SPAC19E9.01c	nup40	mitotic spindle checkpoint: nucleoporin	0.309409	0.0133136
SPBC660.11	tcg1	telomere maintenance: single-stranded telomeric binding protein Tgc1	0.309133	0.157212
SPAPB21F2.02	0	A. nidulans dopA homolog	0.308841	0.0900051
SPAC1F5.09c	shk2	PAK-related kinase Shk2	0.308765	0.0462371
SPAC15A10.06	0	CPA1 sodium ion/proton antiporter	0.308741	0.125251
SPBC1105.13c	0	sequence orphan	0.308457	0.188769
SPCC965.06	0	aldo/keto reductase	0.308352	0.0679792
SPAC17A2.11	0	sequence orphan (possible mitochondrion protein)	0.30761	0.0951063
SPAC2F3.09	hem1	5-aminolevulinate synthase: heme biosynthesis	0.30756	0.218781
SPAC29A4.17c	0	mitochondrial FUN14 family protein	0.307515	0.0393736
SPBC12D12.07c	trx2	oxidative stress response/redox homeostasis: thioredoxin Trx2	0.307166	0.124347
SPCC18.17c	0	sequence orphan	0.30711	0.0951028
SPBC14F5.12c	cbh2	centromere silencing: centromere binding protein Cbh2	0.307031	0.0998499
SPBC21D10.11c	nfs1	iron-sulfur cluster assembly protein Nfs1	0.306357	0.0781273
SPBC27B12.13	tom40	mitochondrial TOM complex subunit Tom40	0.305907	0.133393
SPBC29A10.11c	vps902	guanyl-nucleotide exchange factor activity	0.305699	0.0485242
SPAC1F7.06	0	conserved hypothetical: ThiJ domain protein	0.305022	0.0583455
SPBC19G7.16	isw1	transcription elongation factor complex	0.304986	0.089067
SPAC105.03c	0	transcription factor	0.304973	0.0230644
SPAC227.14	0	nicotinamide riboside kinase (predicted)	0.304446	0.430707
SPCC736.04c	gma12	alpha-1,2-galactosyltransferase Gma12	0.304442	0.216791
SPAC4G9.11c	cmb1	cytosine-mismatch binding protein 1	0.304389	0.166798
SPBC1685.14c	0	Vid27 family protein	0.304377	0.127313
SPCC576.04	0	bax inhibitor-like protein	0.304144	0.168378
SPBC354.09c	0	protease	0.303321	0.0539994
SPBC12D12.03	cct1	chaperonin-containing T-complex alpha subunit Cct1	0.303251	0.0416906
SPBC17D11.07c	rpn2	19S proteasome regulatory subunit	0.303167	0.02543
SPBC365.09c	0	DNA replication: zinc finger protein	0.302775	0.137035
SPAC23A1.05	0	sequence orphan	0.302772	0.181845
SPCC970.08	0	inositol polyphosphate kinase	0.302365	0.0329175
SPBC1711.11	0	autophagy associated protein (predicted)	0.30221	0.181752
SPAC1565.07c	0	TATA binding protein interacting protein	0.301256	0.149082
SPBC16A3.13	meu7	alpha-amylase	0.300542	0.00225592
SPAC630.03	arp3	actin cortical patch/cell polarity: actin-like protein Arp3 (predicted)	0.300131	0.0742033
SPBC30D10.03c	0	IMP 5'-nucleotidase	0.300066	0.0318943
SPAPJ696.01c	vps17	sorting nexin	0.300065	0.200653
SPAC23A1.14c	0	cystathionine gamma-synthase	0.299846	0.339718
SPBC530.11c	0	transcription factor	0.298747	0.200145
SPAC1A6.11	0	dubious ORF	0.298743	0.0643438
SPBC16A3.09c	ufd1	Cdc48-Ufd1-Npl4 complex component	0.298721	0.305026
SPAC11E3.04c	ubc13	ubiquitin conjugating enzyme	0.298222	0.0309781
SPAC16.04	0	dihydrouridine synthase	0.29809	0.0453696
SPBC16H5.02	pfk1	glycolysis: 6-phosphofructokinase	0.297915	0.206078
SPBC839.06	cta3	calcium signaling/homeostasis: cation-transporting P-type ATPase Cta3	0.297477	0.0996706
SPCC24B10.07	gad8	serine/threonine protein kinase Gad8	0.296955	0.294343
SPBC19C7.12c	0	alpha-1,2-mannosyltransferase	0.296469	0.276065
SPBC1604.20c	tea2	cell polarity/microtubule movement: kinesin-like protein	0.296001	0.275434
SPCC330.04c	mug135	conserved hypothetical: cell surface glycoprotein (predicted), DUF1773 family protein 3	0.295932	0.0912779
SPBC16G5.09	0	serine carboxypeptidase	0.295884	0.218322
SPCC4G3.03	0	WD repeat protein	0.295876	0.224789
SPBC21H7.03c	0	fungal cell wall: acid phosphatase	0.29565	0.306095
SPBC1198.08	0	peptidase family M20	0.295361	0.121565
SPBP23A10.04	apc2	anaphase-promoting complex subunit Apc2	0.29522	0.192469
SPAC56F8.07	0	dubious	0.294892	0.404932
SPCC830.02	wtf24	wtf element, pseudogene	0.293978	0.258762
SPBC146.07	prp2	mRNA splicing: U2AF large subunit	0.293903	0.140645
SPCC1682.07	ssl1	transcription factor TFIIH complex subunit Ssl1	0.2936	0.203799
SPBC887.06c	snx3	sorting nexin Snx3: late endosome to Golgi transport	0.293399	0.11289
SPAC1002.20	0	sequence orphan	0.29317	0.0108588
SPAC30C2.07	0	glycoprotein	0.293047	0.122858
SPBC215.12	cwf10	mRNA splicing: GTPase Cwf10	0.29289	0.097706
SPCC24B10.17	0	emp24 family	0.292259	0.0971867
SPAC31A2.05c	mis4	adherin	0.292205	0.208417
SPAC1687.06c	rpl44	60S ribosomal protein L28/L44	0.292156	0.0226687
SPCC736.13	0	short chain dehydrogenase	0.291588	0.0940079
SPBC16E9.11c	pub3	ubiquitin-protein ligase	0.291294	0.0792311
SPAC2F3.05c	0	aldo/keto reductase	0.291239	0.243569
SPAC630.07c	0	sequence orphan	0.291235	0.00333412
SPBC23G7.16	ctr6	copper transporter	0.291054	0.106227
SPAC9E9.07c	ypt2	GTPase	0.290674	0.180104
SPBC12C2.11	0	glutamine-fructose-6-phosphate transaminase	0.290549	0.0580209
SPBC577.13	0	inositol polyphosphate phosphatase	0.290362	0.185203
SPBC16E9.05	erg6	ergosterol biosynthesis: delta-sterol C-methyltransferase	0.290343	0.224215
SPBC26H8.06	grx4	oxidative stress response/redox homeostasis: glutaredoxin	0.290326	0.155879
SPCC1223.03c	gut2	glycerol-3-phosphate dehydrogenase Gut2	0.289687	0.103961
SPAC6F6.06c	rax2	cell polarity: plasma membrane protein	0.289645	0.16264
SPCC162.05	coq3	hexaprenyldihydroxybenzoate methyltransferase	0.288339	0.0795076
SPAC23D3.10c	eng2	endo-1,3-beta-glucanase Eng2	0.288045	0.107341
SPBC2D10.12	rhp23	UBA domain protein	0.287736	0.0300172
SPBC660.16	0	pentose phoshate shunt: phosphogluconate dehydrogenase, decarboxylating	0.287641	0.566238
SPAC19G12.14	its3	1-phosphatidylinositol-4-phosphate 5-kinase Its3	0.287525	0.175733
SPBC21C3.14c	0	sequence orphan	0.287389	0.507025
SPAC23D3.02	rfc2	DNA replication initiation: DNA replication factor C complex subunit Rfc2	0.28723	0.190902
SPAC1002.07c	ats1	N-acetyltransferase Ats1	0.287038	0.266028
SPAC26A3.08	smb1	mRNA splicing: Sm snRNP core protein Smb1	0.286802	0.130986
SPAC16E8.07c	vph1	V-type ATPase	0.286801	0.0946677
SPCC970.06	0	cargo receptor for soluble proteins	0.286619	0.117478
SPBC16A3.05c	rae1	mitotic spindle checkpoint: RNA export factor Rae1	0.286139	0.0277561
SPAC2G11.13	atg22	autophagy associated protein	0.285767	0.401237
SPAC57A7.05	0	conserved protein (fungal and plant)	0.285749	0.0379684
SPAC30C2.08	0	conserved fungal protein	0.285637	0.22861
SPBC146.05c	cwf25	mRNA splicing: complexed with Cdc5p	0.285147	0.0368357
SPBC1652.01	0	ribosomal RNA processing element (RRPE)-binding protein (predicted): STB3 homolog	0.284774	0.188827
SPAC3H1.05	0	CAAX prenyl protease	0.284514	0.022238
SPBC839.17c	fkh1	peptidyl-prolyl cis-trans isomerase	0.284494	0.312055
SPCC1450.08c	wtf16	wtf element	0.284038	0.0285638
SPBC26H8.01	thi2	vitamin metabolism: thiazole biosynthetic enzyme	0.28351	0.296308
SPBC19C7.10	0	transcription factor	0.2834	0.0547253
SPBC409.17c	0	conserved hypothetical: DUF1769 family protein	0.282871	0.0651055
SPBC216.07c	tor2	G1/S transition: phosphatidylinositol kinase Tor2	0.282513	0.314023
SPCC1753.01c	ssb2	DNA replication: single-stranded DNA binding protein Ssb2	0.282265	0.107562
SPBC36.11	0	sequence orphan (cell tip/septum localization)	0.282125	0.0231487
SPBC354.15	fap1	L-pipecolate oxidase	0.28212	0.202225
SPAC1420.01c	0	DUF1752 family protein, involved in regulation of transcription	0.281874	0.0986564
SPAC630.04c	0	sequence orphan	0.281808	0.354089
SPAC20G4.02c	fus1	formin Fus1	0.281583	0.173071
SPAC10F6.05c	ubc6	ubiquitin conjugating enzyme	0.281572	0.0568178
SPCC1450.02	0	bromodomain protein	0.281493	0.0278294
SPAC926.03	rlc1	myosin II regulatory light chain	0.281344	0.180093
SPAPB15E9.02c	0	dubious ORF (sequence orphan)	0.281133	0.18557
SPAC1F3.03	0	cell polarity: Lgl family protein	0.281023	0.055135
SPBC16A3.10	0	phospholipid biosynthesis: membrane bound O-acyltransferase	0.280854	0.168816
SPAC12G12.07c	0	conserved fungal protein	0.280694	0.223802
SPBC19F8.08	rps401	40S ribosomal protein S4	0.280421	0.0764109
SPAC23C11.14	zhf1	zinc ion homeostasis: CDF metal cation transporter	0.279941	0.390677
SPAC26A3.01	sxa1	aspartic protease	0.279835	8.99e-05
SPBC21B10.08c	0	sequence orphan	0.279348	0.256876
SPAC2F7.04	pmc2	RNA polymerase II holoenzyme mediator complex subunit	0.279346	0.124626
SPAC7D4.11c	sec39	secretory pathway protein Sec39	0.279208	0.120166
SPBC1685.15c	klp6	microtubule movement: kinesin-like protein	0.279115	0.0531675
SPCC4B3.03c	0	CBS domain protein	0.278919	0.433058
SPBC16E9.01c	php4	CCAAT-binding factor complex subunit Php4	0.278746	0.295047
SPBC725.14	arg6	amino acid/arginine biosynthesis: acetylglutamate synthase	0.278234	0.0529158
SPCC1494.03	arz1	armadillo repeat containing, Zfs1 target number 1	0.277431	0.01247
SPAC8E11.10	sou1	short chain dehydrogenase	0.277297	0.27707
SPAC26H5.12	rpo41	mitochondrial DNA-directed RNA polymerase	0.277034	0.212454
SPAC22E12.16c	pik1	phospholipid biosynthesis: phosphatidylinositol kinase Pik1	0.27701	0.118283
SPCC794.08	0	conserved hypothetical: HEAT repeat protein	0.276198	0.139288
SPBC23E6.06c	0	vitamin metabolism: 3,4-Dihydroxy-2-butanone 4-phosphate synthase	0.275619	0.414599
SPBC3B8.06	0	conserved fungal protein	0.275378	0.209726
SPBP8B7.24c	atg8	autophagy associated protein Atg8	0.275049	0.300751
SPAC4D7.13	prp40	mRNA splicing: snRNP U1 subunit Prp40	0.274893	0.126788
SPBC887.17	0	uracil permease	0.274622	0.0634968
SPBC1271.12	kes1	oxysterol binding protein	0.274113	0.173732
SPAC1952.08c	0	vitamin metabolism: pyridoxamine 5'-phosphate oxidase	0.273843	0.0264686
SPCC584.12	mug42	sequence orphan	0.271746	0.0175658
SPAC26H5.04	0	armadillo repeat protein	0.271545	0.109109
SPCC576.08c	rps2	40S ribosomal protein S2	0.271534	0.0435011
SPBC36.09	sap61	mRNA splicing: zinc finger protein	0.270389	0.165412
SPAC23E2.02	lsd2	oxidoreductase	0.270307	0.179475
SPBC646.15c	0	Pex16 family peroxisome import protein (predicted)	0.270092	0.10737
SPBC14F5.11c	mug186	sorting nexin Snx41: retrograde transport, endosome to Golgi	0.269995	0.0403804
SPAC1687.20c	mis6	inner centromere protein Mis6	0.269787	0.0846391
SPAC1783.05	hrp1	centromere silencing: ATP-dependent DNA helicase Hrp1	0.269383	0.0767742
SPBC947.14c	0	sequence orphan	0.269245	0.27616
SPAC27D7.02c	0	GRIP domain protein: vesicle mediated transport	0.269005	0.229024
SPCC16C4.09	sts5	cell polarity: RNB-like protein	0.268952	0.172491
SPAC3H5.12c	rpl501	60S ribosomal protein L5	0.268913	0.325595
SPAC26A3.07c	rpl1101	60S ribosomal protein L11	0.26852	0.193283
SPAC18G6.02c	chp1	centromere silencing: chromodomain protein	0.268505	0.130029
SPBC17D11.01	nep1	mitotic spindle checkpoint: nedd8 protease Nep1	0.26805	0.187104
SPBC26H8.04c	0	DEP domain	0.2679	0.216816
SPBP23A10.14c	ell1	RNA polymerase II transcription elongation factor	0.267677	0.0683744
SPAC821.13c	0	P-type ATPase	0.267538	0.200783
SPAC1296.06	0	NADPH cytochrome reductase	0.267532	0.160336
SPAC6G9.04	mug79	meiotically upregulated gene Mug79	0.266881	0.248692
SPAC27D7.08c	0	conserved hypothetical: DUF890 family protein	0.26688	0.117705
SPCC1259.14c	meu27	meiotic expression upregulated	0.266836	0.0931929
SPAC31G5.19	0	TAT-binding protein homolog	0.266548	0.260349
mug134	0	endosulphine family protein: cAMP signalling	0.266501	0.306807
SPAPB1E7.05	0	glycerophosphoryl diester phosphodiesterase	0.266213	0.0794626
SPCC132.01c	0	conserved hypothetical: DUF814 family protein	0.26611	0.148379
SPCP1E11.03	0	arrestin family	0.265895	0.11953
SPAC167.06c	mug143	sequence orphan	0.265778	0.0469972
SPBC4B4.03	rsc1	bromodomain protein	0.265685	0.135529
SPCC576.06c	0	tyrosine-tRNA ligase	0.265629	0.145984
SPAC16E8.01	shd1	actin cortical patch: cytoskeletal protein binding protein Sla1 family, Shd1 (predicted)	0.265461	0.173294
SPAC5D6.10c	mug116	sequence orphan	0.265223	0.208669
SPAC3A11.12c	rpt5	19S proteasome regulatory subunit	0.2643	0.140628
SPAC8C9.04	0	sequence orphan:meiosis and sporulation function	0.26407	0.153535
SPAC12B10.13	0	conserved hypothetical: negative regulator of gluconeogenesis	0.263992	0.0905371
SPBC31E1.06	bms1	rRNA processing: GTP binding protein Bms1	0.263844	0.160106
SPAC12B10.11	exg2	fungal cell wall: glucan 1,3-beta-glucosidase	0.263659	0.0582111
SPAC13G6.12c	chs1	chitin synthase I	0.263379	0.225811
SPBC1347.05c	0	DNAJ domain protein	0.262987	0.267301
SPBC2D10.07c	0	mitochondrial inner membrane peptidase complex	0.262856	0.0608351
SPBP23A10.13	orc4	DNA replication initiation: origin recognition complex subunit Orc4	0.262541	0.18658
SPBC1706.03	fzo1	mitochondrial fusion GTPase protein	0.262017	0.0869091
SPAC1142.06	0	ATPase	0.261763	0.194995
SPAC824.08	gda1	guanosine-diphosphatase Gda1	0.26148	0.0353821
SPBC354.07c	0	oxysterol binding protein	0.261196	0.293305
SPAC1565.06c	spg1	GTPase	0.261122	0.160815
SPBC2A9.03	0	WD repeat protein	0.260904	0.146544
SPAC25B8.11	0	transcription factor	0.260198	0.411672
SPBC11B10.08	0	conserved fungal protein	0.260067	0.103534
SPAC19D5.01	pyp2	tyrosine phosphatase Pyp2	0.260028	0.191013
SPBPB2B2.15	0	conserved fungal protein	0.25955	0.185235
SPAC5H10.05c	0	NADHdh_2 domain protein	0.25928	0.116619
SPBC577.08c	txl1	oxidative stress response/redox homeostasis: thioredoxin family	0.259267	0.121853
SPCC1450.04	tef5	translation elongation factor EF-1 beta subunit	0.259144	0.122228
SPBC25H2.02	ths1	threonine-tRNA ligase	0.258849	0.091612
SPBC1711.08	0	chaperone activator	0.258735	0.218861
SPBC1105.08	0	EMP70 family	0.258321	0.185501
SPBC582.05c	brc1	BRCT domain	0.258304	0.205366
SPAC6F12.05c	tnr3	vitamin metabolism: thiamine diphosphokinase Tnr3	0.258302	0.252812
SPAC222.14c	0	GTP binding protein	0.258053	0.265184
SPBC13G1.10c	0	DEAD/DEAH box helicase	0.257823	0.19643
SPBC2F12.03c	0	telomere maintenance: EST1 family protein	0.257571	0.276372
SPAC3C7.13c	0	pentose phoshate shunt: glucose-6-phosphate 1-dehydrogenase	0.257555	0.07958
SPBC20F10.08c	0	conserved eukaryotic protein	0.257546	0.0355162
SPAC23D3.06c	nup146	nucleoporin	0.257304	0.116205
SPAC1D4.12	rad15	transcription factor TFIIH complex subunit Rad15	0.256685	0.114061
SPAP27G11.12	0	conserved hypothetical: human down-regulated in multiple cancers-1 homolog 1	0.256542	0.267014
SPBC1709.02c	0	valine-tRNA ligase	0.256523	0.10708
SPBC2G2.17c	0	fungal cell wall: beta-glucosidase Psu2 (predicted)	0.25644	0.173952
SPBC3B9.10	vti1	late endosome to vacuole transport: SNARE	0.256098	0.116555
SPBC651.05c	dot2	late endosome to vacuole transport: EAP30 family protein Dot2	0.255807	0.220654
SPCC4B3.15	mid1	medial ring protein Mid1	0.255761	0.279334
SPBC14C8.06	arc1	actin cortical patch: ARP2/3 actin-organizing complex subunit Sop2	0.255721	0.15746
SPAC1039.08	0	serine acetyltransferase	0.255716	0.22419
SPAC1F7.03	pkd2	calcium signaling/homeostasis: TRP-like ion channel	0.25559	0.0478961
SPAC29E6.09	0	sequence orphan	0.255495	0.0312756
SPAC824.09c	0	GTPase activating protein	0.255219	0.154861
SPBC21C3.17c	0	conserved fungal protein	0.255093	0.175042
SPBC1709.19c	0	iron ion homeostasis: conserved NifU-like protein (predicted)	0.254784	0.105909
SPBC29A10.12	0	HMG-box variant (predicted): transcription	0.254447	0.246991
SPBC336.04	cdc6	DNA replication: DNA polymerase delta catalytic subunit Cdc6	0.254184	0.139253
SPBC582.07c	rpn7	19S proteasome regulatory subunit	0.254085	0.135712
SPAC222.11	hem13	coproporphyrinogen III oxidase	0.254018	0.262784
SPCC23B6.04c	0	CRAL/TRIO domain	0.254005	0.338528
SPBC83.18c	0	C2 domain	0.253782	0.0658825
SPBC31F10.10c	0	zinc finger protein	0.253492	0.3503
SPAC3A12.15	vps53	GARP complex	0.25314	0.0453353
SPAC22G7.08	ppk8	serine/threonine protein kinase	0.253012	0.151388
SPAC823.07	0	phospholipid biosynthesis: Per1 family	0.252906	0.272679
SPAC4G9.19	0	DNAJ domain protein	0.252743	0.215689
SPBC337.09	erg28	ergosterol biosynthesis: Erg28 protein	0.25274	0.199895
SPCC24B10.22	0	DNA replication: DNA polymerase gamma catalytic subunit	0.252527	0.128408
SPAC5H10.13c	gmh2	alpha-1,2-galactosyltransferase Gmh2	0.252478	0.0766068
SPAC139.03	0	transcription factor	0.252361	0.0206913
SPBC106.04	ada1	adenosine deaminase Ada1	0.25179	0.0926929
SPCC613.02	0	membrane transporter	0.251568	0.064541
SPAC144.15c	cog1	Golgi retrograde transport complex subunit	0.251459	0.159488
SPBC4F6.08c	mrpl39	mitochondrial ribosomal protein subunit L39	0.251153	0.136967
SPCC1620.11	0	nucleoporin	0.250926	0.157927
SPAC20G4.07c	sts1	ergosterol biosynthesis: C-24	0.250914	0.257109
SPBC428.14	0	phospholipid biosynthesis: 1-acylglycerol-3-phosphate acyltransferase	0.250868	0.0254254
SPAC29A4.20	0	histone acetyltransferase subunit of the elongator complex	0.250575	0.0606393
SPAC23H4.03c	erv25	COPII-coated vesicle component	0.250021	0.105227
SPBC409.15	0	rRNA processing: rRNA processing protein Tsr2 (predicted)	0.24981	0.17565
SPBC1604.03c	0	sequence orphan	0.249503	0.195764
SPAC26F1.03	pda1	glycolysis: pyruvate dehydrogenase e1 component	0.248957	0.113622
SPCC794.10	0	UTP-glucose-1-phosphate uridylyltransferase	0.248836	0.262836
SPAC17G8.08c	0	UPF0016 family	0.248614	0.222784
SPAC11H11.06	arp2	actin cortical patch: ARP2/3 actin-organizing complex subunit Arp2	0.248304	0.132278
SPAPB18E9.04c	0	glycoprotein	0.248105	0.253209
SPAC343.06c	0	scramblase	0.247737	0.339941
SPAC4F8.01	did4	late endosome to vacuole transport: SNF7 family class E vps	0.247223	0.0966684
SPAC22A12.17c	0	short chain dehydrogenase	0.247121	0.213064
SPAC8F11.08c	0	esterase/lipase	0.247054	0.136555
SPAC23A1.06c	cmk2	DNA replication initiation: MAPK-activated protein kinase Cmk2	0.246887	0.308869
SPBP4H10.07	0	zinc finger protein	0.246765	0.0807969
SPBC13E7.03c	0	post-transcriptional regulator Vts1	0.246597	0.22853
SPAC3H1.04c	mdm31	mitochondrial inner membrane protein Mdm31	0.245911	0.18735
SPBC30D10.10c	tor1	phosphatidylinositol kinase Tor1	0.245685	0.138971
SPCC622.13c	tti1	Tel Two Interacting protein 1: chromatin remodeling	0.24567	0.092464
SPBC16G5.11c	bag101	BAG-family	0.245482	0.0901369
SPAC1002.09c	dld1	dihydrolipoamide dehydrogenase Dld1	0.245261	0.187767
SPCC320.07c	mde7	RNA-binding protein: meiosis	0.24483	0.122149
SPAC630.13c	tsc2	tuberin	0.244689	0.27519
SPCC1672.08c	tfa2	transcription factor TFIIE beta subunit Tfa2	0.244486	0.004967
SPAC806.05	0	conserved hypothetical: DUF1763 family protein	0.244127	0.119172
SPBC4C3.12	sep1	regulator of cell separation/cytokinesis: fork head transcription factor Sep1	0.243897	0.114918
SPBC25D12.04	suc22	ribonucleotide reductase small subunit Suc22	0.243645	0.130105
SPCC4G3.10c	rhp42	DNA repair protein Rhp42	0.243441	0.033694
SPBC83.10	0	conserved hypothetical: human c15orf24 ortholog	0.241786	0.0637213
SPAC6B12.12	tom70	mitochondrial TOM complex subunit Tom70	0.241564	0.0542616
SPBC16G5.15c	fkh2	fork head transcription factor Fkh2	0.241368	0.203848
SPBC336.11	0	GARP complex	0.241291	0.058487
SPAC26H5.09c	0	oxidoreductase	0.241108	0.380231
SPBC2F12.15c	0	palmitoyltransferase	0.240847	0.129769
SPCC4B3.11c	0	BolA domain	0.240629	0.0548042
SPAC11E3.09	pyp3	protein-tyrosine phosphatase Pyp3	0.240508	0.0645325
SPBC409.05	skp1	SCF ubiquitin ligase complex	0.240477	0.197948
SPBC1306.02	0	WD repeat protein	0.24017	0.0865837
SPAC17C9.01c	nuc2	anaphase-promoting complex subunit Apc3	0.240086	0.228465
SPBPJ4664.06	gpt1	UDP-glucose-glycoprotein glucosyltransferase Gpt1	0.239931	0.250702
SPBC18H10.08c	ubp4	ubiquitin C-terminal hydrolase activity	0.239644	0.0103264
SPAC26F1.09	gyp51	GTPase activating protein	0.238869	0.0515364
SPBC1711.03	0	conserved eukaryotic protein	0.238142	0.0937713
SPAC17A2.14	0	metal ion transporter	0.238065	0.0417135
SPAC13C5.01c	0	20S proteasome component	0.237849	0.107803
SPBC14C8.10	mrpl24	mitochondrial ribosomal protein subunit L28	0.237802	0.14332
SPBC13G1.13	tfb2	transcription factor TFIIH complex subunit Tfb2	0.237685	0.0666066
SPAC11D3.11c	0	pseudogene	0.237652	0.290657
SPAC977.10	sod2	CPA1 sodium ion/proton antiporter	0.237465	0.105002
SPAC343.13	0	glutamyl-tRNA amidotransferase	0.237124	0.132318
SPAC23H3.09c	gly1	threonine aldolase	0.236708	0.0367251
SPBC839.08c	its8	phospholipid biosynthesis: pig-N	0.236469	0.160638
SPCC1450.05c	rox3	RNA polymerase II holoenzyme component	0.236326	0.232883
SPBC26H8.02c	sec9	SNARE	0.235998	0.175787
SPCC777.02	0	transcription factor	0.235823	0.0686194
SPAC20H4.10	ufd2	ubiquitin-protein ligase	0.235621	0.0601855
SPBC354.02c	sec61	translocon alpha subunit Sec61	0.235468	0.19714
SPAC2F3.11	0	exopolyphosphatase	0.234937	0.125203
SPAC17G6.05c	0	late endosome to vacuole transport: BRO1 domain protein	0.234815	0.172158
SPBP8B7.03c	rpl402	60S ribosomal protein L2	0.234747	0.0862923
SPAC5D6.01	rps2202	40S ribosomal protein S15a	0.234734	0.0753727
SPAC3G6.09c	tps2	trehalose-phosphate synthase Tps2	0.234721	0.248814
SPAPB8E5.07c	0	HEAT repeat	0.23468	0.291933
SPAC17D4.01	pex7	peroxin-7	0.234337	0.29316
SPCC31H12.03c	0	transcriptional regulator	0.234178	0.171634
SPCC1795.09	yps1	aspartic protease	0.234078	0.0221177
SPAC1142.07c	vps32	late endosome to vacuole transport: SNF7 family class E vps	0.233884	0.0213885
SPCC594.07c	0	sequence orphan	0.233626	0.234473
SPBC29A10.10c	0	rRNA processing: tRNA-splicing endonuclease positive effector	0.233595	0.0265227
SPAC589.02c	srb9	mediator complex submodule	0.233198	0.0584529
SPAC4F10.10c	0	mannosyltransferase complex subunit	0.232959	0.0842237
SPAC3A12.17c	cys12	cysteine synthase	0.232811	0.221751
SPBC337.15c	coq7	ubiquinone biosynthesis protein Coq7	0.232267	0.0481623
SPAC24H6.01c	0	phospholipid biosynthesis: O-acyl transferase	0.23225	0.337144
SPCC5E4.03c	taf72	transcription factor TFIID complex subunit 5 Taf72	0.232113	0.0881527
SPCC1620.09c	tfg1	transcription factor TFIIF complex alpha subunit Tfg1	0.231725	0.175282
SPBC31F10.16	0	ChAPs family protein: golgi to plasma membrane transport	0.231643	0.0770879
SPBPB2B2.07c	0	DUF999	0.231486	0.0392121
SPAC13A11.05	0	peptidase family M17	0.231424	0.0820266
SPBC947.10	0	zinc finger protein	0.231409	0.285374
SPBC25B2.11	pof2	F-box protein	0.230899	0.466605
SPCC1682.02c	mcm3	DNA replication initiation: MCM complex subunit Mcm3	0.230306	0.065494
SPCC18B5.09c	0	sequence orphan	0.230067	0.228159
SPAC22E12.05c	rer1	Rer1 family protein	0.2299	0.377826
SPBP4H10.19c	0	calreticulin/calnexin homolog	0.229819	0.128096
SPBC119.01	rpn3	19S proteasome regulatory subunit	0.229531	0.448429
SPCC1795.01c	mad3	mitotic spindle checkpoint: mitotic spindle checkpoint protein Mad3	0.229454	0.105534
SPAPB17E12.11	0	N-oligosaccharyltransferase	0.229412	0.0469396
SPBC83.16c	0	conserved protein	0.22931	0.0281511
SPCC584.15c	0	arrestin family	0.229258	0.290547
SPBP19A11.06	lid2	Lid2 complex subunit Lid2	0.22891	0.0248559
SPAC11E3.13c	gas5	fungal cell wall: 1,3-beta-glucanosyltransferase (predicted)	0.228909	0.119013
SPBC530.05	0	transcription factor	0.228789	0.0412555
SPAC1527.03	0	RNA-binding protein: translation	0.228541	0.213536
SPAC23E2.03c	ste7	meiotic suppressor protein Ste7	0.228504	0.0929692
SPAC1A6.07	0	fungal cell wall: proline-rich protein	0.228314	0.00103649
SPAC977.06	0	DUF999	0.228263	0.032333
SPAPB1E7.02c	mcl1	G1/S transition: DNA polymerase alpha accessory factor Mcl1	0.228219	0.194447
SPAC6F12.15c	cut9	anaphase-promoting complex subunit Cut9	0.228133	0.0537353
SPAC144.10c	gwt1	phospholipid biosynthesis: pig-W	0.227394	0.0116877
SPCC1739.13	ssa2	heat shock protein 70 family	0.22734	0.229565
SPAC22H10.05c	0	mRNA polyadenylation: CF I component	0.227272	0.190251
SPBP26C9.03c	0	iron ion transporter	0.226603	0.414555
SPAC1805.05	cki3	serine/threonine protein kinase Cki3	0.226597	0.126211
SPCC1840.10	lsm8	rRNA processing/mRNA splicing: U6 snRNP-associated protein Lsm8 (predicted)	0.226319	0.0523105
SPCC24B10.21	tpi1	glycolysis: triosephosphate isomerase	0.226041	0.091607
SPAC26H5.05	0	ankyrin repeat protein	0.225851	0.166413
SPAC3A12.06c	0	sodium/calcium exchanger	0.22579	0.166551
SPAC23G3.08c	ubp7	ubiquitin C-terminal hydrolase activity	0.22559	0.220363
SPAC144.06	apl5	AP-3 adaptor complex subunit Apl5	0.225586	0.0760235
SPBC36B7.03	sec63	ER protein translocation subcomplex subunit Sec63	0.225557	0.520901
SPAC29A4.08c	prp19	mRNA splicing: ubiquitin-protein ligase E4	0.225551	0.0826509
SPAC890.03	ppk16	serine/threonine protein kinase	0.22545	0.141559
SPAC1556.06.1	meu1	sequence orphan	0.225001	0.190012
SPCC1442.06	0	20S proteasome component	0.224797	0.0410258
SPAC6B12.10c	spp1	telomere maintenance: DNA primase catalytic subunit Spp1	0.224232	0.207218
SPAC1296.03c	sxa2	serine carboxypeptidase	0.224076	0.235411
SPAC23H4.02	ppk9	serine/threonine protein kinase Ppk9	0.223715	0.1358
SPAC637.10c	rpn10	19S proteasome regulatory subunit Rpn10	0.223025	0.0451586
SPAC23C4.02	crn1	actin cortical patch: actin-binding protein coronin Crn1	0.22227	0.11161
SPBC1778.02	rap1	telomere maintenance: telomere binding protein Rap1	0.222249	0.0803292
SPBC2G2.11	0	N-myristoyltransferase 1	0.221757	0.0763741
SPAC17G8.11c	0	mannosyltransferase complex subunit	0.221499	0.0407689
SPAC24B11.12c	0	P-type ATPase	0.221378	0.120704
SPCC24B10.10c	0	AAA family ATPase	0.221054	0.23815
SPAC343.05	vma1	V-type ATPase	0.220788	0.220555
SPCC1259.12c	0	SPRY domain	0.220559	0.290459
SPAC22G7.06c	ura1	carbamoyl-phosphate synthase	0.220541	0.0234905
SPAC6G9.14	0	RNA-binding PUMILIO protein: deadenylation-dependent decay; meiotic role	0.220027	0.185044
SPAC1F7.09c	0	allantoicase	0.219533	0.176282
SPCC4B3.14	cwf20	mRNA splicing: complexed with Cdc5 protein Cwf20	0.218517	0.262065
SPCC622.12c	0	NADP-specific glutamate dehydrogenase	0.218208	0.103848
SPAC15A10.16	bud6	cell polarity: actin interacting protein 3 homolog Bud6	0.218016	0.202839
SPAC3F10.11c	0	ABC transporter family	0.217947	0.159675
SPAC25B8.02	0	histone deacetylase complex subunit	0.217695	0.329138
SPAC644.06c	cdr1	GIN4 family protein kinase Cdr1	0.217586	0.0512876
SPAC19B12.10	sst2	late endosome to vacuole transport: human AMSH protein homolog	0.217103	0.38241
SPAC4A8.15c	cdc3	actin cortical patch: profilin	0.217077	0.234254
SPCC4G3.13c	0	CUE domain protein	0.216809	0.159453
SPBC646.09c	int6	translation initiation factor eIF3e	0.216802	0.132895
SPAC1D4.05c	0	EXS family protein	0.216559	0.0665853
SPAC1F3.06c	spo15	sporulation protein Spo15	0.216269	0.11818
SPBC13E7.10c	brf1	transcription factor TFIIIB complex subunit Brf1	0.216136	0.244878
SPBC1105.05	exg1	fungal cell wall: glucan 1,3-beta-glucosidase I/II precursor	0.216128	0.218915
SPAC343.11c	msc1	multi-copy Suppressor of Chk1	0.216069	0.223692
SPBC1348.06c	0	conserved fungal protein	0.215342	0.068345
SPAC6F12.08c	0	exocyst complex subunit	0.21532	0.188889
SPAC3H8.06	aur1	inositol phosphorylceramide synthase	0.214749	0.328491
SPBC27.02c	ask1	DASH complex subunit Ask1	0.214715	0.0852435
SPBC6B1.06c	ubp14	ubiquitin C-terminal hydrolase activity	0.21466	0.098504
SPAC6F6.02c	pof5	F-box protein	0.214353	0.0678464
SPBC17D11.03c	0	conserved fungal protein	0.214337	0.144458
SPCC622.17	apn1	AP endonuclease Apn1	0.213756	0.093371
SPBC18H10.05	0	WD repeat protein	0.213261	0.0557507
SPCC1672.07	0	rRNA processing: U3 snoRNP-associated protein Utp21 (predicted)	0.213062	0.18203
SPAC4F10.16c	0	P-type ATPase	0.212924	0.0552861
SPBC543.05c	0	inorganic anion exchanger	0.212685	0.00293428
SPBC1215.01	shy1	aerobic respiration: SURF-family protein Shy1	0.211876	0.125485
SPBC106.16	0	20S proteasome component	0.211651	0.0738681
SPBC1198.13c	tfg2	transcription factor TFIIF complex beta subunit Tfg2	0.211631	0.135826
SPBP35G2.02	0	conserved hypothetical: DUF1000 family protein	0.211423	0.0987672
SPCC1906.03	wtf19	wtf element	0.211174	0.175792
SPCC1235.05c	fft2	DEAD/DEAH box helicase	0.210647	0.17024
SPAC824.07	0	hydroxyacylglutathione hydrolase	0.210575	0.0871503
SPBP18G5.03	toc1	Tor Complex Tor2 interacting protein 1	0.210427	0.106182
SPCC320.05	0	sulfate transporter	0.210364	0.0411633
SPAC29E6.05c	0	oxidative stress response: peptide methionine sulfoxide reductase	0.210302	0.00139833
SPBC32F12.10	0	phosphoglucomutase	0.210237	0.426163
SPAC1D4.07c	0	dubious ORF	0.210035	0.247955
SPAC23C4.13	bet1	SNARE	0.209583	0.105133
SPAC3H8.03	0	mitochondrial ribosomal protein subunit	0.209438	0.0878466
SPBC887.14c	pfh1	DNA replication: pif1 helicase homolog Pfh1	0.209311	0.182102
SPBC56F2.07c	0	AAA family ATPase	0.209285	0.141672
SPAC3H1.07	0	arginase	0.2092	0.143719
SPCC1682.14	rpl1902	60S ribosomal protein L19B	0.209186	0.0601887
SPBC609.03	0	WD repeat protein	0.209095	0.131704
SPBC1604.16c	0	RNA-binding protein, G-patch type (predicted)	0.208663	0.135264
SPCPJ732.01	vps5	sorting nexin	0.208568	0.066563
SPCC188.13c	dcr1	RNA interference/centromere silencing: dicer	0.208495	0.123352
SPBC1105.07c	0	THO complex	0.208324	0.0750472
SPBC1709.10c	0	metallochaperone	0.20796	0.119892
SPAPB8E5.09	0	AAA family ATPase	0.207831	0.2483
SPCC63.08c	ppk36	serine/threonine protein kinase Ppk36	0.207792	0.241202
SPCC1840.09	0	NAD dependent epimerase/dehydratase family protein	0.207457	0.0484602
SPCC1494.10	adn3	transcriptional regulator	0.206923	0.0452718
SPAC343.20	0	dubious ORF	0.206733	0.0884459
SPAC977.05c	0	conserved fungal protein	0.206629	0.0770161
SPAC222.05c	mss1	COX RNA-associated protein	0.206547	0.23451
SPBC21D10.12	hob1	cell polarity/centromere silencing: amphiphysin homolog	0.206359	0.266724
SPAC11E3.02c	0	C2 domain	0.206112	0.0247178
SPAC8E11.08c	0	dubious ORF	0.205969	0.131323
SPCC126.02c	pku70	telomere maintenance: Ku domain protein	0.20571	0.134426
SPBC336.01	fbh1	DNA replication: DNA helicase I	0.205613	0.0963691
SPAC1B3.06c	0	methyltransferase	0.205554	0.204541
SPAC18B11.03c	0	N-acetyltransferase	0.205463	0.0499189
SPAC6F12.06	0	Rho GDP dissociation inhibitor	0.205299	0.115637
SPCC1840.07c	0	calcineurin-like phosphoesterase	0.205212	0.05333
SPAC10F6.13c	0	aspartate aminotransferase	0.205138	0.243306
SPAPJ760.02c	app1	actin cortical patch: App1 protein	0.204952	0.0500206
SPCC794.11c	0	actin cortical patch: ENTH/VHS domain protein Ent3	0.204734	0.159349
SPAC3H5.08c	0	WD repeat protein	0.204537	0.0345487
SPAC56F8.02	0	AMP binding enzyme	0.204451	0.051475
SPAC56F8.13	0	dubious ORF	0.20436	0.13869
SPBC25B2.01	0	GTP binding	0.204294	0.142186
SPAC31G5.05c	0	vitamin metabolism: ribulose phosphate 3-epimerase	0.20386	0.119569
SPBC4B4.02c	nca2	mitochondrial protein Nca2	0.203777	0.117943
SPBC12C2.02c	ste20	HR1 repeat	0.20357	0.166569
SPAC1071.10c	pma1	P-type proton ATPase	0.203533	0.175666
SPCC757.04	0	transcription factor	0.203406	0.14899
SPCC1020.10	oca2	serine/threonine protein kinase Oca2	0.20293	0.0922697
SPAC1687.18c	ssl3	complex I intermediate-associated protein 30 homolog	0.20286	0.112899
SPBC26H8.07c	nda3	microtubule movement/cell polarity: tubulin beta	0.202857	0.12147
SPAC18B11.04	ncs1	calcium signaling/homeostasis: related to neuronal calcium sensor Ncs1	0.202691	0.122376
SPCC16C4.18c	taf50	histone H4-like TAF	0.20269	0.011821
SPBC1734.16c	pst3	SIN3 family co-repressor	0.202597	0.171528
SPAC24H6.08	0	sequence orphan	0.202286	0.338326
SPAC8E11.02c	rad24	14-3-3 protein Rad24	0.202117	0.227084
SPBC21D10.05c	ucp3	actin cortical patch: GTPase activating protein	0.202014	0.347279
SPAC17H9.12c	0	ergosterol biosynthesis: NADH-cytochrome reductase	0.201957	0.227428
SPAC10F6.14c	0	ABC1 kinase family protein	0.201734	0.0781618
SPBC1921.03c	mex67	Tap homolog	0.201692	0.330164
SPCC1494.04c	tyr1	prephenate dehydrogenase [NADP+]	0.201687	0.319417
SPBC342.01c	alg6	glucosyltransferase Alg6	0.201134	0.23484
SPBC21C3.15c	0	aldehyde dehydrogenase	0.201066	0.100513
SPAC4G9.15	0	fatty acid biosynthesis: ketoreductase	0.20095	0.536232
SPBP35G2.12	0	nucleoside diphosphate-sugar hydrolase	0.200784	0.173805
SPBC713.06	adl1	DNA ligase	0.200744	0.137156
SPAC22F3.06c	0	Lon protease homolog	0.200386	0.0993191
SPAC22E12.06c	gmh3	alpha-1,2-galactosyltransferase Gmh3	0.200221	0.0337954
SPCC1739.11c	cdc11	SIN component scaffold protein Cdc11	0.200096	0.156549
SPAC6F6.15	ypt5	GTPase Ypt5	0.199969	0.0364826
SPAC1805.04	nup132	mitotic spindle checkpoint: nucleoporin Nup132	0.199598	0.0373587
SPBC3B9.11c	ctf1	mRNA polyadenylation: mRNA cleavage and polyadenylation specificity factor complex subunit Ctf1	0.19952	0.167681
SPCC1919.10c	myo52	cell polarity: myosin type V	0.199436	0.00673839
SPAC688.04c	gst3	oxidative stress response: glutathione S-transferase	0.199234	0.0469013
SPAC16C9.06c	upf1	ATP-dependent RNA helicase	0.198199	0.0462492
SPAC458.04c	dil1	sequence orphan	0.198166	0.211139
SPAC20G4.05c	0	conserved hypothetical: UPF0061 family protein	0.197769	0.252005
SPCC1672.10	mis16	kinetochore protein Mis16	0.19752	0.165847
SPBC16E9.12c	pab2	poly(A) binding protein	0.19686	0.0973262
SPAC22A12.11	dak1	dihydroxyacetone kinase Dak1	0.196859	0.0277441
SPBC725.06c	ppk31	serine/threonine protein kinase	0.196534	0.166774
SPAC13G6.10c	0	serine-rich protein	0.196508	0.13531
SPCC1450.12	0	conserved fungal protein	0.196379	0.160141
SPBC13A2.02	0	nucleoporin	0.196235	0.0799783
SPBC12C2.09c	0	ADIPOR family	0.196162	0.0625264
SPAC977.03	0	sterol methyltransferase	0.196117	0.00619454
SPBC216.04c	0	oxidative stress response: methionine sulfoxide	0.195994	0.160192
SPAC6G9.02c	nop9	rRNA processing: RNA-binding protein Nop9	0.195732	0.14123
SPBC25B2.02c	mam1	conjugation: M-factor transporter Mam1	0.195683	0.132149
SPBC1289.10c	adn2	transcription factor	0.195595	0.152219
SPAC630.11	vps55	late endosome to vacuole transport: vacuolar sorting protein	0.195409	0.0906401
SPAC11D3.15	0	oxoprolinase	0.195179	0.0219673
SPAC9E9.04	0	bap31homolog	0.194899	0.154846
SPAC1782.06c	0	prohibitin	0.194866	0.0679326
SPBP16F5.04	ubc3	ubiquitin conjugating enzyme	0.194643	0.0768673
SPAC16C9.01c	0	conserved hypothetical: carbohydrate kinase (predicted)	0.194471	0.167177
SPAC1B3.03c	wis2	cyclophilin	0.194307	0.0902301
SPBC21.02	0	TLDc domain	0.194078	0.156435
SPAC3A12.08	0	conserved fungal protein	0.193855	0.291991
SPAC16E8.16	0	transcription factor TFIIB	0.193781	0.0342127
SPBC19G7.08c	0	arrestin family	0.19352	0.0720246
SPBC1683.11c	0	isocitrate lyase	0.193367	0.095993
SPCC306.04c	set1	histone lysine methyltransferase Set1	0.193055	0.0380761
SPCC4F11.02	ptc1	protein phosphatase 2C Ptc1	0.192817	0.00724978
SPBC32F12.11	tdh1	glycolysis/oxidative stress response: glyceraldehyde-3-phosphate dehydrogenase Tdh1	0.192778	0.161392
SPAC1F5.04c	cdc12	formin Cdc12	0.192694	0.0975001
SPBC25H2.16c	0	VHS domain	0.192546	0.476527
SPBC646.06c	agn2	glucan endo-1,3-alpha-glucosidase Agn2	0.192414	0.0220802
SPAC607.06c	0	metallopeptidase	0.192266	0.19512
SPAC105.02c	0	ankyrin repeat protein	0.191759	0.147548
SPBC1718.07c	zfs1	mitotic spindle checkpoint: zinc finger protein	0.19169	0.20457
SPAC20G8.05c	cdc15	cortical actin patch: cell division control protein Cdc15	0.191615	0.235315
SPBC21D10.06c	map4	glycoprotein	0.191532	0.145152
SPCC1235.12c	mug146	meiotically upregulated gene Mug46	0.191369	0.0631179
SPBC1677.02	dpm3	phospholipid biosynthesis: dolichol-phosphate mannosyltransferase subunit 3	0.190989	0.26373
SPBC1105.09	ubc15	ubiquitin conjugating enzyme	0.190874	0.256762
SPAC12B10.07	acp1	actin cortical patch: F-actin capping protein alpha subunit	0.190564	0.156318
SPAC1805.02c	0	electron transfer flavoprotein beta subunit	0.190525	0.277496
SPAC630.05	gyp7	GTPase activating protein	0.190427	0.0429742
SPAC688.10	rev3	DNA polymerase zeta catalytic subunit	0.190076	0.277555
SPAC1786.02	0	fungal cell wall: phospholipase	0.189237	0.378648
SPCC63.12c	0	20S proteasome component	0.18921	0.171911
SPAC22G7.01c	0	aminopeptidase	0.189158	0.108818
SPBC1271.14	0	amino acid/arginine biosynthesis: glutamate N-acetyltransferase	0.189146	0.111883
SPAC589.12	0	phospholipid biosynthesis: cell wall organization membrane protein	0.189121	0.273695
SPBC1604.14c	shk1	cell polarity: PAK-related kinase Shk1	0.188906	0.0513391
SPAC1B3.17	clr2	centromere silencing: chromatin silencing protein Clr2	0.18865	0.0377926
SPBC887.10	mcs4	oxidative stress response: two-component response regulator	0.188338	0.0514219
SPCC757.10	vph2	endoplasmic reticulum membrane involved in assembly of the V-ATPase	0.188121	0.216901
SPCC1020.05	0	calcineurin-like phosphoesterase	0.187466	0.123028
SPAC18B11.05	gpi18	phospholipid biosynthesis: pig-V	0.187057	0.0828437
SPAC23H3.03c	0	nitrogen permease regulator family	0.186583	0.0698774
SPAC27F1.07	0	dolichyl-diphospho-oligosaccharide-protein glycosyltransferase	0.186324	0.00881276
SPBC649.03	rhp14	XP-A family homolog Rhp14	0.186313	0.338312
SPAP27G11.09c	0	vitamin metabolism: GTP cyclohydrolase	0.186027	0.363756
SPAC12B10.10	0	sequence orphan	0.185512	0.0372095
SPAC24B11.08c	0	COPII-coated vesicle component	0.185408	0.255588
SPBC31F10.02	0	thioesterase superfamily protein	0.185194	0.066661
SPAC17C9.03	tif471	translation initiation factor eIF4G	0.185174	0.156667
SPBC1734.07c	0	TRAPP	0.184723	0.0211419
SPCC550.11	0	RanBP7/importin-beta/Cse1p family	0.184607	0.0895582
SPAC3H8.10	spo20	sec14 cytosolic factor family	0.184543	0.233539
SPBC337.04	ppk27	serine/threonine protein kinase	0.184346	0.0288906
SPBC119.17	0	peptidase family M16	0.184231	0.0365435
SPBC530.08	0	transcription factor	0.184157	0.354379
SPCC126.10	iah1	isoamyl acetate hydrolytic enzyme Iah1	0.184081	0.0457379
SPBC1711.06	rpl401	60S ribosomal protein L2	0.183871	0.196227
SPAC1002.13c	psu1	fungal cell wall: beta-glucosidase Psu1	0.183252	0.117392
SPBC337.06c	cwf15	mRNA splicing: complexed with Cdc5p	0.182856	0.0937719
SPCC613.04c	rng3	UCS-domain protein	0.182572	0.0878156
SPAPB2B4.01c	gpi12	phospholipid biosynthesis: pig-L	0.182434	0.105388
SPAC2F3.10	0	GARP complex	0.182335	0.103443
SPAC12B10.05	0	metallopeptidase	0.18226	0.224191
SPAC16E8.11c	tfb1	transcription factor TFIIH complex subunit Tfb1	0.182242	0.206889
SPBC2A9.08c	sec22	SNARE	0.182035	0.27906
SPAC56F8.03	0	translation initiation factor if-2	0.181749	0.272493
SPBC16C6.09	ogm4	protein O-mannosyltransferase Ogm4	0.181692	0.171605
SPBC17A3.04c	0	methionine-tRNA ligase	0.181503	0.21643
SPAC31G5.16c	dpm1	phospholipid biosynthesis: dolichol-phosphate mannosyltransferase catalytic subunit Dpm1	0.181493	0.155794
SPAC323.02c	0	20S proteasome component	0.181059	0.278693
SPBC16A3.12c	0	triglyceride lipase-cholesterol esterase	0.181031	0.165997
SPBC16C6.13c	sec27	late endosome to vacuole transport: coatomer beta' subunit	0.180798	0.195073
SPCC825.03c	psy1	SNARE	0.18059	0.337138
SPBC365.16	0	sequence orphan (mitochondrion)	0.180547	0.265357
SPAC30D11.08c	phf2	zinc finger protein	0.180394	0.0458619
SPCC1223.10c	eaf1	RNA polymerase II transcription elongation factor	0.180256	0.0425324
SPBPB2B2.11	0	dtdp-glucose 4,6-dehydratase	0.180146	0.3518
SPBC1D7.01	0	prefoldin subunit 1	0.180111	0.368271
SPAC1639.01c	0	fatty acid biosynthesis: GNS1/SUR4 family protein	0.179842	0.0698682
SPCC4E9.02	cig1	cyclin	0.1794	0.0350936
SPAC57A10.02	cdr2	GIN4 family protein kinase Cdr2	0.179143	0.104713
SPCC965.10	0	transcription factor	0.179012	0.103105
SPBC409.07c	wis1	MAP kinase kinase Wis1	0.178735	0.0201719
SPAC31G5.06	0	conserved hypothetical: mitochondrial protein	0.178508	0.0380987
SPAC1687.07	0	conserved fungal protein	0.177908	0.40728
SPAC26H5.13c	0	conserved hypothetical: DUF1753 family protein	0.177621	0.115876
SPBC30B4.03c	adn1	conserved hypothetical: adhesion defective protein	0.177368	0.227292
SPBC15D4.07c	atg9	autophagy associated protein Atg9	0.177358	0.360719
SPBC365.03c	rpl2101	60S ribosomal protein L21	0.177338	0.193275
SPBC6B1.03c	0	fungal cell wall: Pal1 family protein	0.177262	0.100862
SPBP4H10.04	ppb1	cell polarity: serine/threonine protein phosphatase Ppb1	0.177071	0.112537
SPAC4F10.08	0	sequence orphan	0.17636	0.116887
SPBC1A4.08c	cct3	chaperonin-containing T-complex gamma subunit Cct3	0.176128	0.282772
SPCC1183.01	sec15	exocyst complex subunit Sec15	0.175789	0.0120967
SPBC6B1.08c	ofd1	2 OG-Fe	0.175527	0.0462765
SPCC4B3.07	0	coiled-coil	0.175266	0.0978779
SPBP8B7.25	cyp4	cyclophilin	0.175155	0.0901669
SPAC31G5.10	eta2	Myb family	0.175124	0.164973
SPBP19A11.02c	0	glycoprotein	0.175006	0.142887
SPBC2D10.11c	0	nucleosome assembly protein	0.174934	0.317983
SPBC365.01	0	sec14 cytosolic factor family	0.174876	0.276782
SPBC1711.17	prp16	mRNA splicing: ATP-dependent RNA helicase	0.174718	0.0179087
SPCC1753.02c	git3	G-protein coupled receptor Git3	0.173618	0.0235865
SPBC428.01c	nup107	nucleoporin	0.1735	0.159843
SPBP8B7.14c	dpb2	DNA replication initiation: DNA polymerase epsilon catalytic subunit b Dpb2	0.173231	0.0850885
SPAC323.07c	0	MatE family transporter	0.173045	0.0455699
SPAC2G11.06	vps4	late endosome to vacuole transport: AAA family ATPase	0.172975	0.0611803
SPCC970.10c	0	E3 ubiquitin ligase	0.172844	0.233096
SPBC3D6.10	apn2	oxidative stress response: AP-endonuclease Apn2	0.172782	0.0179899
SPACUNK4.12c	0	peptidase family M16	0.172768	0.125648
SPAC869.11	0	amino acid permease family	0.172721	0.0286261
SPCC737.07c	0	DNA replication: DEAD/DEAH box helicase	0.172594	0.268307
SPAC15A10.02	taf12	transcription factor TFIID complex subunit A	0.172514	0.160027
SPBC8D2.14c	sed5	SNARE	0.172067	0.0685981
SPAC4F8.11	0	WD repeat protein	0.172065	0.178912
SPAC17G6.14c	uap56	mRNA splicing: ATP-dependent RNA helicase Uap56	0.171961	0.150832
SPBC1718.01	pop1	F-box protein	0.171591	0.234558
SPAC24B11.11c	sid2	Sid2p-Mob1p kinase complex	0.171581	0.140838
SPCC11E10.01	0	cystathionine beta-lyase	0.171533	0.327295
SPAC4F10.02	0	aspartyl aminopeptidase	0.171035	0.133582
SPBC365.10	0	actin-like protein	0.17103	0.175589
SPCC18.04	pof6	F-box protein	0.170728	0.128686
SPBC1734.12c	alg12	phospholipid biosynthesis: dolichyl pyrophosphate Man7GlcNAc2 alpha-1,3-glucosyltransferase Alg12	0.170652	0.260439
SPCC576.05	0	SAC3/GANp family	0.170464	0.0708463
SPAC16E8.02	0	conserved hypothetical: DUF962 family protein	0.170243	0.497335
SPAC11G7.05c	0	aerobic respiration: [acyl-carrier protein] S-malonyltransferase	0.16993	0.184298
SPBC3D6.12	0	rRNA processing: U3 snoRNA associted protein Dip2 (predicted)	0.169263	0.0683032
SPAPB1E7.03	0	DNA-directed RNA polymerase III complex subunit Rpc82	0.168922	0.0237848
SPAC4F8.10c	stg1	actin cortical patch: SM22/transgelin-like actin modulating protein Stg1	0.168888	0.290388
SPAC4A8.16c	tif33	translation initiation factor eIF3c	0.168731	0.119688
SPBC336.14c	ppk26	serine/threonine protein kinase Ppk26	0.167797	0.214483
SPAC4F10.13c	mpd2	GYF domain	0.167727	0.2271
SPAC22F8.06	pam1	20S proteasome component	0.167616	0.342481
SPBP16F5.08c	0	flavin dependent monooxygenase	0.166793	0.252652
SPAC8C9.14	prr1	oxidative stress response: transcription factor Prr1	0.166562	0.109899
SPAC637.04	0	TPR repeat protein	0.16628	0.0932402
SPBC23G7.12c	rpt6	19S proteasome regulatory subunit	0.166249	0.00395315
SPAC23C11.17	0	mitochondrial inner membrane protein involved in potassium ion transport	0.166109	0.20383
SPCC5E4.05c	0	abhydrolase family	0.166086	0.0614988
SPBC776.06c	0	cell polarity/actin cortical patch: spindle pole body interacting protein	0.166066	0.133854
SPAC13G6.15c	0	calcipressin	0.165825	0.300592
SPBC1271.01c	pof13	F-box protein	0.165753	0.186932
SPBC691.05c	pi030	ion channel	0.165412	0.361533
SPAC1A6.09c	lag1	sphingosine N-acyltransferase	0.164672	0.188159
SPBC577.06c	0	phospholipid biosynthesis: phosphatidylinositol kinase	0.164214	0.296903
SPAC644.13c	0	Rab GTPase binding	0.164013	0.0632052
SPAC821.06	spn2	septin	0.16385	0.151386
SPAC1B3.20	0	sequence orphan	0.163762	0.229323
SPAC4F10.11	spn1	septin	0.163653	0.177834
SPAC12B10.12c	rhp41	DNA repair protein Rhp41	0.163549	0.138515
SPCC1919.05	0	TPR repeat protein	0.16346	0.334125
SPAPB24D3.09c	0	ABC transporter family	0.162965	0.183081
SPBC800.09	sum2	G2/M transition checkpoint protein Sum2	0.162753	0.347383
SPAC1556.02c	sdh1	aerobic respiration: succinate dehydrogenase Sdh1	0.162471	0.181912
SPAC821.05	0	translation initiation factor eIF3h	0.162461	0.159845
SPAC1486.06	0	vitamin metabolism: nicotinate phosphoribosyltransferase	0.162383	0.211984
SPBP4H10.21c	sld5	DNA replication initiation: GINS complex subunit Sld5	0.162377	0.0396564
SPBC3B9.18c	vma7	V-type ATPase	0.162296	0.149798
SPBC1604.02c	0	sequence orphan	0.162203	0.163718
SPBC1703.07	0	aerobic respiration: ATP citrate synthase	0.162149	0.02492
SPAC23A1.16c	0	RNA polymerase II-associated protein Rtr1 (predicted)	0.162071	0.0603901
SPAC57A7.12	0	heat shock protein 70 family	0.161917	0.160189
SPCC550.12	arp6	actin-like protein	0.161603	0.137545
SPAC144.11	rps1102	40S ribosomal protein S11	0.161333	0.0396785
SPBC3D6.05	ptp4	phosphatidate cytidylyltransferase Ptp4	0.161231	0.0889475
SPAC6C3.02c	0	CHCH domain	0.160936	0.282004
SPAC7D4.04	taf1	telomere maintenance: Taz1 interacting factor 1	0.160716	0.256431
SPBC30B4.01c	wsc1	transmembrane receptor Wsc1	0.160581	0.106885
SPAC3A12.05c	taf2	TATA-binding protein	0.160553	0.235452
SPBC18E5.05c	0	DNA-directed RNA polymerase II, core complex subunit	0.160392	0.100346
SPBC24C6.05	sec28	late endosome to vacuole transport: coatomer epsilon subunit	0.160311	0.35994
SPAC3H5.09c	0	conserved hypothetical: conserved eukaryotic mitochondrial protein (predicted)	0.160228	0.0767793
SPAC1F3.08c	0	dubious ORF	0.159966	0.0396227
SPBC4.03c	0	late endosome to vacuole transport: COPII-coated vesicle component Sfb3 (putative)	0.159836	0.231975
SPBC609.05	pob3	centromere silencing: FACT complex component	0.159425	0.169449
SPAC20G8.04c	0	vitamin metabolism: electron transfer flavoprotein-ubiquinone oxidoreductase	0.159409	0.499383
SPAC688.11	end4	actin cortical patch: Huntingtin-interacting protein homolog	0.159351	0.0499992
SPAC959.02	sec17	alpha SNAP	0.159011	0.0859475
SPAC9E9.10c	cbh1	centromere silencing: centromere binding protein	0.15895	0.270954
SPAC1486.03c	0	mRNA splicing: G-patch domain	0.15856	0.19858
SPBC3D6.11c	slx8	zinc finger protein	0.157956	0.0852368
SPCC1259.07	0	chromatin silencing protein	0.157649	0.120735
SPAC1B3.10c	0	SEL1 repeat protein	0.157595	0.11014
SPAC22H10.04	0	protein phosphatase type 2A	0.157308	0.0821444
SPBC887.01	0	acireductone dioxygenase family	0.156875	0.0282702
SPBC16E9.17c	rem1	meiosis-specific cyclin Rem1	0.156833	0.183488
SPAC6B12.08	0	zinc finger protein	0.156507	0.0198172
SPAC5H10.04	0	NADPH dehydrogenase	0.156132	0.0764145
SPBC365.20c	0	vitamin metabolism: nicotinamidase	0.155929	0.0867194
SPBC660.08	0	sequence orphan (mitochondrion): role in meiosis	0.155782	0.105869
SPCC1020.08	0	wybutosine biosynthesis protein	0.155713	0.0420371
SPCC777.12c	0	sequence orphan	0.155638	0.044752
SPBC1773.04	0	cinnamoyl-CoA reductase	0.155578	0.129672
SPAC19B12.07c	0	human ZNF277P homolog	0.155435	0.162219
SPBC713.11c	pmp3	UPF0057 family	0.154314	0.249183
SPAC3C7.08c	elf1	AAA family ATPase	0.154295	0.323821
SPCC1620.14c	snf22	SNF2 family	0.154155	0.262966
SPACUNK4.06c	rpb7	DNA-directed RNA polymerase complex II subunit Rpb7	0.153592	0.223453
SPBC56F2.05c	0	transcription factor	0.15343	0.310596
SPBC3B9.01	0	Hsp70 nucleotide exchange factor	0.153322	0.066322
SPAC11D3.07c	0	transcription factor	0.153174	0.213614
SPBC36.07	0	RNA polymerase II	0.152815	0.00754083
SPBP8B7.11	nxt3	Ubiquitin protease cofactor	0.152084	0.116024
SPAC6C3.06c	0	P-type ATPase	0.152049	0.138925
SPBC651.08c	rpc1	DNA-directed RNA polymerase III complex large subunit Rpc1	0.151909	0.0483424
SPBC11B10.06	sws1	zinc finger protein	0.151734	0.165291
SPAC27E2.10c	rfc3	DNA replication: DNA replication factor C complex subunit Rfc3	0.151386	0.0869835
SPBC16D10.06	0	ZIP zinc transporter domain	0.151172	0.11606
SPAC9G1.05	0	actin cortical patch: component Aip1 (predicted)	0.151159	0.13199
SPBC1703.02	rsc9	ARID domain	0.150809	0.118046
SPAC4G9.16c	rpl901	60S ribosomal protein L9	0.150287	0.044639
SPAC1D4.13	byr1	conjugation: MAP kinase kinase Byr1	0.150187	0.0887337
SPAC32A11.01	mug8	conserved fungal protein	0.150006	0.206229
SPAC6F12.07	tom20	mitochondrial TOM complex subunit Tom20	0.149979	0.0422602
SPCPB1C11.02	0	amino acid permease family	0.149957	0.27158
SPAC823.09c	0	L-asparaginase	0.149711	0.0888623
SPAC17C9.15c	0	sequence orphan	0.149525	0.231773
SPAC26A3.04	rpl2002	60S ribosomal protein L20	0.149391	0.0141109
SPCC1235.09	0	WD repeat protein	0.149372	0.218837
SPAC3G6.08	erv1	iron ion homeostasis: sulfhydryl oxidase	0.149338	0.207716
SPBP8B7.23	0	zinc finger protein	0.149162	0.154369
SPAC26F1.08c	0	conserved protein	0.149126	0.012436
SPAC13G6.01c	rad8	G1/S transition:ubiquitin-protein ligase	0.149097	0.147767
SPAP7G5.02c	gua2	GMP synthase [glutamine-hydrolyzing]	0.148913	0.16349
SPAC17A5.10	0	conserved fungal protein	0.148799	0.361477
SPBC8D2.11	0	sequence orphan	0.148385	0.215255
SPAC4A8.11c	fas2	fatty acid biosynthesis: fatty acid synthase alpha subunit Lsd1	0.147937	0.0648681
SPAC29B12.01	ino80	SNF2 family	0.147625	0.130894
SPAC17G8.10c	dma1	mitotic spindle checkpoint: mitotic spindle checkpoint component Dma1	0.147599	0.24136
SPBC530.15c	0	spermidine family transporter	0.147594	0.484389
SPBC26H8.03	cho2	phospholipid biosynthesis: phosphatidylethanolamine N-methyltransferase Cho2	0.147584	0.136054
SPAC25G10.01	0	RNA-binding protein	0.147186	0.0900163
SPAC17A5.15c	0	glutamate-tRNA ligase	0.146769	0.146118
SPBC18H10.10c	cwc16	mRNA splicing: complexed with Cdc5p	0.146554	0.1154
SPAC22G7.04	ubp13	ubiquitin C-terminal hydrolase, poly(A)-specific ribonuclease complex subunit Pan2 (predicted)	0.146434	0.100207
SPCC188.11	prp45	mRNA splicing: transcriptional regulator Prp45	0.146374	0.0692081
SPAC11E3.01c	swr1	SNF2 family	0.146302	0.205172
SPCC594.01	0	conserved hypothetical: DUF1769 family protein	0.146184	0.0733911
SPAC1687.21	0	glycolysis: phosphoglycerate mutase family	0.145692	0.438693
SPBC211.01	rsm10	mitochondrial ribosomal protein subunit S10	0.145362	0.220188
SPBC651.11c	apm3	AP-3 adaptor complex subunit Apm3	0.144906	0.39886
SPAC1F5.11c	0	phosphatidylinositol kinase	0.144879	0.0915423
SPBC2F12.14c	gua1	IMP dehydrogenase Gua1	0.144758	0.491839
SPAC18G6.10	0	chromosome segregation protein	0.144489	0.186877
SPAP14E8.05c	0	conserved hypothetical: UPF0136 family protein	0.144443	0.317998
SPBC342.02	0	glutaminyl-tRNA synthetase	0.144417	0.0792957
SPBC14C8.01c	cut2	mitotic spindle checkpoint: securin	0.144006	0.213863
SPAC26H5.07c	0	seven transmembrane receptor-like protein	0.143993	0.0948123
SPAC1B2.03c	0	fatty acid biosynthesis: GNS1/SUR4 family protein	0.143928	0.234925
SPBC12D12.02c	cdm1	DNA replication: DNA polymerase delta subunit Cdm1	0.143841	0.11856
SPAC26A3.11	0	amidohydrolase	0.14383	0.0568944
SPBC8D2.09c	0	mRNA splicing: U2 snRNP-associated protein Msl1 (predicted)	0.143684	0.150257
SPCC622.21	wtf12	wtf element	0.143537	0.13014
SPAC20G8.06	not1	CCR4-Not complex subunit	0.143273	0.236549
SPCC737.03c	ima1	integral inner nuclear membrane protein	0.142931	0.111272
SPBC13E7.11	0	rhomboid family protease	0.142764	0.143631
SPBC106.07c	0	peptide alpha-N-acetyltransferase	0.142707	0.198985
SPAC823.06	taf3	transcription factor TFIID complex subunit Taf3	0.142682	0.109386
SPCC364.07	0	D-3 phosphoglycerate dehydrogenase	0.142591	0.273718
SPAC19G12.02c	pms1	MutL family	0.142497	0.241432
SPACUNK4.17	0	dehydrogenase	0.142384	0.0208882
SPAC22F8.08	0	GTPase activating protein	0.142327	0.156719
SPAC513.03	mfm2	conjugation: M-factor precursor	0.142232	0.364107
SPAC13F5.02c	ptr6	transcription factor TFIID complex subunit Taf7	0.141739	0.200538
SPAC6F12.09	rdp1	RNA interference/centromere silencing: RNA-directed RNA polymerase Rdp1	0.141686	0.0478196
SPAC959.03c	0	rRNA processing: U3 snoRNP-associated protein Utp7	0.140914	0.118779
SPBC29B5.04c	0	actin cortical patch: actin cortical patch protein	0.140548	0.182764
SPCC14G10.03c	ump1	proteasome maturation factor Ump1	0.140198	0.167759
SPBC31F10.11c	cwf4	mRNA splicing: complexed with Cdc5p	0.140035	0.174053
SPBC4C3.08	0	acetylglucosaminyltransferase	0.139985	0.0518059
SPCC1739.07	0	rRNA processing: substrate-specific nuclear cofactor for exosome activity	0.139659	0.135834
SPBC2F12.09c	atf21	transcription factor Atf21	0.139634	0.0336352
SPBP8B7.15c	0	mRNA polyadenylation: ubiquitin-protein ligase E3 RBBP6 family involved in mRNA cleavage (predicted)	0.139545	0.152151
SPAC343.04c	gnr1	WD repeat protein	0.138834	0.146898
SPBC13G1.02	0	mannose-1-phosphate guanyltransferase	0.138781	0.160813
SPBC1348.11	0	pseudogene	0.138747	0.193924
SPCC4B3.04c	nte1	lysophospholipase	0.138672	0.373779
SPCC417.15	0	dubious ORF	0.138348	0.276663
SPAC4G9.07	mug133	S. pombe specific UPF0300 family protein 2	0.137644	0.164646
SPAC23G3.12c	0	serine protease	0.137469	0.0380174
SPCC18.11c	sdc1	Dpy-30 domain protein	0.137425	0.0990122
SPAC823.11	0	sphingosine-1-phosphate phosphatase	0.136986	0.170893
SPBC1215.02c	arm1	NatB N-acetyltransferase complex non catalytic subunit Arm1	0.136879	0.105336
SPAC1687.05	pli1	telomere maintenance: SUMO E3 ligase Pli1	0.136868	0.197649
SPAC29B12.04	snz1	vitamin metabolism: pyridoxine biosynthesis protein	0.136797	0.14122
SPBC146.09c	lsd1	oxidoreductase	0.136479	0.164657
SPBC29A3.13	pdp1	PWWP domain protein: histone H4-K20 methylation; DNA damage	0.136275	0.180808
SPBC16D10.09	pcn1	DNA replication: PCNA	0.136179	0.193152
SPBC32F12.15	tfb5	transcription factor TFIIH complex subunit Tfb5	0.136161	0.144755
SPBC18E5.13	0	translation initiation factor	0.135994	0.217085
SPAC732.02c	0	6-phosphofructo-2-kinase	0.135866	0.285828
SPBC800.03	clr3	centromere silencing: histone deacetylase	0.135554	0.131133
SPBP4H10.12	0	conserved protein	0.135241	0.149683
SPBC56F2.01	pof12	F-box protein	0.135197	0.0035921
SPBC23G7.04c	nif1	SEL1 repeat protein	0.134703	0.17226
SPBC1703.15c	vps33	late endosome to vacuole transport: sec1 family	0.134668	0.0921153
SPAC15E1.04	0	thymidylate synthase	0.133938	0.16339
SPBC146.04	0	Erv1/Alr family	0.133674	0.123256
SPBC1A4.02c	leu1	amino acid/leucine biosynthesis: 3-isopropylmalate dehydrogenase Leu1	0.133637	0.124317
SPBP8B7.07c	set6	histone lysine methyltransferase Set6	0.133535	0.115781
SPAP19A11.05c	mrp7	mitochondrial ribosomal protein subunit L27	0.133173	0.128269
SPBC1271.15c	0	translation initiation factor if-2	0.132717	0.239906
SPBC25H2.14	mug16	UNC-50 family protein: ER to golgi transport	0.132459	0.187008
SPCC965.08c	alr1	alanine racemase Alr1	0.132213	0.127778
SPAC18G6.05c	0	HEAT repeat	0.132135	0.13086
SPCC622.01c	0	dubious ORF	0.13208	0.0647437
SPCC1906.01	mpg1	mannose-1-phosphate guanyltransferase Mpg1	0.131808	0.0277559
SPBC29A3.21	0	sequence orphan (ER)	0.131626	0.0888545
SPCC645.06c	rgf3	regulator of cell separation/cytokinesis: RhoGEF Rgf3	0.131537	0.385049
SPAC328.05	0	RNA-binding protein: poly(A)+ mRNA export from nucleus	0.131459	0.199032
SPBC887.07	mrpl38	mitochondrial ribosomal protein subunit L38	0.131326	0.222704
SPAC1486.05	nup189	nucleoporin	0.131083	0.104517
SPCPJ732.03	meu15	meiotic expression upregulated	0.131079	0.0464274
SPAC23H3.04	0	conserved fungal protein	0.131076	0.221861
SPBP19A11.07c	0	conserved hypothetical: human down-regulated in multiple cancers-1 homolog 2	0.130664	0.0180003
SPAC227.18	lys3	saccharopine dehydrogenase [NAD+, L-lysine forming]	0.130599	0.00755897
SPAC13G6.03	gpi7	phospholipid biosynthesis: GPI anchor biosynthesis protein Gpi7	0.130464	0.0528943
SPAC4A8.05c	myp2	myosin II heavy chain	0.130437	0.0757793
SPBC2F12.13	klp5	microtubule movement: kinesin-like protein	0.129724	0.0453878
SPBC405.01	ade1	phosphoribosylamine-glycine ligase	0.129608	0.188463
SPCC622.10c	0	exocyst complex subunit Sec5	0.129498	0.0797673
SPCC126.07c	0	zinc finger protein	0.129433	0.221212
SPAC688.06c	slx4	DNA replication: structure-specific endonuclease	0.129182	0.19444
SPBC6B1.05c	0	ubiquitin-like conjugating enzyme	0.129039	0.0466516
SPCC5E4.06	smc6	DNA replication: Smc5-6 complex SMC subunit Smc6	0.12902	0.0244788
SPBC1773.13	0	aromatic aminotransferase	0.129009	0.00444043
SPBC25H2.04c	tim22	TIM22 inner membrane protein import complex subunit Tim22	0.128955	0.208327
SPAC890.08	rpl31	60S ribosomal protein L31	0.128822	0.2612
SPCC1281.05	rsc7	nuclear localization factor	0.128581	0.0364763
SPBC2G2.12	0	histidine-tRNA ligase	0.128227	0.0958802
SPCC895.04c	ufe1	SNARE	0.128145	0.280971
SPCC417.10	0	membrane transporter	0.128059	0.141984
SPAP27G11.14c	0	sequence orphan	0.127938	0.0395351
SPAC31A2.16	gef2	RhoGEF Gef2	0.127639	0.258874
SPCC18B5.07c	nup61	mitotic spindle checkpoint: nucleoporin	0.127446	0.22034
SPAC20G8.09c	0	acetyltransferase	0.127214	0.147764
SPAC607.09c	btn1	late endosome to vacuole transport: battenin CLN3 family protein	0.127101	0.0366627
SPCC364.05	vps3	GTPase regulator Vps3	0.126929	0.2072
SPCC663.07c	0	pseudogene	0.126928	0.300974
SPBC30B4.02c	0	mRNA splicing: R3H domain	0.126927	0.148558
SPBC12C2.06	0	ATP-dependent RNA helicase	0.126908	0.349937
SPAC637.06	0	alpha-1,2-galactosyltransferase	0.126892	0.229804
SPCC320.14	0	threo-3-hydroxyaspartate ammonia-lyase	0.126804	0.11889
SPBP8B7.06	rpp201	60S acidic ribosomal protein	0.126804	0.175753
SPAC16A10.08c	mug74	sequence orphan	0.126633	0.127901
SPAC1420.04c	cox1101	cytochrome c oxidase assembly protein Cox1101	0.126437	0.172815
SPBC337.12	0	zinc finger protein	0.12618	0.0339578
SPCC16C4.01	sif2	sad1-interacting factor 2	0.126082	0.027334
SPCC24B10.20	0	short chain dehydrogenase	0.125633	0.182178
SPCC188.09c	pfl4	glycoprotein	0.125465	0.115988
SPBC211.07c	ubc8	ubiquitin conjugating enzyme	0.125088	0.354262
SPCC13B11.02c	0	sequence orphan	0.124941	0.297245
SPCC970.09	sec8	exocyst complex subunit Sec8	0.124743	0.131778
SPBC3D6.02	but2	neddylation pathway protein But2	0.124694	0.194227
SPAP27G11.10c	nup184	nucleoporin	0.124649	0.0241723
SPCP31B10.04	0	conserved fungal protein	0.124583	0.0105421
SPCC794.03	0	amino acid permease family	0.124557	0.0380026
SPAC22G7.09c	nup45	nucleoporin	0.124281	0.16578
SPBC30B4.05	kap109	karyopherin	0.124117	0.156699
SPBC4F6.10	vps901	guanyl-nucleotide exchange factor activity	0.123943	0.337399
SPAPB1A10.14	0	F-box protein	0.123677	0.153957
SPBC11C11.06c	0	sequence orphan	0.123632	0.0691884
SPAC2G11.14	taf111	transcription factor TFIID complex subunit Taf111	0.123589	0.143572
SPAC9E9.06c	0	threonine synthase	0.123536	0.181344
SPBC18H10.09	0	zinc finger protein	0.123373	0.0950659
SPCC550.13	dfp1	DNA replication initiation: Hsk1-Dfp1 kinase complex regulatory subunit Dfp1	0.123285	0.178242
SPAC1071.01c	pta1	mRNA polyadenylation: mRNA cleavage and polyadenylation specificity factor complex subunit Pta1	0.123284	0.173749
SPBC902.02c	ctf18	DNA replication: DNA replication factor C complex subunit Ctf18	0.123096	0.302879
SPAC8C9.08	rps5	40S ribosomal protein S5	0.123018	0.145912
SPBC1289.16c	0	copper amine oxidase	0.123004	0.097874
SPBC14C8.15	0	triglyceride lipase-cholesterol esterase	0.122592	0.143553
SPCC584.05	sec1	sec1 family	0.122422	0.0315561
SPCC31H12.05c	sds21	serine/threonine protein phosphatase Sds21	0.122419	0.233113
SPCC126.06	twf1	actin cortical patch: twinfilin	0.122336	0.0417233
SPCC16A11.04	snx12	sorting nexin Snx12	0.12229	0.496855
SPAC959.05c	0	redox homeostasis: protein disulfide isomerase	0.122035	0.029444
SPAC22G7.11c	0	conserved fungal protein: similar to N. crassa conidiation-specific protein 6	0.121641	0.269796
SPCPB16A4.03c	ade10	IMP cyclohydrolase	0.121495	0.00888396
SPAC23G3.10c	ssr3	transcription factor	0.121372	0.153604
SPBC8D2.17	0	alpha-1,2-galactosyltransferase	0.121267	0.0151437
SPBC428.08c	clr4	RNA interference/centromere silencing: histone H3 methyltransferase Clr4	0.121215	0.0867421
SPBC21C3.16c	spt4	transcription elongation factor complex subunit Spt4	0.121152	0.146245
SPBC21C3.13	rps1901	40S ribosomal protein S19	0.121118	0.331412
SPBC1348.07	0	DUF999	0.120991	0.170108
SPAC13G6.11c	erg12	ergosterol biosynthesis: mevalonate kinase Erg12	0.120897	0.145563
SPAC1F5.07c	hem14	protoporphyrinogen oxidase	0.120834	0.172154
SPAPB8E5.03	mae1	malic acid transport protein Mae1	0.120361	0.12952
SPAC15A10.10	mde6	Muskelin homolog: mei4-regulated gene	0.120235	0.100192
SPAC5D6.12	0	mitochondrial translation protein (predicted)	0.119788	0.0114849
SPBC4B4.04	0	translation initiation factor eIF2A	0.119678	0.0844346
SPBC1921.02	rad60	DNA replication: DNA repair protein Rad60	0.119396	0.00671206
SPBP22H7.04	0	sequence orphan	0.119249	0.0150766
SPBC947.01	sur2	AAA family ATPase	0.11887	0.104371
SPBC947.03c	0	conserved hypothetical: Sm domain protein	0.118865	0.210641
SPCC553.03	0	AAA family ATPase	0.118715	0.0917936
SPAC19A8.15	trp2	tryptophan synthase	0.118145	0.0353619
SPAC1F7.10	0	hydantoin racemase	0.118142	0.264177
SPBC609.01	0	ribonuclease II	0.117826	0.0984011
SPAC1002.15c	pmc5	mediator complex subunit Pmc5	0.117731	0.139593
SPAC821.08c	slp1	mitotic spindle checkpoint: sleepy homolog Slp1	0.117207	0.238501
SPBC776.02c	dis2	serine/threonine protein phosphatase PP1	0.117027	0.223014
SPAC3A12.12	atp11	F1-ATPase chaperone	0.116978	0.131567
SPAC17D4.02	cdc45	DNA replication initiation: pre-initiation complex subunit Cdc45	0.116613	0.213515
SPAC664.07c	rad9	DNA replication initiation: checkpoint clamp complex protein Rad9	0.116313	0.232451
SPAC6F6.13c	0	conserved hypothetical: DUF726 family protein	0.116254	0.213047
SPBP23A10.07	rpa2	DNA-directed RNA polymerase I complex subunit Rpa2	0.116046	0.138252
SPAC11G7.04	ubi1	ribosomal-ubiquitin fusion protein	0.115693	0.111605
SPCC417.09c	0	transcription factor	0.115391	0.158905
SPBC11G11.01	fis1	TPR repeat protein	0.115368	0.219839
SPAC683.03	0	sequence orphan	0.115325	0.102984
SPBC17G9.02c	0	RNA polymerase II accessory factor, Cdc73 family	0.115308	0.125979
SPBC2D10.03c	0	conserved hypothetical: DUF866 domain protein	0.115226	0.0691285
SPAC630.12	0	serine/threonine protein phosphatase	0.115189	0.172296
SPCC1259.11c	gyp2	GTPase activating protein	0.115046	0.0752823
SPAC3A12.19	0	mitochondrial ribosomal protein	0.114897	0.047408
SPBC1604.08c	imp1	importin alpha	0.114881	0.0989183
SPAC27F1.03c	uch1	ubiquitin C-terminal hydrolase activity	0.114782	0.0550275
SPBC21B10.11	dpm2	phospholipid biosynthesis: dolichol-phosphate mannosyltransferase subunit 2	0.114543	0.0055117
SPAP32A8.02	0	aldo/keto reductase	0.114527	0.232608
SPAC227.07c	pab1	protein phosphatase regulatory subunit Pab1	0.114351	0.328238
SPBC17A3.05c	0	DNAJ domain protein	0.11429	0.203581
SPAC8F11.10c	pvg1	pyruvyltransferase	0.113947	0.393364
SPAC4D7.06c	0	siroheme synthase	0.113453	0.067405
SPAC22A12.16	0	aerobic respiration: ATP-citrate synthase	0.113327	0.0293646
SPCC830.04c	mug128	sequence orphan	0.113322	0.0113744
SPAC6G10.07	0	mRNA splicing: nuclear cap-binding complex large subunit	0.113321	0.171835
SPBC649.05	cut12	mitotic spindle checkpoint: spindle pole body protein Cut12	0.113159	0.114042
SPBC19F5.04	0	aspartate kinase	0.113013	0.17549
SPCC1259.15c	ubc11	ubiquitin conjugating enzyme E2-C	0.112995	0.000246321
SPAC4F10.04	0	protein phosphatase type 2A, intrinsic regulator	0.112863	0.233317
SPCC1919.03c	0	AMP-activated protein kinase beta subunit	0.112789	0.234818
SPCC16C4.14c	sfc4	transcription factor TFIIIC complex subunit Sfc4	0.112392	0.265063
SPBC13G1.11	ykt6	SNARE	0.112385	0.119487
SPCC1322.13	ade6	phosphoribosylaminoimidazole carboxylase Ade6	0.112042	0.185838
SPCC965.09	0	hydrolase	0.111889	0.206256
SPCC330.12c	sdh3	aerobic respiration: succinate dehydrogenase	0.111854	0.146831
SPAC17G8.04c	arc15	actin cortical patch: ARP2/3 actin-organizing complex subunit Arc15	0.111684	0.0614979
SPAC631.01c	acp2	actin cortical patch: F-actin capping protein beta subunit	0.111094	0.356741
SPBC1604.15	gpi16	phospholipid biosynthesis: pig-T	0.110832	0.103379
SPAC328.10c	rps502	40S ribosomal protein	0.110778	0.213282
SPAC17A2.10c	0	sequence orphan	0.110734	0.125139
SPAC14C4.09	agn1	fungal cell wall: glucan endo-1,3-alpha-glucosidase Agn1	0.110729	0.069662
SPAC9G1.07	0	sequence orphan	0.110642	0.116982
SPAC22G7.07c	0	mRNA	0.109853	0.417766
SPAC30C2.05	erv14	cornichon family	0.109851	0.159382
SPBC19G7.10c	0	topoisomerase associated protein	0.109594	0.256873
SPAC18G6.11c	rrn3	ribosomal DNA	0.109589	0.296912
SPAC1783.06c	atg12	autophagy associated protein Atg12	0.109499	0.189178
SPBC18E5.11c	edc3	YjeF-related protein	0.109417	0.26519
SPAC9.11	0	sequence orphan	0.10936	0.2632
SPAPYUK71.03c	0	C2 domain	0.109201	0.318047
SPBPB10D8.05c	0	malate permease	0.109141	0.0206118
SPAC23H3.02c	ini1	mRNA splicing: RING finger-like protein	0.108797	0.0997742
SPAC4G9.12	0	gluconokinase	0.108489	0.204797
SPBC428.16c	rhb1	Rheb GTPase Rhb1	0.108322	0.148941
SPBC16E9.09c	0	emp24 family	0.108062	0.0292635
SPAC1639.02c	trk2	potassium ion transporter Trk2	0.107832	0.296616
SPAC19B12.02c	gas1	fungal cell wall: 1,3-beta-glucanosyltransferase (predicted)	0.107766	0.264248
SPBC29A10.09c	0	CAF1 family ribonuclease	0.107761	0.349461
SPAC4A8.14	prs1	ribose-phosphate pyrophosphokinase	0.107749	0.321854
SPBCPT2R1.05c	0	pseudogene	0.107575	0.032584
SPAC22F3.02	atf31	bZIP	0.10755	0.0720454
SPAC4G9.04c	0	mRNA polyadenylation: cleavage and polyadenylylation specificity factor	0.107347	0.0411243
SPBC31A8.01c	cwl1	reticulon-like protein	0.107263	0.56159
SPCC330.19c	0	sequence orphan	0.107148	0.20053
SPAC3G6.01	hrp3	centromere silencing: ATP-dependent DNA helicase Hrp3	0.107107	0.168754
SPBC36B7.05c	0	zinc finger protein	0.107059	0.0190648
SPBC3B8.10c	0	NLI interacting factor family	0.107052	0.0329027
SPCC330.01c	rhp16	DEAD/DEAH box helicase	0.107007	0.186475
SPBC428.13c	mob1	protein kinase regulator Mob1	0.10691	0.0866269
SPBC19G7.15	nup44	nucleoporin	0.106673	0.0811405
SPAC2C4.14c	ppk11	PAK-related kinase	0.106612	0.143849
SPAC22H12.02	tfg3	YEATS family protein	0.106101	0.491206
SPCC1840.05c	0	phosphomannomutase	0.106078	0.136946
SPAC8C9.16c	mug63	oxidative stress response: mitochondrial protein	0.105988	0.0844118
SPAC1782.05	0	phosphotyrosyl phosphatase activator homolog	0.105599	0.162405
SPBC646.02	cwf11	mRNA splicing: complexed with Cdc5p	0.105565	0.152935
SPBC1348.04	0	sterol methyltransferase	0.105556	0.0215844
SPCP1E11.02	ppk38	actin cortical patch: Ark1/Prk1 family protein kinase Ppk38	0.105187	0.0379227
SPCC4G3.05c	mus81	DNA replication initiation: Holliday junction resolvase subunit Mus81	0.105182	0.180594
SPBPB8B6.05c	0	L-asparaginase	0.105006	0.0882331
SPBC21D10.10	0	bromodomain protein	0.10492	0.0641874
SPBP4H10.16c	0	phosphatase activator	0.104875	0.0409555
SPAC14C4.14	atp1	F1-ATPase alpha subunit	0.104861	0.109784
SPBC3B9.09	vps36	late endosome to vacuole transport: zinc finger protein	0.104787	0.138233
SPAC959.07	rps403	40S ribosomal protein S4	0.104606	0.158339
SPAC29E6.03c	uso1	armadillo repeat protein	0.10452	0.152705
SPAC11D3.05	0	MFS family membrane transporter	0.104519	0.224341
SPAC222.15	meu13	meiotic expression upregulated	0.104514	0.133366
SPAC1002.11	gaa1	phospholipid biosynthesis: GPI-anchor transamidase complex subunit Gaa1	0.104298	0.176226
SPCC4G3.15c	not2	CCR4-Not complex subunit	0.104146	0.00953248
SPBC800.10c	0	actin cortical patch: EPS15 repeat family actin cortical patch component (predicted)	0.103897	0.205651
SPAC4F8.08	mug114	sequence orphan	0.103482	0.0447205
SPCC965.03	vma8	V-type ATPase	0.102698	0.292965
SPAC3C7.10	0	src	0.102615	0.142181
SPAC22H10.07	scd2	cell polarity: Ras1p-Scd1p-Scd2p-Cdc42p-Shk1p complex	0.102554	0.136865
SPAC27F1.06c	0	peptidyl-prolyl cis-trans isomerase	0.102389	0.0044804
SPBC21C3.03	0	conserved hypothetical: ABC1 kinase family protein	0.102185	0.105065
SPBC83.03c	tas3	centromere silencing: RITS complex subunit 3	0.101984	0.0797884
SPAC3F10.12c	0	basic helix-loop-helix	0.101733	0.204772
SPCC1682.10	rpn8	19S proteasome regulatory subunit	0.101679	0.0870389
SPAC9G1.03c	rpl3001	60S ribosomal protein L30	0.101486	0.533775
SPCC1672.03c	0	guanine deaminase	0.101427	0.108661
SPBC6B1.10	prp17	mRNA splicing: WD repeat protein	0.101066	0.253342
SPAC30.01c	sec72	Sec7 domain	0.100948	0.119171
SPCC777.07	0	glycosyl transferase family 15	0.100946	0.162214
SPAC22E12.07	rna1	centromere silencing: Ran GAP Rna1	0.100219	0.196473
SPBC16D10.02	trm11	tRNA (guanine-N2-)-methyltransferase catalytic subunit Trm11	0.100117	0.162247
SPBC582.10c	0	DEAD/DEAH box helicase	0.099927	0.225471
SPCC550.14	0	KH domain	0.0995915	0.126172
SPAC1782.09c	clp1	Cdc14-related protein phosphatase Clp1/Flp1	0.0994412	0.279671
SPCC1183.08c	rpl101	60S ribosomal protein L10a	0.0993495	0.0388867
SPAC1F8.08	0	sequence orphan	0.0991599	0.0801578
SPAC1A6.04c	plb1	fungal cell wall: phospholipase B homolog Plb1	0.0984236	0.13042
SPCC4F11.03c	0	sequence orphan	0.0983586	0.122714
SPAC24H6.13	0	DUF221	0.0983434	0.295368
SPCC297.05	0	GTP-binding protein	0.0981339	0.334969
SPAC167.01	ppk4	serine/threonine protein kinase Ppk4	0.0980317	0.0659356
SPAC23H3.13c	gpa2	heterotrimeric G protein alpha-2 subunit Gpa2	0.0977857	0.0638388
SPBC28F2.06c	mdm12	Mdm10/Mdm12/Mmm1 complex	0.097739	0.297934
SPBC3H7.09	mug142	meiotically upregulated gene Mug142	0.0976531	0.351532
SPAC16.02c	srp2	SR family	0.0975174	0.188623
SPCC1183.04c	0	mitochondrial membrane protein	0.0972512	0.272003
SPCC18B5.03	wee1	DNA replication initiation: dual specificity protein kinase Wee1	0.0972268	0.233229
SPBP8B7.26	0	sequence orphan (cell tip/septum localization)	0.0968947	0.16546
SPAC23C11.15	pst2	SIN3 family co-repressor	0.0964857	0.0707404
SPBC1861.04c	0	mRNA splicing: RNA-binding protein Prp24	0.0963975	0.101976
SPCC1281.03c	0	conserved hypothetical: DUF1077 family protein	0.09632	0.24683
SPBC4F6.13c	0	rRNA processing: WD repeat/BOP1NT protein	0.0958521	0.0459118
SPAC15A10.13	ppk3	serine/threonine protein kinase	0.095767	0.233014
SPBC1347.08c	0	DNA replication: ribonuclease H2 complex subunit (predicted)	0.0957172	0.0193479
SPBC25H2.05	ucp15	nascent polypeptide-associated complex	0.0956928	0.253733
SPCC1739.01	0	zinc finger protein	0.0955696	0.102613
SPAC23H4.09	cdb4	curved DNA-binding protein Cdb4	0.0951523	0.19061
SPAC890.07c	rmt1	type I ribosomal protein arginine N-methyltransferase Rmt1	0.0950155	0.282281
SPAC16C9.02c	0	S-methyl-5-thioadenosine phosphorylase	0.0948094	0.000993289
SPAC13G7.07	arb2	RNA interference/centromere silencing: argonaute binding protein 2	0.0946681	0.146736
SPAC3H8.04	0	chromosome segregation protein (predicted)	0.0946552	0.0196321
SPBC543.02c	0	DNAJ domain protein	0.0945984	0.11871
SPCC16A11.14	sfh1	zinc finger protein	0.0942724	0.185911
SPCC830.10	0	DNA repair protein	0.0942094	0.1652
SPAP27G11.02	0	conserved hypothetical: TPR repeat protein	0.0941782	0.0801812
SPBC12C2.13c	fnx1	MFS multidrug efflux transporter	0.0940229	0.114162
SPAC3A12.10	rpl2001	60S ribosomal protein L20a	0.0940023	0.186958
SPCP25A2.03	0	vertebrate p84	0.0939993	0.311977
SPAC12G12.09	0	sequence orphan	0.0939885	0.120989
SPAC4A8.07c	0	sphingoid long chain base	0.093539	0.0304705
SPCC1884.02	nic1	NiCoT heavy metal ion transporter	0.0935338	0.100243
SPAC1556.04c	pcd1	cytidine deaminase Pcd1	0.0934848	0.112911
SPBC14F5.09c	ade8	adenylosuccinate lyase Ade8	0.0934635	0.166846
SPBC651.02	0	carbon-nitrogen hydrolase family	0.0933931	0.3352
SPAC1556.07	pmm1	phosphomannomutase	0.0931641	0.117651
SPBC776.05	0	membrane transporter	0.093106	0.0846786
SPAC17H9.11	0	cofilin/tropomyosin family	0.0930221	0.00685215
SPBC14F5.07	0	ER-localized ubiquitin ligase Teb4	0.0926403	0.215074
SPAC1071.05	0	S-adenosylmethionine-dependent methyltransferase	0.0925414	0.230398
SPAC12G12.11c	0	conserved hypothetical: DUF544 domain, interacts with SPB sad1	0.0924294	0.0466926
SPAC4G8.05	ppk14	serine/threonine protein kinase	0.0924226	0.299392
SPCC306.03c	cnd2	condensin subunit Cnd2	0.0922672	0.16619
SPAC23H4.14	vam6	HOPS complex subunit Vam6	0.0918403	0.143712
SPAPB1A10.12c	alo1	oxidative stress response: D-arabinono-1,4-lactone oxidase	0.0917273	0.549232
SPBC12C2.12c	glo1	glyoxalase I	0.0915406	0.0729851
SPBC21.06c	cdc7	serine/threonine protein kinase Cdc7	0.0914647	0.222695
SPAC12G12.10	0	WD repeat protein	0.0912203	0.0812627
SPBCPT2R1.10	0	pseudogene	0.0908372	0.082622
SPCC584.11c	0	Svf1 family protein	0.0907635	0.0411006
SPBC651.12c	0	sequence orphan (spindle)	0.0907613	0.306444
SPAC5D6.07c	pxa1	late endosome to vacuole transport: PXA domain protein; golgi retrograde transport	0.0901292	0.0495546
SPAC19G12.03	cda1	chitin deacetylase Cda1	0.0901118	0.066605
SPBP35G2.10	mit1	centromere silencing: SHREC complex subunit	0.0900964	0.10779
SPAC20H4.09	0	mRNA splicing: DEAD/DEAH box helicase	0.0898599	0.037928
SPAPB18E9.05c	0	dubious ORF	0.0896926	0.103418
SPAC29A4.10	rrn5	RNA polymerase I upstream activation factor complex subunit Rrn5	0.0892236	0.0159183
SPBC1A4.03c	top2	DNA topoisomerase II	0.0891537	0.32997
SPCC4G3.07c	phf1	zinc finger protein	0.0885588	0.173796
SPAC2F7.07c	0	zinc finger protein	0.0882202	0.142116
SPAC4D7.03	pop2	F-box protein	0.0880745	0.0827381
SPCC965.04c	0	AAA family ATPase	0.0879605	0.0331212
SPAC1002.08c	mtf1	rRNA processing: RNA polymerase specificity factor	0.087951	0.178456
SPBC32F12.07c	0	zinc finger protein	0.0877543	0.193411
SPAC1B1.03c	kap95	karyopherin	0.0877326	0.0612002
SPBC32H8.13c	mok12	alpha-1,3-glucan synthase	0.0876138	0.105151
SPAC31G5.13	rpn11	19S proteasome regulatory subunit	0.0875299	0.167656
SPAC1D4.09c	rtf2	DNA replication: replication termination factor	0.0874887	0.102617
SPAC977.12	0	L-asparaginase	0.0874431	0.0612747
SPBC660.13c	ssb1	DNA replication: DNA replication factor A subunit Ssb1	0.0871751	0.137165
SPBC17A3.03c	0	phosphoprotein phosphatase	0.0869727	0.0639535
SPAC13F5.01c	msh1	MutS protein homolog 1	0.0869542	0.291281
SPAC8C9.06c	0	mitochondrial translation regulator	0.086853	0.0965978
SPAC20G8.07c	erg2	ergosterol biosynthesis: C-8 sterol isomerase	0.0864816	0.123706
SPBC30D10.07c	0	vitamin metabolism: biotin-protein ligase	0.0861477	0.129109
SPAC22A12.03c	csn4	COP9/signalosome complex subunit Csn4	0.0860784	0.0838917
SPBC409.10	ade7	phosphoribosylamidoimidazolesuccinocarboxamide synthase	0.085919	0.244378
SPAC688.08	srb8	mediator complex submodule	0.0859022	0.304509
SPAC343.18	0	zinc finger protein	0.0858866	0.0969452
SPAC8C9.03	cgs1	cAMP-dependent protein kinase regulatory subunit Cgs1	0.0856212	0.0918025
SPCC18B5.10c	0	TREX complex subunit	0.0854763	0.19443
SPCC645.13	0	zinc finger protein	0.0854106	0.200205
SPBC577.15c	sim3	centromere silencing: NASP family CENP-A chaperone	0.0851621	0.0962918
SPAC1F5.03c	0	oxidoreductase	0.0850039	0.176465
SPAC23C11.09	0	alanine-tRNA ligase	0.0847126	0.151817
SPBP22H7.07	prp5	mRNA splicing: WD repeat protein Prp5	0.0846149	0.0876507
SPAC22E12.11c	set3	histone lysine methyltransferase Set3	0.0840901	0.131056
SPCC1682.15	mug122	PXA domain: nexin protein	0.0839334	0.0687346
SPAC1782.03	0	conserved hypothetical: microfibrillar-associated protein family protein	0.0837968	0.00329878
SPAC1071.06	arp9	actin-like protein	0.0837377	0.20141
SPBC336.12c	cdc10	G1/S transition: MBF transcription factor complex subunit Cdc10	0.0832555	0.203929
SPCC1450.09c	0	fungal cell wall: phospholipase	0.0832363	0.158966
SPAC637.05c	vma2	V-type ATPase	0.0830822	0.0508324
SPAC6G9.06c	pcp1	pericentrin homolog Pcp1	0.0830403	0.30229
SPBC409.18	0	phosphatidic acid phosphatase	0.0826926	0.172423
SPBC713.04c	0	rRNA processing: U3 snoRNP-associated protein Utp1	0.0826921	0.024896
SPAC1002.03c	gls2	glucosidase II Gls2	0.0826816	0.163461
SPBC16A3.01	spn3	septin	0.0826157	0.123197
SPBC1709.05	sks2	heat shock protein 70 family	0.0825981	0.111585
SPAC11D3.03c	0	DUF1989 domain: meiotic chromosome segregation protein	0.0825432	0.144906
SPBC1773.01	0	striatin homolog	0.0825137	0.217594
SPBC1347.10	cdc23	DNA replication initiation: MCM-associated protein Mcm10	0.0824436	0.11569
SPCC1223.08c	dfr1	dihydrofolate reductase Dfr1	0.0823238	0.0820268
SPBC24C6.11	cwf14	mRNA splicing: G10 protein	0.0823214	0.0348151
SPBC405.07	rpl3602	60S ribosomal protein L36	0.0822813	0.0766781
SPBC27B12.12c	0	metal ion transporter	0.0821716	0.134597
SPAC24B11.06c	sty1	oxidative stress response: MAP kinase Sty1	0.0820409	0.257705
SPAC10F6.04	0	regulator of condensation	0.0820401	0.051082
SPAC6F12.13c	0	ergosterol biosynthesis: farnesyl pyrophosphate synthetase	0.081861	0.151868
SPBC3H7.05c	0	sequence orphan	0.0817827	0.2322
SPBP35G2.14	0	RNA-binding PUMILIO protein: deadenylation-dependent decay	0.0816107	0.326383
SPAC30D11.06c	0	conserved hypothetical: DUF300 family protein	0.0815682	0.126235
SPBC691.03c	apl3	adaptin	0.0812116	0.0451695
SPBC354.03	swd3	WD repeat protein Swd3	0.0810523	0.0975816
SPBC1D7.02c	scr1	transcription factor Scr1	0.0809551	0.0833049
SPBC19F8.05	0	sequence orphan (mitochondrion)	0.0809374	0.337868
SPBC3E7.04c	0	pseudogene	0.0809021	0.14219
SPAC2G11.09	0	DUF221	0.0806282	0.0493697
SPBC36B7.08c	0	nucleosome assembly protein	0.0805803	0.164235
SPCC550.01c	0	conserved hypothetical: CHCH domain protein (predicted)	0.0804455	0.320383
SPBC23G7.09	matmc_2	conjugation: mating-type m-specific polypeptide mc	0.0803245	0.0038977
SPBC4B4.10c	mug77	autophagy associated protein Atg5	0.0802148	0.12025
SPCC330.07c	0	membrane transporter	0.0800269	0.0823262
SPAC30D11.09	cwf19	mRNA splicing: complexed with Cdc5 protein	0.0797377	0.132455
SPBC409.12c	0	sequence orphan	0.0796755	0.0917441
SPAC1952.17c	0	GTPase activating protein	0.0796088	0.166558
SPCP31B10.07	eft202	translation elongation factor 2	0.0795883	0.0489879
SPAC323.03c	0	sequence orphan: SPB/septum localization	0.0793475	0.0347101
SPAC19A8.10	0	zinc finger protein	0.0793286	0.105229
SPCC1322.12c	bub1	mitotic spindle checkpoint: serine/threonine protein kinase Bub1	0.0793146	0.152963
SPAC222.09	seb1	RNA-binding protein Seb1: termination of RNA polymerase II transcription, poly(A)-independent	0.0792224	0.0471582
SPCC16A11.02	utp13	rRNA processing: U3 snoRNP-associated protein	0.0790798	0.0745959
SPBP22H7.03	0	sequence orphan	0.0790296	0.316737
SPAC56F8.16	esc1	transcription factor Esc1	0.0788212	0.236379
SPAC10F6.17c	0	protein phosphatase type 2C	0.0788057	0.158408
SPAC11G7.01	0	glycoprotein	0.0787328	0.101956
SPBC215.15	sec13	COPII-coated vesicle component	0.0784575	0.182651
SPBC646.04	pla1	mRNA polyadenylation: poly(A) polymerase	0.0784124	0.058781
SPCC364.04c	0	CASP family protein	0.0784024	0.184616
SPBC31F10.03	0	conserved hypotheticalz: ChaC-like protein	0.0781079	0.0870053
SPBC337.10c	0	conserved hypothetical: anamorsin family protein	0.0780831	0.258432
SPAC589.04	0	metaxin 1	0.0777748	0.307265
SPBC1105.02c	lys4	homocitrate synthase	0.0777747	0.254671
SPAC607.04	0	inositol polyphosphate kinase	0.07757	0.135981
SPBC19C2.10	0	src	0.0775115	0.188221
SPAC607.10	spo3	sporulation protein Spo3	0.0774169	0.0198446
SPBP22H7.05c	0	TAT-binding protein homolog	0.077186	0.0749253
SPBC16G5.12c	top3	DNA replication: DNA topoisomerase III	0.0770026	0.13862
SPBC1734.08	hse1	late endosome to vacuole transport: STAM like protein	0.0768946	0.0359807
SPBC4C3.03	0	homoserine kinase	0.0767391	0.139909
SPBPB2B2.10c	0	galactose-1-phosphate uridylyltransferase	0.076536	0.121224
SPAC2H10.01	0	transcription factor	0.0765189	0.0711994
SPBC1703.04	mlh1	MutL family	0.0763761	0.158071
SPAC23G3.06	0	rRNA processing: U3 snoRNP protein Nop58 (predicted)	0.0758768	0.219103
SPBC18E5.12c	mas2	mitochondrial processing peptidase complex alpha subunit	0.0756699	0.238544
SPAC31A2.09c	apm4	AP-2 adaptor complex subunit Apm4	0.0755122	0.0833095
SPBC3F6.05	rga1	GTPase activating protein	0.0754321	0.143589
SPAC1B9.02c	sck1	serine/threonine protein kinase Sck1	0.0753509	0.284246
SPBC4F6.05c	0	lectin	0.0751922	0.148924
SPAC16C9.04c	mot2	CCR4-Not complex subunit	0.0750689	0.0640676
SPBC16E9.14c	zrg17	zinc ion homeostasis: cation efflux family	0.0749972	0.123404
SPBC146.11c	mug97	meiotically upregulated gene Mug97	0.0749369	0.0502355
SPBPB10D8.01	0	membrane transporter	0.0746643	0.202829
SPCC74.01	sly1	sec1 family	0.0746156	0.366764
SPAC3G6.13c	#N/A	60S ribosomal protein L41	0.0745572	0.274703
SPCC4F11.05	0	dubious ORF	0.0743725	0.0819814
SPAC24H6.04	hxk1	glycolysis/pentose phoshate shunt: hexokinase 1	0.0742227	0.18596
SPAC4F8.13c	rng2	IQGAP	0.0741736	0.147824
SPCC1322.07c	0	sequence orphan	0.0739163	0.114072
SPAC458.03	tel2	telomere maintenance/DNA replication initiation: Tel2/Rad-5/Clk-2 family protein Tel2	0.0738088	0.0654741
SPBC27B12.08	sip1	Pof6 interacting protein: endocytosis	0.0737454	0.201227
SPAC1142.01	0	conserved hypothetical: DUF654 family protein	0.0734675	0.194301
[truncated: 3,059 more rows]
