# Supplementary material for: Deciphering the Transcriptional-Regulatory Network of Flocculation in Schizosaccharomyces pombe
Source: PLoS Genet. 2012 Dec 6;8(12):e1003104. doi: 10.1371/journal.pgen.1003104 (PMC3516552; doi:10.1371/journal.pgen.1003104)
Supplement: Table S11 — Expression Microarray Profiling of adn2OE strain versus empty vector strain. (XLSX) [file pgen.1003104.s012.xlsx]

## Sheet: Sheet1
Table S11 Expression Microarray Profiling of adn2OE strain vs. empty vector strain
Systematic Name	Gene Name	Description	adn2OE log2 Fold Change	adn2OE Stdev
SPBC1289.10c	adn2	transcription factor	6.94831	0.36014
SPAC4H3.03c	0	glucan 1,4-alpha-glucosidase	5.2012	0.0639603
SPBC29A10.08	gas2	fungal cell wall: 1,3-beta-glucanosyltransferase Gas2 (predicted)	4.16583	0.301481
SPBC725.03	0	conserved yeast protein	4.02471	0.292672
SPAC977.16c	dak2	dihydroxyacetone kinase Dak2	3.76561	0.0418366
SPAC16E8.16	0	transcription factor TFIIB	3.60334	0.193767
SPAC1B3.06c	0	methyltransferase	3.55997	0.630012
SPBC660.07	ntp1	oxidative stress response: alpha,alpha-trehalase Ntp1	3.49344	0.0408907
SPBC56F2.06	mug147	sequence orphan	3.35828	0.146016
SPCC338.12	0	protease inhibitor	3.27976	0.44824
SPCC191.01	0	sequence orphan	3.27116	0.180598
SPBC32F12.03c	gpx1	oxidative stress response: glutathione peroxidase Gpx1	3.22269	0.290624
SPAC3A11.10c	0	membrane dipeptidase	3.22227	0.293884
SPAC25B8.18	0	mitochondrial redox protein	3.19564	0.0390237
SPAC1952.13	ned1	phospholipid biosynthesis: lipin	3.07486	0.0496144
SPBC660.06	0	conserved fungal protein	3.0708	0.153596
SPBC337.08c	ubi4	ubiquitin	3.03841	0.267416
SPCC1672.12c	0	conserved hypothetical: DUF410 family protein	2.92562	0.142638
SPBC216.03	0	conserved fungal protein	2.89521	0.0417719
SPCC338.18	0	sequence orphan (golgi/ER)	2.75263	0.370305
SPAC11E3.09	pyp3	protein-tyrosine phosphatase Pyp3	2.73498	0.291674
SPCC417.11c	0	aminotransferase	2.70143	0.33158
SPBC359.06	mug14	adducin	2.64904	0.433928
SPAC4H3.04c	0	UPF0103 family	2.58228	0.355491
SPAC1006.01	psp3	serine protease	2.57637	0.213109
SPBC11C11.06c	0	sequence orphan	2.54735	0.28737
SPAC4D7.02c	0	glycerophosphoryl diester phosphodiesterase	2.53758	0.248006
SPAC1002.12c	0	succinate-semialdehyde dehydrogenase	2.47523	0.14168
SPAC19G12.10c	cpy1	serine carboxypeptidase	2.45391	0.589914
SPBP8B7.24c	atg8	autophagy associated protein Atg8	2.43195	0.102633
SPBC56F2.11	met6	homoserine O-acetyltransferase	2.41327	0.0850016
SPBC27B12.03c	0	ergosterol biosynthesis: lathosterol oxidase	2.40547	0.888963
SPBC14F5.04c	pgk1	glycolysis: phosphoglycerate kinase	2.35678	0.202061
SPAC167.06c	mug143	sequence orphan	2.33208	0.0448675
SPBC16A3.09c	ufd1	Cdc48-Ufd1-Npl4 complex component	2.26909	0.136834
SPBC16D10.08c	0	heat shock protein	2.1976	0.177121
SPAC14C4.01c	0	conserved hypothetical: DUF1770 family protein	2.19412	0.403959
SPCC4B3.01	0	rhodanese-like domain	2.16652	0.161612
SPCC1906.04	wtf20	wtf element	2.16535	0.0156543
SPAC22H12.01c	mug35	sequence orphan	2.15287	0.0968541
SPAC1556.06.2	meu2	sequence orphan	2.15233	1.5931
SPCC553.05c	wtf6	wtf element, pseudogene	2.14236	0.133551
SPAC9E9.02	0	dubious ORF	2.10625	0.11658
SPBC1E8.05	0	glycoprotein	2.09889	0.737765
SPAC26F1.04c	etr1	aerobic respiration: enoyl-[acyl-carrier protein] reductase	2.09775	0.165775
SPCC338.06c	0	heat shock protein	2.09279	0.28139
SPAC25B8.10	0	trans-aconitate 3-methyltransferase	2.06154	0.147875
SPCC1020.06c	tal1	vitamin metabolism: transaldolase	2.06019	0.344475
SPAC1556.06.1	meu1	sequence orphan	2.05497	1.46712
SPBC405.05	0	sequence orphan	2.02212	0.195678
SPBC800.14c	0	conserved hypothetical: DUF1772 family protein	2.02166	0.672796
SPBC12C2.04	0	dehydrogenase	2.01599	0.385323
SPAPB24D3.04c	mag1	DNA-3-methyladenine glycosylase Mag1	1.99717	0.180093
SPCC576.04	0	bax inhibitor-like protein	1.99426	0.0532571
SPAP8A3.04c	hsp9	heat shock protein	1.9928	0.232974
SPAC328.03	tps1	alpha,alpha-trehalose-phosphate synthase [UDP-forming]	1.98647	0.314497
SPCC188.08c	ubp22	ubiquitin C-terminal hydrolase activity	1.98511	0.145854
SPCC830.07c	psi1	DNAJ domain protein	1.95814	0.215822
SPAC23D3.07	0	20S proteasome component	1.91845	0.430488
SPBC365.12c	ish1	LEA domain protein	1.90631	0.452451
SPAC20G8.03	itr2	MFS myo-inositol transporter	1.90592	1.03901
SPBC577.10	0	20S proteasome component	1.89929	0.387845
SPAC8E11.02c	rad24	14-3-3 protein Rad24	1.89526	0.945987
SPBC725.10	0	similar to peripheral-type benzodiazepine receptor	1.89519	1.86058
SPBC354.15	fap1	L-pipecolate oxidase	1.89202	0.144603
SPCC737.09c	hmt1	ATP-binding cassette-type vacuolar membrane transporter Hmt1	1.8843	0.445402
SPBC3D6.13c	0	redox homeostasis: protein disulfide isomerase	1.8718	0.0982136
SPAC9E9.13	wos2	p23 homolog	1.86965	0.819173
SPAC3G9.11c	0	pyruvate decarboxylase	1.8516	0.0798419
SPAC57A7.08	pzh1	serine/threonine protein phosphatase Pzh1	1.84301	0.319395
SPAC13A11.03	mcp7	meiosis specific coiled-coil protein Mcp7	1.83565	0.19795
SPCC162.05	coq3	hexaprenyldihydroxybenzoate methyltransferase	1.82944	0.353862
SPCC74.03c	ssp2	serine/threonine protein kinase Ssp2	1.82856	0.364553
SPCC306.08c	0	glycolysis/aerobic respiration: malate dehydrogenase	1.82044	0.117139
SPAPB2B4.06	0	conserved fungal protein	1.80312	0.46894
SPAPB1A10.12c	alo1	oxidative stress response: D-arabinono-1,4-lactone oxidase	1.80307	0.0928756
SPAPB18E9.04c	0	glycoprotein	1.79961	0.21595
SPAC13A11.04c	ubp8	ubiquitin C-terminal hydrolase	1.79832	0.170279
SPBC1734.08	hse1	late endosome to vacuole transport: STAM like protein	1.79756	0.0136441
SPBC23G7.06c	0	conserved eukaryotic protein	1.78952	0.0420392
SPBC16A3.18	cip1	oxidative stress response: RNA-binding protein Cip1: regulation of mRNA stability involved in response to stress	1.77833	0.256326
SPCC1223.12c	meu10	fungal cell wall: GPI anchored cell surface protein (predicted)	1.76169	0.935998
SPBC1685.05	0	serine protease	1.7382	0.0660695
SPCC1442.04c	0	meiotic recombination protein (predicted)	1.73516	0.304273
SPAC1F7.12	yak3	aldose reductase YakC	1.73428	0.105776
SPAC637.03	0	conserved fungal protein	1.71713	0.468018
SPCPJ732.02c	0	xylulose kinase	1.7094	0.0793552
SPCC830.08c	0	Golgi membrane protein	1.70905	0.152906
SPCC126.06	twf1	actin cortical patch: twinfilin	1.70451	0.168724
SPCC16A11.15c	0	sequence orphan	1.70209	0.0759082
SPBC215.10	0	haloacid dehalogenase-like hydrolase	1.70049	0.0285575
SPAC10F6.06	vip1	rrm RNA recognition motif	1.68768	0.0379632
SPAP27G11.16	0	sequence orphan	1.68312	0.04029
SPAC19A8.09	0	ER to Golgi transprot protein	1.68212	0.22082
SPBC21C3.19	0	conserved hypothetical: DUF1960 family protein	1.65569	0.264781
SPAC18B11.09c	0	acetyltransferase	1.64446	0.579115
SPBC215.11c	0	aldo/keto reductase	1.61681	0.1278
SPCC584.15c	0	arrestin family	1.61174	0.483061
SPCC1322.10	pwp1	fungal cell wall: protein Pwp1	1.61117	0.368499
SPBPB2B2.02	mug180	esterase/lipase (predicted)	1.60483	0.273766
SPBC16A3.02c	0	mitochondrial peptidase	1.60405	0.0908957
SPBC17D11.08	0	WD repeat protein	1.6016	0.0496756
SPCP31B10.06	0	C2 domain	1.59361	0.374922
SPAC3G6.07	0	dubious ORF	1.57578	0.666992
SPAC9E9.04	0	bap31homolog	1.5681	0.397797
SPAC19A8.05c	vps27	late endosome to vacuole transport: zinc finger protein	1.56227	0.192944
SPCC576.03c	tpx1	oxidative stress response/redox homeostasis: thioredoxin peroxidase Tpx1	1.55015	0.167231
SPAC10F6.17c	0	protein phosphatase type 2C	1.54906	0.118066
SPCC61.03	0	conserved hypothetical: UPF0031 family protein	1.50779	0.162166
SPAPJ691.02	0	conserved hypothetical: yippee-like protein; DiGeorge syndrome	1.50688	0.0460358
SPAC14C4.07	0	membrane transporter	1.50079	0.136539
SPBC16G5.03	0	zinc finger protein	1.49848	0.0112739
SPBC713.02c	ubp21	ubiquitin C-terminal hydrolase Ubp21	1.48392	0.136042
SPBC651.05c	dot2	late endosome to vacuole transport: EAP30 family protein Dot2	1.46125	0.00494558
SPBP8B7.23	0	zinc finger protein	1.45952	0.137715
SPAC27E2.04c	0	dubious ORF	1.45067	0.0950964
SPBC26H8.12	0	cytochrome c heme lyase	1.43846	0.117698
SPAC11G7.03	idh1	aerobic respiration: isocitrate dehydrogenase	1.42717	0.0886398
SPBC947.05c	0	iron ion homeostasis: ferric-chelate reductase	1.42383	0.255976
SPAC4G8.10	gos1	SNARE	1.41195	0.2582
SPAC17A2.13c	rad25	14-3-3 protein Rad25	1.40996	0.138952
SPBC947.14c	0	sequence orphan	1.40692	0.144331
SPAC56E4.06c	ggt2	oxidative stress response: gamma-glutamyltranspeptidase Ggt2	1.39415	0.0265992
SPAC29E6.08	tbp1	TATA-binding protein	1.38586	0.0429405
SPBP35G2.06c	nup131	nucleoporin	1.38225	0.440668
SPAC17A2.05	osm1	aerobic respiration: fumerate reductase	1.38109	0.518315
SPBP4H10.10	0	rhomboid family protease	1.37774	0.0488222
SPAC644.09	0	alanine racemase	1.37577	0.324005
SPAPB24D3.03	0	arginase family	1.36575	0.199147
SPAC32A11.01	mug8	conserved fungal protein	1.36363	0.0558062
SPAC13G7.02c	ssa1	heat shock protein 70 family	1.35716	0.373075
SPAC26H5.08c	bgl2	fungal cell wall: glucan 1,3-beta-glucosidase	1.35705	0.24157
SPAC10F6.11c	0	kinase activator	1.3564	0.279694
SPAC1486.01	0	oxidative stress response: manganese superoxide dismutase	1.35635	0.0582154
SPBC106.13	0	cytoskeletal conserved protein; negative regulator of gluconeogenesis	1.35504	0.188282
SPAC3A12.08	0	conserved fungal protein	1.35317	0.134821
SPAC167.05	0	Usp	1.35051	0.0604748
SPBC8D2.04	hht2	centromere silencing: histone H3	1.34533	1.07372
SPAC22H12.05c	0	fasciclin domain protein	1.34153	0.0136206
SPAC6C3.08	0	gankyrin	1.33304	0.0633726
SPCC1450.12	0	conserved fungal protein	1.33168	0.261201
SPAC2F3.08	sut1	alpha-glucoside transporter	1.32913	0.0318166
SPCC1450.13c	0	vitamin metabolism: riboflavin synthase	1.32748	0.0326952
SPBC530.07c	0	vitamin metabolism: TENA/THI domain	1.31785	0.0977399
SPAC6B12.13	0	protein phosphatase inhibitor	1.31007	0.0434528
SPAC13D6.05	alp11	tubulin specific chaperone	1.3072	0.0794488
SPAC688.03c	0	conserved hypothetical: human AMMECR1 homolog	1.28523	0.233088
SPAC4H3.12c	0	dubious ORF (sequence orphan)	1.28438	0.162495
SPAC17G6.13	slt1	sequence orphan	1.28413	0.294151
SPAC13D6.01	pof14	ergosterol biosynthesis: F-box protein: may be involved in oxidative stress and ergosterol regulation	1.27903	0.0591807
SPBC2G5.05	0	vitamin metabolism: transketolase	1.2751	0.343048
SPCC1322.09	0	conserved fungal protein	1.26432	0.102669
SPCC162.04c	wtf13	wtf element	1.26317	0.00277464
SPAP27G11.02	0	conserved hypothetical: TPR repeat protein	1.26271	0.164012
SPAC1786.01c	0	triacylglycerol lipase	1.25952	0.242332
SPBC1711.11	0	autophagy associated protein (predicted)	1.25763	0.605806
SPAC8C9.04	0	sequence orphan:meiosis and sporulation function	1.25713	0.172652
SPCC736.05	wtf7	wtf element	1.25553	0.231722
SPBP8B7.15c	0	mRNA polyadenylation: ubiquitin-protein ligase E3 RBBP6 family involved in mRNA cleavage (predicted)	1.25202	0.011155
SPBC725.09c	hob3	actin cortical patch: amphiphysin	1.25032	0.518312
SPAC26F1.14c	aif1	apoptosis-inducing factor homolog Aif1	1.24057	0.0753773
SPAC29B12.03	spd1	DNA replication initiation: ribonucleotide reductase	1.2391	0.363134
SPCC1183.11	0	MS ion channel	1.239	0.465479
SPBC17F3.02	nak1	regulator of cell separation/cytokinesis/cell polarity: PAK-related kinase Nak1	1.23372	0.16437
SPCC4G3.03	0	WD repeat protein	1.23321	0.545366
SPAC11E3.04c	ubc13	ubiquitin conjugating enzyme	1.23255	0.0258243
SPCC338.05c	mms2	ubiquitin conjugating enzyme	1.23224	0.127439
SPBC2G2.16	0	mannose-6-phosphate isomerase	1.22999	0.0806966
SPBC30D10.14	0	dienelactone hydrolase family	1.22989	0.57555
SPAC26F1.07	0	aldo/keto reductase	1.22976	0.13808
SPAC4A8.04	isp6	serine protease	1.22872	0.0801936
SPAC144.04c	spe1	ornithine decarboxylase Spe1	1.22806	0.0549367
SPBC902.05c	idh2	aerobic respiration: isocitrate dehydrogenase	1.22331	0.134678
SPCC10H11.02	cwf23	mRNA splicing: DNAJ domain protein	1.22116	0.057832
SPAC26F1.05	mug106	sequence orphan	1.21816	0.514548
SPCC18B5.11c	cds1	DNA replication initiation: replication checkpoint kinase Cds1	1.21558	0.318544
SPCC16C4.03	pin1	peptidyl-prolyl cis-trans isomerase Pin1	1.20724	0.268683
SPCC830.09c	0	rRNA/tRNA processing: RNase P and RNase MRP subunit	1.20443	0.0427743
SPBC428.16c	rhb1	Rheb GTPase Rhb1	1.20347	0.298168
SPBC15D4.01c	0	microtubule movement: kinesin-like protein	1.20262	0.0220824
SPAC31G5.04	0	homoisocitrate dehydrogenase	1.19671	0.36328
SPAC22H10.13	zym1	zinc ion homeostasis: metallothionein	1.19325	0.132494
SPCC1442.06	0	20S proteasome component	1.1903	0.16794
SPAC14C4.04	B22918-2	hypothetical	1.19023	0.332831
SPCC4G3.13c	0	CUE domain protein	1.18964	0.145523
SPAC23C4.16c	atg15	triglycerol lipase	1.18786	0.310411
SPCC70.02c	0	ATPase inhibitor	1.18112	0.0775945
SPAC20H4.11c	rho5	Rho family GTPase Rho5	1.17496	0.377407
SPBC1105.09	ubc15	ubiquitin conjugating enzyme	1.17382	0.0601788
SPCC285.04	0	transthyretin	1.17114	0.322917
SPAPB2C8.01	0	glycoprotein	1.16928	0.0934177
SPBC106.04	ada1	adenosine deaminase Ada1	1.16885	0.100248
SPAC22F8.06	pam1	20S proteasome component	1.16833	0.131687
SPBC16C6.08c	qcr6	ubiquinol-cytochrome-c reductase complex subunit 8	1.16794	0.66346
SPAC3C7.11c	cnx1	calnexin	1.16116	0.927141
SPBC337.07c	0	carboxypeptidase	1.15983	0.313165
SPBC354.12	gpd3	glycolysis: glyceraldehyde 3-phosphate dehydrogenase Gpd3	1.15701	0.545299
SPAC12B10.13	0	conserved hypothetical: negative regulator of gluconeogenesis	1.15614	0.0950457
SPAC11E3.05	0	WD repeat protein	1.15589	0.179625
SPCC16C4.18c	taf50	histone H4-like TAF	1.1552	0.252644
SPCC1739.15	wtf21	wtf element	1.1545	0.249579
SPCC16A11.01	0	plasma membrane protein involved in inositol lipid-mediated signaling (predicted)	1.15409	0.197688
SPAC630.07c	0	sequence orphan	1.15304	0.104447
SPAC458.05	pik3	phosphatidylinositol 3-kinase Pik3	1.14739	0.153765
SPCC162.06c	0	late endosome to vacuole transport: SNF7 family class E vps	1.14651	0.135103
SPBC32F12.10	0	phosphoglucomutase	1.14577	0.162441
SPBC12C2.12c	glo1	glyoxalase I	1.13242	0.131314
SPBC839.15c	ef1a-c	translation elongation factor EF-1 alpha	1.12926	0.0667356
SPCC645.12c	0	sequence orphan	1.1245	0.192266
SPBC4F6.16c	ero11	ER oxidoreductin Ero1a	1.12444	0.123162
SPAC15E1.09	grx2	oxidative stress response/redox homeostasis: glutaredoxin	1.11937	0.15917
SPAC6F12.03c	fsv1	SNARE	1.11889	0.0786812
SPBC1A4.02c	leu1	amino acid/leucine biosynthesis: 3-isopropylmalate dehydrogenase Leu1	1.11795	0.178867
SPAC1635.01	0	voltage-dependent anion-selective channel	1.11711	0.426247
SPCC24B10.02c	0	vitamin metabolism: NAD/NADH kinase	1.11494	0.0434952
SPBC21H7.06c	0	inositol metabolism protein Opi10	1.11088	0.316101
SPAC30D11.08c	phf2	zinc finger protein	1.10404	0.05378
SPAC1705.02	0	conserved hypothetical: human 4F5S homolog	1.10354	0.103075
SPBC83.05	0	mitochondrial RNA-binding protein (predicted)	1.10074	0.0118765
SPBC2D10.05	exg3	glucan 1,3-beta-glucosidase	1.10039	0.196645
SPAC1002.07c	ats1	N-acetyltransferase Ats1	1.0993	0.129245
SPBC25D12.04	suc22	ribonucleotide reductase small subunit Suc22	1.09767	0.298101
SPBC14C8.06	arc1	actin cortical patch: ARP2/3 actin-organizing complex subunit Sop2	1.09755	0.108107
SPBC19G7.13	trf1	telomere maintenance: telomeric DNA binding factor	1.09316	0.115118
SPBC530.12c	pdf1	palmitoyl-protein thioesterase	1.0899	0.226961
SPBC2F12.14c	gua1	IMP dehydrogenase Gua1	1.08972	0.283204
SPCC548.03c	wtf4	wtf element	1.08753	0.0859424
SPAC926.07c	dlc2	microtubule movement: dynein light chain	1.08737	0.208467
SPBC21D10.12	hob1	cell polarity/centromere silencing: amphiphysin homolog	1.08422	0.241816
SPAC1687.07	0	conserved fungal protein	1.08346	0.215424
SPAC688.13	scn1	TatD DNase family	1.08234	0.292197
SPAC16A10.05c	dad1	DASH complex subunit Dad1	1.08076	0.269741
SPAC1B3.03c	wis2	cyclophilin	1.08062	0.0318349
SPAC3G6.03c	0	conserved hypothetical: Maf-like protein	1.07982	0.1105
SPBC3B8.10c	0	NLI interacting factor family	1.07875	0.115982
SPAC637.10c	rpn10	19S proteasome regulatory subunit Rpn10	1.07838	0.267934
SPAC31G5.05c	0	vitamin metabolism: ribulose phosphate 3-epimerase	1.07778	0.311496
SPBC582.10c	0	DEAD/DEAH box helicase	1.07013	0.244747
SPBC14F5.10c	0	zinc finger protein	1.06465	0.102081
SPAC3H1.07	0	arginase	1.05693	0.353305
SPBC32F12.15	tfb5	transcription factor TFIIH complex subunit Tfb5	1.05598	0.16726
SPAC323.02c	0	20S proteasome component	1.05539	0.205046
SPAC4H3.02c	swc3	Swr1 complex subunit	1.05417	0.12149
SPAC227.11c	0	sensor for misfolded ER glycoproteins Yos9	1.04785	0.0733133
SPBC11G11.01	fis1	TPR repeat protein	1.04745	0.331763
SPAC1834.11c	sec18	secretory protein Sec18	1.04712	0.0982525
SPAC1486.03c	0	mRNA splicing: G-patch domain	1.04389	0.330942
SPAC4G9.11c	cmb1	cytosine-mismatch binding protein 1	1.04279	0.361196
SPAC1D4.07c	0	dubious ORF	1.03897	0.159773
SPAC4G8.04	0	GTPase activating protein	1.03633	0.194204
SPAC1F7.08	fio1	iron ion homeostasis: iron transport multicopper oxidase	1.03482	0.121192
SPAC17G8.10c	dma1	mitotic spindle checkpoint: mitotic spindle checkpoint component Dma1	1.03394	0.0953061
SPBC947.15c	0	vitamin metabolism: NADH dehydrogenase	1.03168	0.219858
SPCC622.15c	0	double-strand break repair protein	1.03009	0.538352
SPBC146.06c	0	conserved hypothetical: VRR-NUC nuclease associated domain, human MTMR15 homolog	1.02829	0.034381
SPBC1773.02c	0	oxidative stress response/redox homeostasis: thioredoxin peroxidase	1.02752	0.269229
SPAC343.06c	0	scramblase	1.02503	0.102874
SPAC17H9.14c	0	oxidative stress response/redox homeostasis: protein disulfide isomerase	1.02321	0.049726
SPCC61.02	spt3	histone acetyltransferase complex subunit Spt3	1.02098	0.302809
SPAC140.02	gar2	rRNA processing: GAR family	1.02065	0.347365
SPAC6B12.18	0	dubious ORF	1.01888	0.23677
SPBC776.07	0	aerobic respiration: mitochondrial Mam33 family protein: aerobic respiration	1.01875	0.433689
SPAC2F7.05c	0	translation initiation factor eIF5	1.0149	0.0028291
SPCC162.03	0	short chain dehydrogenase	1.01436	0.265637
SPBC31E1.04	pep12	SNARE	1.01422	0.10289
SPCC1620.09c	tfg1	transcription factor TFIIF complex alpha subunit Tfg1	1.01323	0.385308
SPAPB8E5.04c	0	phosphatidylglycerol/phosphatidylinositol transfer protein	1.01319	0.165416
SPCC1450.07c	0	D-amino acid oxidase	1.01095	0.175593
SPBC21B10.08c	0	sequence orphan	1.00448	0.405716
SPCC306.09c	cap1	actin cortical patch: adenylyl cyclase-associated protein Cap1	1.00331	0.0931939
SPAC17G8.04c	arc15	actin cortical patch: ARP2/3 actin-organizing complex subunit Arc15	1.00138	0.147525
SPCC1020.13c	0	phospholipase	1.00105	0.609519
SPBP35G2.12	0	nucleoside diphosphate-sugar hydrolase	1.00073	0.604244
SPCC1827.03c	0	acetyl-CoA ligase	1.00035	0.102491
SPCC1322.16	0	prohibitin	0.99913	0.244828
SPAC1002.03c	gls2	glucosidase II Gls2	0.997823	0.159506
SPAC2C4.07c	0	ribonuclease II	0.997363	0.381631
SPAC806.07	ndk1	nucleoside diphosphate kinase	0.995779	0.0775806
SPAC19B12.08	0	peptidase family C54	0.99182	0.130289
SPBC25B2.11	pof2	F-box protein	0.990213	0.278524
SPAC1F3.03	0	cell polarity: Lgl family protein	0.990001	0.471222
SPAC17G6.12	cul1	cullin 1	0.989278	0.0831378
SPCC1906.02c	0	CUE domain protein Cue3 (predicted): ubiquitin	0.988547	0.133266
SPBC31F10.06c	sar1	ADP-ribosylation factor	0.986139	0.362622
SPAC1D4.02c	0	mitotic spindle checkpoint: human GRASP protein homolog (predicted)	0.983989	0.079235
SPBC106.07c	0	peptide alpha-N-acetyltransferase	0.981756	0.167513
SPCC1494.02c	taf13	transcription factor TFIID complex subunit Taf13	0.981445	0.107476
SPCP1E11.05c	0	sterol O-acyltransferase	0.977675	0.0619075
SPAC821.10c	sod1	oxidative stress response: superoxide dismutase Sod1	0.976419	0.176898
SPAC31G5.18c	0	conserved hypothetical: ubiquitin family, human C1ORF55 related	0.974955	0.671972
SPBC1718.06	msp1	mitochondrial GTPase Msp1	0.974912	0.0238406
SPBC1709.11c	png2	zinc finger protein	0.973302	0.0942442
SPBC2F12.05c	0	ankyrin repeat protein	0.972275	0.0439947
SPAC18B11.07c	rhp6	ubiquitin conjugating enzyme	0.970288	0.0974419
SPBC215.05	gpd1	glycerol-3-phosphate dehydrogenase Gpd1	0.965056	0.225406
SPCC830.10	0	DNA repair protein	0.962992	0.101154
SPACUNK4.16c	0	alpha,alpha-trehalose-phosphate synthase	0.960812	0.257846
SPAC22A12.11	dak1	dihydroxyacetone kinase Dak1	0.958631	0.145714
SPAC6F6.10c	arc2	actin cortical patch: ARP2/3 actin-organizing complex subunit Arc34	0.956797	0.0430752
SPAC3A11.06	mvp1	PX domain protein: vacuolar trafficking	0.95447	0.0779617
SPAC823.09c	0	L-asparaginase	0.952261	0.525555
SPBC14F5.12c	cbh2	centromere silencing: centromere binding protein Cbh2	0.951696	0.0825341
SPACUNK12.02c	cmk1	calcium/calmodulin-dependent protein kinase Cmk1	0.949911	0.0610107
SPCC14G10.03c	ump1	proteasome maturation factor Ump1	0.949296	0.285183
SPBC342.03	gas4	1,3-beta-glucan biosynthesis: GPI anchored protein	0.947766	0.0235751
SPBC1604.05	pgi1	glycolysis: glucose-6-phosphate isomerase	0.947122	0.217684
SPAC26F1.06	gpm1	glycolysis: monomeric 2,3-bisphosphoglycerate	0.941611	0.0660433
SPBC660.16	0	pentose phoshate shunt: phosphogluconate dehydrogenase, decarboxylating	0.940714	0.235076
SPAC12B10.16c	0	conserved hypothetical: DUF339 family protein	0.940686	0.222488
SPAC3C7.05c	0	glycosyl hydrolase family 76	0.938079	0.0928911
SPAC57A7.09	0	zinc finger protein	0.933867	0.510185
SPCC736.13	0	short chain dehydrogenase	0.932629	0.0128743
SPAC25A8.02	0	sequence orphan	0.928422	0.0560666
SPBC20F10.07	0	conserved hypothetical: GRAM domain protein	0.918393	0.237612
SPBC646.13	sds23	CBS domain protein	0.917638	0.0988855
SPAC15F9.02	seh1	nucleoporin	0.91469	0.186236
SPAC6F6.05	0	oligosaccharyltransferase epsilon subunit	0.9136	0.409813
SPAC12B10.12c	rhp41	DNA repair protein Rhp41	0.91281	0.201388
SPAC17H9.11	0	cofilin/tropomyosin family	0.908314	0.0103554
SPCC576.06c	0	tyrosine-tRNA ligase	0.907137	0.147871
SPAC2H10.02c	0	PDZ domain protein	0.906048	0.253339
SPCC4G3.07c	phf1	zinc finger protein	0.905737	0.0382377
SPAC6G10.09	0	glucosidase I Gls1	0.905686	0.26248
SPAC16E8.13	0	zinc finger protein	0.903796	0.13552
SPAC1F8.02c	0	glycoprotein	0.900069	0.401972
SPCC4B3.06c	0	NADPH-dependent FMN reductase	0.899702	0.133537
SPAC4H3.10c	pyk1	glycolysis: pyruvate kinase	0.899177	0.172354
SPBC409.14c	mrps17	mitochondrial ribosomal protein subunit S17	0.898924	0.222823
SPAC24C9.08	0	vacuolar carboxypeptidase	0.898247	0.158652
SPAC1F5.06	0	heat shock protein 70 family	0.896945	0.471226
SPAC1F7.09c	0	allantoicase	0.894425	0.496961
SPBC428.05c	arg12	amino acid/arginine biosynthesis: argininosuccinate synthase	0.890937	0.222335
SPAC1F5.02	0	redox homeostasis: thioredoxin family	0.890029	0.204665
SPAC4G9.19	0	DNAJ domain protein	0.887896	1.08124
SPBC2F12.12c	0	conserved hypothetical: human c19orf29 ortholog	0.886583	0.0448085
SPBC19C7.10	0	transcription factor	0.886124	0.171919
SPCC63.12c	0	20S proteasome component	0.879575	0.123883
SPBC713.10	tim16	TIM23 translocase complex subunit Tim16	0.879251	0.150742
SPAC13F5.02c	ptr6	transcription factor TFIID complex subunit Taf7	0.876616	0.197206
SPCC663.15c	0	conserved fungal protein: phosphoinositol binding	0.873003	0.187997
SPAC2E12.05	wtf1	wtf element, pseudogene	0.870455	0.479221
SPAC4F10.07c	atg13	autophagy associated protein Atg13	0.870063	0.0524332
SPBC30D10.05c	0	short chain dehydrogenase	0.867919	0.24722
SPAC13G6.10c	0	serine-rich protein	0.867377	0.0986736
SPAC23A1.15c	0	SNARE	0.864877	0.00244215
SPCC584.03c	0	RanGTP-binding protein	0.863632	0.198789
SPCC1739.10	mug33	conserved fungal protein	0.86003	0.116633
SPAC20G8.10c	0	phospholipid biosynthesis: beclin family protein	0.859389	0.190908
SPCC1183.03c	0	iron ion homeostasis: frataxin homolog	0.858674	0.152223
SPAC589.07c	0	WD repeat protein	0.858014	0.168075
SPAC1565.08	cdc48	AAA family ATPase	0.857639	0.133058
SPBC1198.05	0	guanylate kinase	0.856066	0.282308
SPAC31G5.17c	rps1001	40S ribosomal protein S10	0.855708	0.470301
SPACUNK4.10	0	2-hydroxyacid dehydrogenase	0.854047	1.31797
SPAC26H5.04	0	armadillo repeat protein	0.853718	0.303795
SPAC22E12.04	ccs1	metallochaperone	0.849793	0.125003
SPBP4H10.12	0	conserved protein	0.846315	0.278628
SPAC23G3.09	taf4	transcription factor TFIID complex subunit Taf4	0.844656	0.089674
SPBC21D10.10	0	bromodomain protein	0.842405	0.318055
SPBP18G5.02	0	phospholipid biosynthesis: CDP-diacylglycerol-glycerol-3-phosphate 3-phosphatidyltransferase	0.842231	0.23658
SPAPB1E7.09	ogm2	protein O-mannosyltransferase Ogm2	0.841284	0.219201
SPBC215.09c	erg10	ergosterol biosynthesis: acetyl-CoA C-acetyltransferase Erg10	0.840477	0.139289
SPCC777.06c	0	conserved hypothetical: hydrolase (predicted)	0.840294	0.197193
SPBC1711.15c	0	sequence orphan	0.83757	0.251954
SPCP1E11.03	0	arrestin family	0.836273	0.027019
SPAC26A3.16	dph1	UBA domain protein	0.835488	0.484931
SPAC5D6.04	0	auxin family	0.835267	0.341548
SPBC1D7.03	0	cyclin	0.832333	0.231715
SPAC1687.14c	0	EF hand	0.832264	0.1392
SPBC405.04c	ypt7	late endosome to vacuole transport: GTPase Ypt7	0.831235	0.253357
SPAC19A8.04	erg5	ergosterol biosynthesis: C-22 sterol desaturase	0.827106	0.0824367
SPCC1840.01c	mog1	Ran GTPase interacting protein Mog1	0.826871	0.0676702
SPBC215.13	0	glycoprotein	0.826463	0.0357766
SPBC337.02c	0	pseudogene	0.826428	0.305934
SPCC736.15	0	protein kinase inhibitor	0.825795	0.401527
SPCC188.13c	dcr1	RNA interference/centromere silencing: dicer	0.825295	0.0847194
SPCC1840.12	0	OPT oligopeptide transporter family	0.823789	0.167415
SPAC22A12.07c	ogm1	protein O-mannosyltransferase Ogm1	0.823705	0.0119115
SPCC576.12c	0	conserved hypothetical: DUF2008 family protein	0.823489	0.134938
SPBC3E7.02c	hsp16	heat shock protein	0.817528	0.348112
SPCC31H12.06	0	sequence orphan	0.817152	0.147785
SPAC19G12.07c	rsd1	RNA-binding protein	0.816948	0.82392
SPBP35G2.11c	0	zinc finger protein	0.816353	0.103191
SPBC1347.10	cdc23	DNA replication initiation: MCM-associated protein Mcm10	0.813316	0.182123
SPAC27E2.11c	0	glycoprotein	0.813011	0.152834
SPBC1A4.01	apc10	anaphase-promoting complex subunit Apc10	0.811045	0.705195
SPBC23G7.12c	rpt6	19S proteasome regulatory subunit	0.809905	0.0870111
SPBC11B10.08	0	conserved fungal protein	0.809613	0.133894
SPAC767.01c	vps1	dynamin family	0.808861	0.159686
SPAC1687.08	0	sequence orphan	0.807908	0.193465
SPBC216.05	rad3	ATR checkpoint kinase	0.807714	0.0738029
SPBC12C2.02c	ste20	HR1 repeat	0.807222	0.159047
SPBC776.05	0	membrane transporter	0.806742	0.0228123
SPAC222.05c	mss1	COX RNA-associated protein	0.806189	0.0659009
SPBC557.02c	0	conserved fungal protein	0.805116	1.31506
SPBC947.09	0	oxidative stress response: conserved hypothetical: ThiJ domain protein	0.804798	0.303705
SPCC24B10.21	tpi1	glycolysis: triosephosphate isomerase	0.803126	0.0711726
SPAC31A2.04c	0	20S proteasome component	0.801231	0.121673
SPCC1682.07	ssl1	transcription factor TFIIH complex subunit Ssl1	0.800398	0.234896
SPAC25B8.01	dap1	ergosterol biosynthesis:MAPR family steroid-binding protein	0.798306	0.0679681
SPAPB1E7.08c	0	membrane transporter	0.796475	0.12849
SPAC10F6.04	0	regulator of condensation	0.794544	0.201975
SPAC890.07c	rmt1	type I ribosomal protein arginine N-methyltransferase Rmt1	0.792624	0.185198
SPAC1782.05	0	phosphotyrosyl phosphatase activator homolog	0.788965	0.112052
SPBC21B10.03c	0	mRNA polyadenylation: ataxin-2 homolog	0.788496	0.0749502
SPCC1840.11	csl4	rRNA processing: exosome subunit Csl4	0.78805	1.32805
SPAC1805.02c	0	electron transfer flavoprotein beta subunit	0.785415	0.207451
SPBC646.05c	erg9	ergosterol biosynthesis: squalene synthase Erg9	0.784826	0.541956
SPCC4F11.02	ptc1	protein phosphatase 2C Ptc1	0.78337	0.169513
SPCC569.01c	0	conserved hypothetical: cell surface glycoprotein (predicted), DUF1773 family protein 5	0.782392	0.0695476
SPCC548.05c	0	zinc finger protein	0.779502	0.349507
SPBC646.07c	0	fatty acid biosynthesis: 3-oxo-5-alpha-steroid 4-dehydrogenase	0.779136	0.207084
SPBC1709.03	0	conserved fungal protein	0.777172	0.143038
SPAC31A2.13c	sft1	SNARE	0.775804	0.1812
SPBC56F2.12	ilv5	amino acid/isoleucine synthesis: acetohydroxyacid reductoisomerase	0.775409	0.677018
SPAPJ696.01c	vps17	sorting nexin	0.77386	0.0219481
SPAC29E6.09	0	sequence orphan	0.772153	0.094532
SPCC63.08c	ppk36	serine/threonine protein kinase Ppk36	0.772013	0.0827408
SPAC27D7.08c	0	conserved hypothetical: DUF890 family protein	0.771791	0.0500294
SPBC1289.03c	spi1	Ran GTPase Spi1	0.771095	0.073962
SPCC24B10.08c	0	histone acetyltransferase complex subunit	0.770999	0.149099
SPBC119.03	0	S-adenosylmethionine-dependent methyltransferase	0.770819	0.272877
SPBC18H10.17c	0	mitochondrial ribosomal protein subunit Mrp49	0.769657	0.117844
SPAC15E1.10	0	conserved hypothetical: PI31 proteasome regulator	0.769546	0.143382
SPBC2D10.07c	0	mitochondrial inner membrane peptidase complex	0.769151	0.0498465
SPAC688.04c	gst3	oxidative stress response: glutathione S-transferase	0.768023	0.288578
SPAC16E8.03	gna1	glucosamine-phosphate N-acetyltransferase	0.765636	0.20848
SPAC212.04c	0	DUF999	0.765534	0.167292
SPCC24B10.05	tim9	Tim9-Tim10 complex subunit Tim9	0.765439	0.138504
SPBC1271.02	stt3	oligosaccharyltransferase subunit Stt3	0.764385	0.414345
SPCC553.06	0	oligosaccharyltransferase subunit	0.763567	0.186452
SPCC757.04	0	transcription factor	0.761661	0.0738719
SPBC2D10.18	abc1	aerobic respiration: ABC1 family	0.759714	0.0612152
SPBC3E7.05c	0	conserved hypothetical: human mitofilin (IMMT) ortholog	0.758995	0.0493222
SPBC106.03	0	conserved hypothetical: DUF1776 family protein	0.758765	0.1708
SPAC24H6.06	sld3	DNA replication initiation: pre-initiation complex subunit Sld3	0.758617	0.242724
SPAC343.12	rds1	conserved fungal protein	0.756032	1.39421
SPAC4A8.02c	0	conserved hypothetical	0.755831	0.348691
SPAC23A1.10	ef1a-b	translation elongation factor EF-1 alpha	0.753161	0.144888
SPAC2F3.05c	0	aldo/keto reductase	0.753068	0.0933977
SPBC16H5.12c	0	calcineurin-like phosphoesterase	0.75203	0.122416
SPBC31A8.01c	cwl1	reticulon-like protein	0.750476	0.135869
SPBC887.06c	snx3	sorting nexin Snx3: late endosome to Golgi transport	0.750398	0.0932179
SPBC6B1.06c	ubp14	ubiquitin C-terminal hydrolase activity	0.750345	0.0708602
SPAPYUG7.02c	sin1	stress activated MAP kinase interacting protein Sin1	0.750026	0.0804298
SPAC25B8.19c	0	transcription factor	0.749804	0.264744
SPBC1198.14c	fbp1	fructose-1,6-bisphosphatase Fbp1	0.746526	1.03527
SPBC337.04	ppk27	serine/threonine protein kinase	0.746298	0.248151
SPAC13C5.05c	0	N-acetylglucosamine-phosphate mutase	0.74498	0.617449
SPBC4C3.10c	0	20S proteasome component	0.744453	0.359799
SPBC3H7.08c	0	conserved fungal protein	0.743461	0.415114
SPAC19G12.09	0	NADPH-dependent alpha-keto amide reductase	0.743392	0.644244
SPBC1271.04c	0	deoxyhypusine synthase	0.743265	0.135792
SPBC1604.07	atp4	F0-ATPase subunit	0.742547	0.0344537
SPCC285.09c	cgs2	cAMP-specific phosphodiesterase Cgs2	0.742445	0.16561
SPAC26H5.09c	0	oxidoreductase	0.741342	1.84874
SPAC2G11.10c	0	oxidative stress response: URM1 activating enzyme (predicted) rhodanese-like domain	0.739849	0.307582
SPBC1778.03c	0	vitamin metabolism: NADH pyrophosphatase	0.737269	0.127376
SPCC1753.04	tol1	3'(2'),5'-bisphosphate nucleotidase/inositol-1,4-bisphosphate 1-phosphatase	0.735557	0.0672243
SPAC19D5.02c	0	peroxisomal membrane protein Pex22	0.734208	0.284748
SPAC513.02	0	phosphoglycerate mutase family	0.730619	0.929991
SPAC4A8.09c	cwf21	mRNA splicing: complexed with Cdc5p	0.728576	0.0954965
SPAC15A10.12c	0	TRAPP complex subunit subunit2-like (predicted): ER-golgi vesicle transport	0.728521	0.145157
SPCC126.02c	pku70	telomere maintenance: Ku domain protein	0.726889	0.221883
SPCC663.17	wtf15	wtf element, pseudogene	0.72515	0.259019
SPBC119.09c	0	ORMDL family protein	0.724526	0.172323
SPCC4F11.04c	0	mannosyltransferase complex subunit	0.722285	0.796498
SPBC16C6.04	0	sequence orphan	0.720604	0.240611
SPBC1683.12	0	nicotinic acid plasma membrane transporter	0.718772	0.269865
SPAC664.12c	0	conserved hypothetical: LYR family protein	0.717768	0.178294
SPAC1565.06c	spg1	GTPase	0.717742	0.0550974
SPBP4H10.07	0	zinc finger protein	0.716693	0.134712
SPBC1703.04	mlh1	MutL family	0.716374	0.0460352
SPBC4.07c	rpt2	19S proteasome regulatory subunit	0.716192	0.151522
SPCC126.07c	0	zinc finger protein	0.715987	0.52928
SPBC16G5.01	rpn12	19S proteasome regulatory subunit	0.715029	0.173294
SPBC609.03	0	WD repeat protein	0.71492	0.0617766
SPAC15A10.06	0	CPA1 sodium ion/proton antiporter	0.712163	0.0543406
SPCC970.09	sec8	exocyst complex subunit Sec8	0.712104	0.0926893
SPBC215.15	sec13	COPII-coated vesicle component	0.711427	0.170598
SPBC887.15c	0	fatty acid biosynthesis: sphingosine hydroxylase	0.707817	0.249826
SPBC28F2.12	rpb1	DNA-directed RNA polymerase II large subunit	0.707703	0.0470588
SPBC119.02	ubc4	ubiquitin conjugating enzyme	0.706652	0.219933
SPBP4H10.17c	0	mitochondrial ribosomal small subunit	0.705753	0.29713
SPAC589.08c	dam1	mitotic spindle checkpoint: DASH complex subunit Dam1	0.705163	0.367685
SPAC19G12.03	cda1	chitin deacetylase Cda1	0.7049	0.0687781
SPBC409.12c	0	sequence orphan	0.703352	0.0694692
SPBC14F5.11c	mug186	sorting nexin Snx41: retrograde transport, endosome to Golgi	0.703002	0.0575298
SPBC28F2.08c	0	SEL1 repeat protein	0.702182	0.195949
SPBP35G2.02	0	conserved hypothetical: DUF1000 family protein	0.701558	0.163453
SPCC584.05	sec1	sec1 family	0.699709	0.148393
SPBC25H2.15	0	programmed cell death protein homolog (predicted)	0.698894	0.0393542
SPBC3D6.02	but2	neddylation pathway protein But2	0.698871	0.260401
SPBC19C2.06c	0	sequence orphan	0.697817	0.779138
SPBC776.15c	0	aerobic respiration: dihydrolipoamide S-succinyltransferase	0.695719	0.409747
SPBC337.15c	coq7	ubiquinone biosynthesis protein Coq7	0.694822	0.115241
SPAC9.13c	cwf16	mRNA splicing: splicing factor (predicted)	0.694684	0.535158
SPCC285.12	lsm7	mRNA splicing: U6 snRNP-associated protein	0.691588	0.356453
SPBC16G5.02c	0	ribokinase	0.691477	0.105461
SPAC19G12.02c	pms1	MutL family	0.688323	0.112955
SPBC30D10.03c	0	IMP 5'-nucleotidase	0.686532	0.310309
SPBC660.11	tcg1	telomere maintenance: single-stranded telomeric binding protein Tgc1	0.686506	0.318526
SPAC631.01c	acp2	actin cortical patch: F-actin capping protein beta subunit	0.684573	0.174546
SPAC22E12.05c	rer1	Rer1 family protein	0.684485	0.415517
SPBC337.11	0	mitochondrial peptidase	0.684469	0.56297
SPAC222.09	seb1	RNA-binding protein Seb1: termination of RNA polymerase II transcription, poly(A)-independent	0.683572	0.198962
SPBC20F10.05	0	conserved hypothetical: DUF1740 family protein	0.683456	0.21209
SPAP8A3.10	0	mitochondrial intermembrane space protein sorting protein (predicted)	0.682497	0.222799
SPBC27B12.14	0	mitochondrial membrane protein complex assembly protein	0.681604	0.158674
SPAC23H3.02c	ini1	mRNA splicing: RING finger-like protein	0.681528	0.126136
SPBPB2B2.03c	0	pseudogene	0.681461	0.782843
SPBC530.10c	anc1	adenine nucleotide carrier Anc1	0.680863	0.166205
SPBC3D6.11c	slx8	zinc finger protein	0.67841	0.237415
SPAC1F12.09	gpi17	phospholipid biosynthesis: pig-S	0.678055	0.462363
SPCC777.17c	0	mitochondrial ribosomal protein	0.67801	0.248679
SPAC1834.09	mug51	conserved fungal protein	0.677744	0.381491
SPAC1610.01	0	conserved hypothetical	0.677635	0.0826376
SPBP8B7.13	0	sequence orphan	0.677403	0.199816
SPBC2D10.08c	0	mitochondrial ribosomal protein subunit Yml6	0.676179	0.13887
SPBC36.09	sap61	mRNA splicing: zinc finger protein	0.675518	0.0158621
SPCC1322.08	srk1	MAPK-activated protein kinase Srk1	0.675052	0.0752608
SPCC553.10	0	glycoprotein	0.674829	1.52473
SPAC6F12.09	rdp1	RNA interference/centromere silencing: RNA-directed RNA polymerase Rdp1	0.67465	0.270692
SPAC1B3.14	vma3	V-type ATPase	0.673888	0.182908
SPBC32F12.12c	0	Golgi membrane protein involved in vesicle-medated transport (predicted)	0.671042	0.269997
SPCC61.05	0	S. pombe specific multicopy membrane protein family 1	0.670835	0.250048
SPBC1711.08	0	chaperone activator	0.670691	0.282511
SPAC19A8.13	usp101	mRNA splicing: U1 snRNP-associated protein	0.669551	0.24644
SPBC12C2.08	dnm1	dynamin family	0.668011	0.190988
SPBC1778.08c	arc3	actin cortical patch: ARP2/3 actin-organizing complex subunit Arc21	0.667706	0.00253289
SPAC823.16c	mug179	phosphatidylinositol 3,5-bisphosphate binding protein	0.662992	0.0936759
SPCC285.06c	wtf17	wtf element, pseudogene	0.662192	0.972285
SPCC63.05	0	protein phosphatase associated protein	0.660256	0.0204289
SPCC965.10	0	transcription factor	0.659756	0.126066
SPAC22H10.05c	0	mRNA polyadenylation: CF I component	0.659415	0.225962
SPAC630.08c	erg25	ergosterol biosynthesis: C-4 methylsterol oxidase	0.657897	0.12773
SPAC13G7.10	0	transcription factor	0.657777	0.15141
SPCC320.14	0	threo-3-hydroxyaspartate ammonia-lyase	0.65376	0.232096
SPAC750.06c	0	DUF999	0.652931	0.629167
SPBC577.09	0	WD repeat protein	0.650341	0.100471
SPBC428.15	0	GTP binding protein	0.647867	0.0235897
SPCC825.02	0	glucosidase II Gtb1	0.646641	0.295299
SPAC6B12.11	drc1	DNA replication initiation: DNA replication protein Drc1	0.645451	0.112333
SPCC1919.05	0	TPR repeat protein	0.644423	0.0305929
SPCC794.01c	0	pentose phoshate shunt: glucose-6-phosphate 1-dehydrogenase	0.643426	0.516442
SPBC776.09	ste13	ATP-dependent RNA helicase Ste13	0.63949	0.0247739
SPCC895.08c	0	conserved fungal protein	0.638862	0.055589
SPBC1861.09	ppk22	serine/threonine protein kinase	0.638113	0.201344
SPAC11D3.01c	0	conserved hypothetical (similar to N. crassa conidiation-specific protein 6)	0.637557	0.66573
SPCC320.04c	0	GTPase	0.635697	0.353206
SPCC330.12c	sdh3	aerobic respiration: succinate dehydrogenase	0.635333	0.151985
SPAC2F3.18c	0	conserved hypothetical	0.635045	0.244725
SPBC9B6.10	cdc37	chaperone	0.634883	0.230074
SPBC1604.21c	ptr3	ubiquitin activating enzyme	0.634773	0.130994
SPBC1539.04	0	conserved eukaryotic protein	0.634622	0.355928
SPCC4G3.05c	mus81	DNA replication initiation: Holliday junction resolvase subunit Mus81	0.633724	0.359979
SPAPB2B4.04c	pmc1	calcium signaling/homeostasis: P-type calcium ATPase	0.632606	0.131127
SPBC8E4.04	0	aldo/keto reductase	0.63109	0.19697
SPAC922.03	0	1-aminocyclopropane-1-carboxylate deaminase	0.629564	0.346073
SPAC167.07c	0	ubiquitin-protein ligase	0.627171	0.0573811
SPBC106.10	pka1	cAMP-dependent protein kinase catalytic subunit Pka1	0.627138	0.0219696
SPBC27.06c	mgr2	mitochondrial membrane protein Mgr1	0.624565	0.055835
SPAC343.18	0	zinc finger protein	0.62396	0.0432621
SPAC6G10.11c	ubi3	ribosomal-ubiquitin fusion protein	0.621962	0.133045
SPAC27D7.09c	0	conserved hypothetical: But2 family protein	0.621716	0.792165
SPBC21C3.20c	git1	C2 domain	0.621356	0.144342
SPBC4B4.02c	nca2	mitochondrial protein Nca2	0.621125	0.0890403
SPAC11E3.14	0	conserved hypothetical: breast cancer protein domain	0.620023	0.0663906
SPBC32F12.07c	0	zinc finger protein	0.61996	0.113183
SPBC4C3.04c	0	guanyl-nucleotide exchange factor activity	0.618236	0.192092
SPBC24C6.03	0	proline-tRNA ligase	0.615796	0.0854423
SPAC23A1.18c	mrp51	mitochondrial ribosomal protein subunit Mrp51	0.611538	0.153997
SPAC9G1.11c	spn4	septin	0.608546	0.253173
SPBC2D10.20	ubc1	ubiquitin conjugating enzyme	0.607702	0.236692
SPBC31F10.02	0	thioesterase superfamily protein	0.607685	0.0234477
SPAC31G5.11	pac2	cAMP-independent regulatory protein Pac2	0.604745	0.0705531
SPCC1795.01c	mad3	mitotic spindle checkpoint: mitotic spindle checkpoint protein Mad3	0.604532	0.246223
SPAC17A5.08	0	COPII-coated vesicle component	0.60433	0.240691
SPCC162.01c	0	mRNA splicing: U4/U6 x U5 tri-snRNP complex subunit (predicted)	0.603275	0.171455
SPBC725.04	0	oxalyl-CoA decarboxylase	0.601033	0.361639
SPAC1B3.20	0	sequence orphan	0.600397	0.0885181
SPAC1565.01	0	conserved fungal protein	0.598887	0.127345
SPBC18H10.15	ppk23	serine/threonine protein kinase Ppk23	0.598475	0.103025
SPAC1B3.07c	vps28	late endosome to vacuole transport: ESCRT I complex subunit	0.597891	0.27441
SPAC6F6.15	ypt5	GTPase Ypt5	0.595915	0.131281
SPAC5D6.07c	pxa1	late endosome to vacuole transport: PXA domain protein; golgi retrograde transport	0.595858	0.0986708
SPBC16A3.14	0	mitochondrial ribosomal subunit	0.59433	0.098295
SPBC36.02c	0	spermidine family transporter	0.593816	0.0589985
SPBC649.04	uvi15	UV-induced protein Uvi15	0.593578	0.444686
SPAC1F5.08c	yam8	calcium signaling/homeostasis: calcium transport protein	0.59356	0.232345
SPBC409.09c	mis13	kinetochore protein Mis13	0.592623	0.172872
SPCC1919.12c	0	peptidase family M28	0.591971	0.0807898
SPAC12G12.10	0	WD repeat protein	0.590899	0.256714
SPCC736.07c	0	conserved fungal protein	0.590462	0.349835
SPBC365.13c	hba1	oxidative stress response: Ran GTPase binding protein	0.590112	0.0655358
SPBC3H7.13	0	FHA domain	0.589944	0.0847314
SPAC23H3.14	0	LAlv9 family protein, involved in post Golgi transport	0.589099	0.0841668
SPCC1919.04	0	sequence orphan	0.588322	0.000850702
SPAC823.03	ppk15	serine/threonine protein kinase Ppk15	0.588311	0.322534
SPCC1795.02c	vcx1	calcium signaling/homeostasis: CaCA proton/calcium exchanger	0.587829	0.0593447
SPCC962.01	0	C2 domain	0.585959	0.190755
SPAC3G9.13c	msw1	tryptophan-tRNA ligase	0.585727	0.404687
SPAC26A3.13c	Tf2-4	transposable element	0.583253	0.149622
SPCC330.19c	0	sequence orphan	0.579789	0.132389
SPAC21E11.03c	pcr1	bZIP	0.579181	1.03017
SPBC18E5.07	0	sequence orphan	0.579038	0.0682056
SPCC11E10.02c	gpi8	phospholipid biosynthesis: pig-K	0.578464	0.431999
SPBC16D10.09	pcn1	DNA replication: PCNA	0.577425	0.320833
SPBC16G5.05c	0	MSP domain	0.576599	0.60537
SPBPJ4664.05	0	conserved yeast protein	0.575589	0.486562
SPCC576.05	0	SAC3/GANp family	0.574781	0.114936
SPBC8D2.12c	0	mitochondrial DNA binding protein (predicted)	0.574401	0.0853854
SPAC5D6.01	rps2202	40S ribosomal protein S15a	0.573569	0.235542
SPCC1235.06	sif1	Sad1 interacting factor 1	0.571583	0.270412
SPAC13C5.01c	0	20S proteasome component	0.571361	0.155852
SPCC622.11	0	conserved hypothetical: LMBR1-like membrane protein	0.569839	0.043225
SPAC17G8.12	0	sequence orphan	0.568184	0.149338
SPBC25H2.11c	0	bromodomain protein	0.567993	0.354764
SPCC417.15	0	dubious ORF	0.565765	0.278789
SPBC582.07c	rpn7	19S proteasome regulatory subunit	0.565653	0.241761
SPAC6F12.17	rna14	mRNA polyadenylation: mRNA cleavage and polyadenylation specificity factor component	0.564648	0.0366482
SPBC21H7.02	taf10	transcription factor TFIID complex subunit Taf10	0.563319	0.118274
SPAC17C9.12	0	MSP domain	0.563251	0.285961
SPAC23A1.14c	0	cystathionine gamma-synthase	0.562551	0.957248
SPBC11C11.10	0	pseudouridine synthase	0.561016	0.166119
SPAC11H11.05c	fta6	Sim4 and Mal2 associated	0.5609	0.0853367
SPBC106.01	mph1	mitotic spindle checkpoint: dual specificity protein kinase Mph1	0.558912	0.137532
SPCC24B10.17	0	emp24 family	0.556854	0.0357338
SPAC105.02c	0	ankyrin repeat protein	0.55681	0.0933827
SPCC622.17	apn1	AP endonuclease Apn1	0.555604	0.314973
SPAC4F10.19c	0	zinc finger protein	0.555255	0.783722
SPAC343.04c	gnr1	WD repeat protein	0.555079	0.0736397
SPAC977.17	0	MIP water channel	0.555062	0.574027
SPCC550.06c	hsp10	heat shock protein	0.554733	0.305845
SPBC21C3.14c	0	sequence orphan	0.55468	0.520731
SPBC3E7.09	0	Sad1-UNC-like C-terminal	0.554562	0.232848
SPAC3G6.02	dss1	mRNA export protein Dss1	0.553634	0.0520143
SPCC31H12.05c	sds21	serine/threonine protein phosphatase Sds21	0.552171	0.141931
SPBC36.10	0	mitochondrial intermembrane space protein sorting protein (predicted)	0.552058	0.0300473
SPBC32F12.11	tdh1	glycolysis/oxidative stress response: glyceraldehyde-3-phosphate dehydrogenase Tdh1	0.551172	0.0358961
SPCC338.14	0	adenosine kinase	0.551049	0.175145
SPAC644.08	0	haloacid dehalogenase-like hydrolase	0.550782	0.186371
SPBC16A3.08c	0	telomere maintenance: nuclear telomere cap complex subunit	0.550696	0.0688741
SPCC1281.03c	0	conserved hypothetical: DUF1077 family protein	0.549623	0.140132
SPCC320.12	0	mitochondrial inner membrane peptidase Atp23 (predicted)	0.546501	0.171869
SPAC30C2.07	0	glycoprotein	0.544539	0.169943
SPCC24B10.07	gad8	serine/threonine protein kinase Gad8	0.544096	0.323365
SPBC646.16	0	20S proteasome component	0.544035	0.0657717
SPAC23C11.03	0	rRNA processing: U3 snoRNP-associated protein Mpp1 (predicted)	0.543244	0.189344
SPCP20C8.01c	0	S. pombe specific families: cell surface glycoprotein (predicted), DUF2429 family	0.541027	0.0389886
SPBC2G2.11	0	N-myristoyltransferase 1	0.539649	0.169432
SPBC36.04	cys11	cysteine synthase	0.53881	0.228055
SPBC800.04c	rpl4301	60S ribosomal protein L37a	0.538762	0.028605
SPAC3H8.04	0	chromosome segregation protein (predicted)	0.538689	0.0927789
SPBC2A9.08c	sec22	SNARE	0.538315	0.504705
SPBC1778.09	0	GTPase activating protein	0.537356	0.157387
SPAC1A6.01c	0	zf-C2HC5 type zinc finger protein	0.537103	0.158229
SPCC970.06	0	cargo receptor for soluble proteins	0.536629	0.180047
SPCC18.18c	fum1	aerobic respiration: fumarate hydratase	0.535877	0.174603
SPAC26H5.11	0	spore wall protein	0.535494	0.101471
SPAC17G8.07	0	YEATS family protein	0.534489	0.20202
SPBC15C4.03	0	Rab geranylgeranyl-transferase escort protein	0.533879	0.31447
SPBC359.05	0	ABC transporter family	0.530867	0.201786
SPBP16F5.03c	0	phosphatidylinositol kinase	0.529374	0.0824461
SPBC25B2.01	0	GTP binding	0.529321	0.0636483
SPCC4G3.10c	rhp42	DNA repair protein Rhp42	0.529132	0.0270607
SPBC1861.04c	0	mRNA splicing: RNA-binding protein Prp24	0.52822	0.163141
SPBC32F12.01c	0	sphingomyelinase family	0.528087	0.134339
SPAC630.05	gyp7	GTPase activating protein	0.52778	0.0131508
SPAC227.09	0	folylpolyglutamate synthase	0.525733	0.0967704
SPBC16H5.05c	cyp7	mRNA splicing/protein folding: cyclophilin family peptidyl-prolyl cis-trans isomerase Cyp7	0.525192	0.0341751
SPAC9G1.07	0	sequence orphan	0.525135	0.317114
SPAC11D3.13	0	conserved hypothetical (ThiJ domain protein)	0.524972	0.192834
SPCC1020.14	Tf2-12	transposable element	0.523059	0.0687519
SPBC21D10.11c	nfs1	iron-sulfur cluster assembly protein Nfs1	0.522541	0.344906
SPAC13G7.11	0	aerobic respiration: mitochondrial inner membrane protein	0.521531	0.10556
SPAC15A10.05c	mug182	YjeF family protein	0.52149	0.816162
SPAC1F8.07c	0	pyruvate decarboxylase	0.521103	0.171799
SPAC10F6.07c	mug94	sequence orphan	0.518872	0.089546
SPAC25H1.07	0	conserved hypothetical: DUF1620 family protein	0.517658	0.285829
SPBC83.17	0	multiprotein bridging factor	0.517009	0.262469
SPAC4F10.20	grx1	oxidative stress response/redox homeostasis: glutaredoxin	0.51663	0.0893601
SPCC794.11c	0	actin cortical patch: ENTH/VHS domain protein Ent3	0.516111	0.22735
SPBC16E9.01c	php4	CCAAT-binding factor complex subunit Php4	0.515487	0.270847
SPAC57A10.14	sgf11	SAGA complex subunit	0.515422	0.323385
SPAC2E1P3.03c	Tf2-3	transposable element	0.515268	0.245221
SPBC4F6.17c	0	AAA family ATPase	0.514654	0.151776
SPBC337.12	0	zinc finger protein	0.513815	0.139886
SPAC167.08	Tf2-2	transposable element	0.513538	0.242316
SPBC4F6.08c	mrpl39	mitochondrial ribosomal protein subunit L39	0.51345	0.260719
SPBC1652.01	0	ribosomal RNA processing element (RRPE)-binding protein (predicted): STB3 homolog	0.513323	0.251843
SPAC8F11.08c	0	esterase/lipase	0.512937	0.086419
SPCC63.14	0	conserved fungal protein	0.512283	0.191701
SPAC20G4.05c	0	conserved hypothetical: UPF0061 family protein	0.512261	0.0635929
SPAC19B12.10	sst2	late endosome to vacuole transport: human AMSH protein homolog	0.510234	0.873736
SPCC4B3.09c	0	mitochondrial ribosomal protein subunit L12	0.51016	0.0369274
SPBP8B7.04	0	sequence orphan	0.509686	0.440758
SPCC297.06c	0	mitochondrial ribosomal protein subunit 8	0.50963	0.0368824
SPAP32A8.02	0	aldo/keto reductase	0.509383	0.121636
SPCC1235.10c	sec6	exocyst complex subunit Sec6	0.508832	0.0621489
SPBC1604.15	gpi16	phospholipid biosynthesis: pig-T	0.508285	0.101862
SPBPJ4664.01	dps1	decaprenyl diphosphate synthase subunit Dps1	0.507226	0.113144
SPAC144.02	0	transcription factor	0.50655	0.0317518
SPAC17G6.16c	ysh1	mRNA polyadenylation: mRNA cleavage and polyadenylation specificity factor complex subunit Ysh1	0.506287	0.194107
SPBC1709.18	tif452	translation initiation factor	0.505953	0.0734313
SPBC713.09	0	sequence orphan	0.50472	0.137963
SPAC1705.03c	ecm33	fungal cell wall: GPI anchored protein	0.504575	1.13223
SPBC725.02	mpr1	oxidative stress response: speedy; histidine-containing response regulator phosphotransferase Mpr1	0.504414	0.371885
SPAC15A10.08	ain1	alpha-actinin	0.503941	0.012598
SPBC1105.08	0	EMP70 family	0.502958	0.313327
SPAPJ691.03	0	DUF543	0.502737	0.229182
SPAC664.11	ssc1	heat shock protein 70 family	0.502561	0.257516
SPAC821.12	orb6	cell polarity/regulator of cell separation/cytokinesis: serine/threonine protein kinase Orb6	0.501724	0.232523
SPAC1783.07c	pap1	oxidative stress response: AP-1-like transcription factor	0.500231	0.144974
SPBC30D10.09c	0	TB2/DP1 domain	0.499642	0.185695
SPAC17H9.16	tom22	mitochondrial TOM complex subunit Tom22	0.499237	0.0667038
SPCC4G3.15c	not2	CCR4-Not complex subunit	0.498239	0.134512
SPAC31G5.16c	dpm1	phospholipid biosynthesis: dolichol-phosphate mannosyltransferase catalytic subunit Dpm1	0.497362	0.293494
SPCC1020.12c	0	xap-5-like protein	0.497104	0.235184
SPBC1198.09	ubc16	ubiquitin conjugating enzyme	0.496932	0.177296
SPCC1919.14c	bdp1	transcription factor TFIIIB complex subunit Bdp1	0.496299	0.0145865
SPBC9B6.02c	Tf2-9	transposable element	0.495415	0.24966
SPAC24C9.10c	mrp4	mitochondrial ribosomal protein subunit S2	0.495146	0.203834
SPAC6G9.11	syb1	synaptobrevin	0.494178	0.376667
SPAC8F11.03	msh3	MutS protein homolog 3	0.493102	0.159655
SPAC6F12.06	0	Rho GDP dissociation inhibitor	0.49202	0.260176
SPAC2C4.15c	ubx2	UBX domain	0.490311	0.0177727
SPBC947.10	0	zinc finger protein	0.490201	0.516694
SPBC29A10.10c	0	rRNA processing: tRNA-splicing endonuclease positive effector	0.489142	0.0125248
SPAC1F7.01c	spt6	SH2 domain	0.488358	0.100632
SPAC4F8.02c	mrpl40	mitochondrial ribosomal protein subunit L40	0.487636	0.0161081
SPCC191.07	cyc1	cytochrome c	0.484756	0.14845
SPBC2G2.14	0	sequence orphan	0.481863	0.291304
SPAC1002.09c	dld1	dihydrolipoamide dehydrogenase Dld1	0.481533	0.1109
SPAC11D3.11c	0	pseudogene	0.481137	0.431996
SPAC3G6.08	erv1	iron ion homeostasis: sulfhydryl oxidase	0.481119	0.512333
SPAC3H8.06	aur1	inositol phosphorylceramide synthase	0.480194	0.00711467
SPBC16C6.09	ogm4	protein O-mannosyltransferase Ogm4	0.480151	0.389767
SPAC32A11.03c	phx1	homeobox transcription factor Phx1	0.479677	0.135262
SPAC644.06c	cdr1	GIN4 family protein kinase Cdr1	0.478732	0.246626
SPAC6F6.16c	tpz1	telomere maintenance: Tppl homolog Tpz1: telomere capping	0.478538	0.0491925
SPBC557.03c	pim1	GDP/GTP exchange factor	0.478279	0.0982754
SPBC17G9.09	tif213	translation initiation factor 2	0.477781	0.330586
SPAC6G9.08	ubp6	ubiquitin family protein	0.475129	0.226528
SPBC29A10.11c	vps902	guanyl-nucleotide exchange factor activity	0.475121	0.103494
SPBC27B12.12c	0	metal ion transporter	0.474967	0.0467838
SPBC725.13c	psf2	DNA replication initiation: GINS complex subunit Psf2	0.473565	0.11594
SPAC15A10.02	taf12	transcription factor TFIID complex subunit A	0.469914	0.200089
SPAP8A3.06	0	mRNA splicing: U2AF small subunit	0.469755	0.000370063
SPAC3A12.17c	cys12	cysteine synthase	0.469374	0.281047
SPAC30D11.06c	0	conserved hypothetical: DUF300 family protein	0.468212	0.0894598
SPAPB17E12.11	0	N-oligosaccharyltransferase	0.467725	0.172192
SPAC20H4.10	ufd2	ubiquitin-protein ligase	0.46721	0.15081
SPAC19A8.11c	0	recombination protein Irc6 (predicted)	0.46704	0.0420312
SPAC24H6.10c	0	phospho-2-dehydro-3-deoxyheptonate aldolase	0.465691	0.349225
SPCP31B10.02	0	conserved eukaryotic protein	0.464912	0.562249
SPBC2A9.04c	0	Sir Antagonist ortholog	0.46475	0.545257
SPAC31A2.05c	mis4	adherin	0.464495	0.116758
SPAC4A8.14	prs1	ribose-phosphate pyrophosphokinase	0.463717	0.342278
SPBC216.06c	swi1	DNA replication initiation: replication fork protection complex subunit Swi1	0.463347	0.122683
SPAC4F8.11	0	WD repeat protein	0.463231	0.0254969
SPCC1827.08c	pof7	F-box protein	0.463079	0.05061
SPAC22F3.06c	0	Lon protease homolog	0.461331	0.120137
SPAC869.02c	0	nitric oxide dioxygenase	0.460877	0.466874
SPBC337.16	cho1	phospholipid biosynthesis: phosphatidyl-N-methylethanolamine N-methyltransferase	0.460054	0.0713213
SPAC19D5.10c	0	dubious ORF (sequence orphan)	0.459307	0.126083
SPAC328.10c	rps502	40S ribosomal protein	0.459156	0.00862052
SPAC1687.22c	puf3	RNA-binding PUMILIO protein: deadenylation-dependent decay	0.458933	0.247376
SPBC18E5.01	0	conserved hypothetical: cycloisomerase 2 family	0.45879	0.431648
SPCP1E11.04c	pal1	membrane associated protein Pal1	0.458715	0.0961718
SPBC1289.17	Tf2-11	retrotransposable element	0.457328	0.107128
SPBC3B9.01	0	Hsp70 nucleotide exchange factor	0.456399	0.312768
SPBC16G5.09	0	serine carboxypeptidase	0.456144	0.331857
SPAP27G11.14c	0	sequence orphan	0.456051	0.0274254
SPBC3F6.02c	0	ergosterol biosynthesis: 3 beta-hydroxysteroid dehydrogenase/delta 5-->4-isomerase	0.455924	0.143411
SPBC1198.03c	0	sequence orphan (cell tip/septum localization)	0.455291	0.196409
SPAC6F12.11c	sfc1	transcription factor TFIIIC complex A box associated subunit Sfc1	0.455085	0.682623
SPCC550.02c	cwf5	mRNA splicing: RNA-binding protein Cwf5	0.454878	0.0783351
SPBC6B1.10	prp17	mRNA splicing: WD repeat protein	0.453799	0.244172
SPAC57A7.10c	sec21	coatomer gamma subunit	0.453088	0.161617
SPAP8A3.12c	0	tripeptidylpeptidase	0.45271	0.36237
SPBC1709.17	0	folylpolyglutamate synthase	0.45199	0.092826
SPCC1442.16c	0	quinone oxidoreductase	0.451952	0.151162
SPBC800.09	sum2	G2/M transition checkpoint protein Sum2	0.451149	0.492604
SPAC19E9.01c	nup40	mitotic spindle checkpoint: nucleoporin	0.450611	0.117514
SPBC83.10	0	conserved hypothetical: human c15orf24 ortholog	0.450438	0.357692
SPCC1235.03	0	smr domain protein	0.450203	0.685901
SPBC3B8.11	rrn6	RNA polymerase I transcription factor subunit Rrn6 (predicted)	0.449803	0.271701
SPBC20F10.09	lsm5	rRNA processing/mRNA splicing: U6 snRNP-associated protein	0.449352	0.184743
SPBC83.16c	0	conserved protein	0.4478	0.383539
SPBC19C2.12	mrpl51	mitochondrial ribosomal protein subunit L51	0.447578	0.110315
SPBC25H2.02	ths1	threonine-tRNA ligase	0.446587	0.171018
SPBP19A11.07c	0	conserved hypothetical: human down-regulated in multiple cancers-1 homolog 2	0.446143	0.15219
SPCC794.02	wtf5	wtf element	0.446004	0.93595
SPAC22F8.11	plc1	phosphoinositide phospholipase C Plc1	0.445801	0.109476
SPCC63.06	0	WD repeat protein	0.445625	0.0249096
SPAC17C9.15c	0	sequence orphan	0.444991	0.0672749
SPBC1685.14c	0	Vid27 family protein	0.443515	0.677461
SPAC3F10.17	0	low temperature viability protein family	0.443495	0.119254
SPAC11E3.10	0	VanZ-like family protein	0.443213	0.151179
SPAPB15E9.03c	Tf2-5	transposable element	0.44281	0.244809
SPBC106.02c	srx1	oxidative stress response: sulphiredoxin	0.442507	0.291319
SPBP35G2.03c	sgo1	shugoshin	0.442411	0.21724
SPCC1840.05c	0	phosphomannomutase	0.442351	0.127669
SPCC965.04c	0	AAA family ATPase	0.442116	0.0436184
SPAC513.05	mns2	alpha-mannosidase	0.441573	0.236776
SPAC1687.09	0	ENTH/VHS domain protein (predicted): phosphoinositide-mediated signaling; calcium binding	0.440818	0.330186
SPBC106.05c	tim11	F0-ATPase subunit E	0.439879	0.0504289
SPBC1E8.04	Tf2-10-pseudo	transposable element	0.439477	0.0299786
SPBC336.11	0	GARP complex	0.439441	0.128983
SPAC23C11.06c	0	hydrolase (predicted)	0.438866	0.0406828
SPCC645.05c	myo2	myosin II heavy chain	0.437162	0.186485
SPBC651.02	0	carbon-nitrogen hydrolase family	0.436392	0.222072
SPAC27E2.08	Tf2-6	transposable element	0.436239	0.306952
SPAC323.04	0	AAA family ATPase	0.436046	0.095983
SPBC15D4.10c	amo1	cell polarity: nuclear rim protein Amo1	0.435646	0.186073
SPAC2G11.05c	0	BRO1 domain protein	0.435591	0.0909729
SPAC1006.09	win1	MAP kinase kinase kinase Win1	0.435332	0.133097
SPBC16C6.06	pep1	corting receptor for CPY	0.435189	0.231554
SPCC548.06c	ght8	hexose transporter	0.434093	0.320311
SPBC4B4.06	vps25	late endosome to vacuole transport: ESCRT II complex subunit Vps25	0.434004	0.11892
SPAC16A10.01	0	conserved hypothetical: DUF1212 family protein	0.433539	0.374119
SPCC1235.15	dga1	diacylglycerol O-acyltransferase	0.432976	0.233734
SPBC19C2.09	sre1	ergosterol biosynthesis: membrane-tethered transcription factor	0.432654	0.274395
SPAC13G6.01c	rad8	G1/S transition:ubiquitin-protein ligase	0.432379	0.08569
SPBC646.11	cct6	chaperonin-containing T-complex zeta subunit Cct6	0.432034	0.619058
SPBC16H5.06	rip1	ubiquinol-cytochrome-c reductase complex subunit 5	0.43199	0.250128
SPBC409.20c	psh3	ER chaperone SHR3 homologue Psh3	0.43193	0.227496
SPBP18G5.03	toc1	Tor Complex Tor2 interacting protein 1	0.431751	0.156234
SPAC227.15	0	protein phosphatase regulatory subunit	0.430624	0.359223
SPCC794.08	0	conserved hypothetical: HEAT repeat protein	0.430607	0.303209
SPBC1271.03c	0	phosphoprotein phosphatase	0.429664	0.0423729
SPCC4G3.19	alp16	gamma tubulin complex	0.429182	0.135286
SPCC569.06	0	S. pombe specific multicopy membrane protein family 1	0.426854	0.0685949
SPAC23G3.11	rpn6	19S proteasome regulatory subunit	0.426704	0.0235135
SPBC15D4.08c	0	dubious ORF	0.426129	0.291322
SPCC285.11	ucp10	UBA domain protein	0.425991	0.107149
SPBC16E9.05	erg6	ergosterol biosynthesis: delta-sterol C-methyltransferase	0.42572	0.17416
SPAC607.10	spo3	sporulation protein Spo3	0.425145	0.00870723
SPAC23A1.16c	0	RNA polymerase II-associated protein Rtr1 (predicted)	0.42367	0.308864
SPAC4H3.13	0	transcription factor Pcc1 (predicted)	0.423246	0.112165
SPAC144.16	0	conserved hypothetical: DUF59 family protein	0.422793	0.120796
SPBC543.07	pek1	MAP kinase kinase Pek1	0.420936	0.141674
SPAC23H4.08	0	interacts with RNA Polymerase II	0.420738	0.142457
SPAC1142.06	0	ATPase	0.420718	0.154107
SPAC20G4.03c	hri1	eIF2 alpha kinase Hri1	0.420013	0.475579
SPBP4H10.21c	sld5	DNA replication initiation: GINS complex subunit Sld5	0.419763	0.110984
SPAC144.08	0	co-chaperone	0.419129	0.13971
SPBC1685.08	0	zinc finger protein	0.418583	0.163808
SPCPB16A4.05c	0	urease accessory protein UREG	0.418242	0.359889
SPAPB17E12.12c	0	mitochondrial transporter	0.417723	0.481325
SPAC27E2.03c	0	GTP binding	0.416246	0.163641
SPAC16A10.08c	mug74	sequence orphan	0.416178	0.167294
SPBC409.06	uch2	ubiquitin C-terminal hydrolase activity	0.416014	0.0205092
SPBC365.06	pmt3	centromere silencing: SUMO	0.415216	0.0233149
SPAC694.02	0	DEAD/DEAH box helicase	0.414906	0.122035
SPBC17D1.01	0	transcriptional regulatory protein Spp41	0.413901	0.260892
SPCC576.16c	wtf22	wtf element, pseudogene	0.413083	1.01927
SPBC660.17c	0	sequence orphan	0.412008	0.116434
SPAC959.02	sec17	alpha SNAP	0.411549	0.126747
SPBC146.04	0	Erv1/Alr family	0.411418	0.348922
SPCPB16A4.06c	0	sequence orphan	0.410601	0.0904308
SPBC21C3.12c	0	conserved hypothetical: DUF953 family protein	0.410323	0.200152
SPAC607.05	rpn9	19S proteasome regulatory subunit	0.410259	0.465286
SPBC21B10.02	0	sequence orphan	0.410259	0.155856
SPAC11E3.12	0	conserved eukaryotic protein	0.409804	0.0484268
SPAC17A5.09c	0	protein phosphatase regulatory subunit Glc9 (predicted)	0.409105	0.343478
SPCC188.06c	srp54	signal recognition particle subunit Srp54	0.407821	0.160916
SPBCPT2R1.04c	0	DUF999	0.407553	0.667931
SPBC1778.06c	fim1	actin cortical patch/cell polarity: fimbrin	0.407432	0.188202
SPAC26A3.05	chc1	clathrin heavy chain Chc1	0.407408	0.0200021
SPCC1322.05c	0	fatty acid biosynthesis: leukotriene A-4 hydrolase	0.407154	0.258039
SPAC18G6.01c	0	conserved hypothetical: Chalcone-flavanone isomerase	0.406016	0.191548
SPAC17A5.16	0	conserved hypothetical: human down-regulated in multiple cancers-1 homolog 3	0.405852	0.213918
SPCC188.11	prp45	mRNA splicing: transcriptional regulator Prp45	0.405455	0.0520799
SPAPB8E5.02c	rpn502	19S proteasome regulatory subunit Rpn502	0.404543	0.038323
SPAC16C9.01c	0	conserved hypothetical: carbohydrate kinase (predicted)	0.403934	0.358871
SPBC14C8.04	0	amino acid/isoleucine synthesis: acetolactate synthase regulatory unit	0.403401	0.139073
SPBC146.09c	lsd1	oxidoreductase	0.402369	0.242476
SPAPB1A10.07c	0	sphingolipid biosynthesis protein (predicted)	0.401775	0.338637
SPCC663.10	0	conserved hypothetical: methyltransferase, DUF1613 family (predicted)	0.401294	0.23265
SPBC11B10.06	sws1	zinc finger protein	0.400243	0.292422
SPBC1271.12	kes1	oxysterol binding protein	0.400116	0.305461
SPCC1620.07c	0	conserved hypothetical: lunapark homolog	0.399741	0.0569973
SPAC23C4.10	sec2	guanyl-nucleotide exchange factor activity	0.39952	0.177415
SPCC1450.16c	0	triacylglycerol lipase	0.398848	0.128677
SPAP8A3.03	0	zinc ion homeostasis: ZIP zinc transporter domain	0.398569	0.532146
SPAC5D6.05	38971	mediator complex subunit Pmc6	0.398334	0.107689
SPAC5D6.12	0	mitochondrial translation protein (predicted)	0.398124	0.0921124
SPBC839.09c	mrp21	mitochondrial ribosomal protein subunit Mrp21	0.398074	0.0336041
SPAC22G7.10	0	mRNA polyadenylation: mRNA cleavage and polyadenylation specificity factor complex subunit, Fip1 homolog (predicted)	0.395466	0.241224
SPAC1783.01	0	FAD binding protein	0.394886	0.101728
SPBC1198.07c	0	mannan endo-1,6-alpha-mannosidase	0.394708	0.468355
SPCC1672.08c	tfa2	transcription factor TFIIE beta subunit Tfa2	0.394461	0.375998
SPBC12D12.03	cct1	chaperonin-containing T-complex alpha subunit Cct1	0.392282	0.292498
SPAC27E2.10c	rfc3	DNA replication: DNA replication factor C complex subunit Rfc3	0.391929	0.170626
SPBC106.16	0	20S proteasome component	0.391324	0.207158
SPAC1D4.06c	csk1	cyclin-dependent kinase activating kinase Csk1	0.390692	0.0575085
SPAC6F6.12	0	autophagy associated protein Atg24 (predicted)	0.390182	0.189739
SPBC13G1.13	tfb2	transcription factor TFIIH complex subunit Tfb2	0.390103	0.2108
SPCC4B3.02c	0	Golgi transport protein	0.389734	0.489105
SPBP23A10.14c	ell1	RNA polymerase II transcription elongation factor	0.389338	0.137269
SPAC19G12.15c	tpp1	trehalose-6-phosphate phosphatase Tpp1	0.389083	0.201361
SPAC688.09	0	pyrimidine nucletide transporter	0.388938	0.132902
SPBC18H10.02	lcf1	long-chain-fatty-acid-CoA ligase Lcf1	0.38877	0.260333
SPBC1289.07c	rpc40	DNA-directed RNA polymerase I and III subunit Rpc40	0.388457	0.0781389
SPAC1834.02	aro1	pentafunctional aromatic polypeptide Aro1	0.387594	0.0511841
SPCC594.04c	0	steroid oxidoreductase superfamily protein	0.38693	0.106931
SPCC1682.03c	mug174	meiotically upregulated gene Mug174	0.386398	0.60529
SPBC11C11.01	0	RNA-binding protein	0.386224	0.581501
SPAC4G9.15	0	fatty acid biosynthesis: ketoreductase	0.386094	0.214738
SPBC1348.01	0	DUF999	0.385384	0.972909
SPAC11E3.11c	0	guanyl-nucleotide exchange factor activity	0.385294	0.045287
SPBC3E7.10	fma1	methionine aminopeptidase	0.385106	0.417995
SPBC25B2.04c	0	mitochondrial ribosome assembly protein	0.384849	0.0712233
SPCC4G3.12c	0	zinc finger protein	0.384616	0.37889
SPAC11D3.16c	0	oxidative stress response: sequence orphan	0.383042	0.12713
SPBC26H8.02c	sec9	SNARE	0.382734	0.0916131
SPAC227.14	0	nicotinamide riboside kinase (predicted)	0.382217	1.12739
SPAC31G5.13	rpn11	19S proteasome regulatory subunit	0.382216	0.220831
SPBC11B10.07c	ivn1	CDC50 domain protein	0.382167	0.966942
SPAC328.02	0	UBA domain protein	0.381072	0.156941
SPBC16G5.18	erg24	ergosterol biosynthesis: C-14 sterol reductase Erg24	0.380965	0.311304
SPCC1739.09c	cox13	aerobic respiration: cytochrome c oxidase subunit VIa	0.380937	0.0995968
SPBC1734.12c	alg12	phospholipid biosynthesis: dolichyl pyrophosphate Man7GlcNAc2 alpha-1,3-glucosyltransferase Alg12	0.380877	0.354624
SPAC19D5.09c	Tf2-8	transposable element	0.380533	0.149018
SPBC660.09	mug168	sequence orphan	0.38017	0.0749903
SPCC285.08	ret2	coatomer delta subunit	0.379372	0.142231
SPBC1683.07	mal1	alpha-glucosidase Mal1	0.379314	0.0252168
SPAC1F7.04	rho1	cell polarity/1,3-beta-glucan biosynthesis: Rho family GTPase Rho1	0.379271	0.0247563
SPAC23A1.09	0	mRNA splicing: rrm RNA recognition motif	0.378744	0.413277
SPBC1604.16c	0	RNA-binding protein, G-patch type (predicted)	0.378249	0.112688
SPCC132.01c	0	conserved hypothetical: DUF814 family protein	0.377935	0.168095
SPAC57A7.05	0	conserved protein (fungal and plant)	0.377746	0.0974333
SPBC2D10.10c	fib1	rRNA processing: fibrillarin	0.377147	0.226185
SPCC70.08c	0	rRNA methyltransferase	0.377099	0.141741
SPAC12B10.02c	0	sequence orphan	0.377068	0.319384
SPBC1718.04	0	phospholipid biosynthesis: glycerol-3-phosphate O-acyltransferase	0.375253	0.165138
SPBC15D4.09c	0	cystathionine gamma-synthase	0.375175	0.162547
SPCC16C4.06c	0	tRNA pseudouridylate synthase	0.374053	0.095508
SPBC2G2.03c	sbh1	translocon beta subunit Sbh1	0.373013	0.234652
SPCC1884.02	nic1	NiCoT heavy metal ion transporter	0.372836	0.158765
SPAC24H6.11c	0	sulfate transporter	0.372618	0.0440685
SPBC4B4.09	prp39	mRNA splicing: U1 snRNP-associated protein	0.372075	0.0230214
SPAC8C9.17c	spc34	DASH complex subunit Spc34	0.37198	0.134924
SPBC3B8.04c	0	membrane transporter	0.371185	0.183482
SPAC9.04	Tf2-1	retrotransposable element	0.370921	0.138796
SPBC23G7.14	0	sequence orphan	0.370907	0.083271
SPBC1683.11c	0	isocitrate lyase	0.369657	0.377705
SPAC26F1.03	pda1	glycolysis: pyruvate dehydrogenase e1 component	0.368868	0.405714
SPBC530.05	0	transcription factor	0.368557	0.0601306
SPBC691.02c	0	RINT1 family protein: retrograde vesicle-mediated transport, Golgi to ER	0.367191	0.15322
SPBC16H5.04	0	mitochondrial membrane protein	0.36662	0.122043
SPCC1494.11c	Tf2-13-pseudo	retrotransposable element: pseudogene	0.36535	0.361198
SPBC2G2.04c	mmf1	YjgF family protein Mmf1: mitochondria genome maintenance	0.365039	0.107136
SPCC1259.15c	ubc11	ubiquitin conjugating enzyme E2-C	0.364728	0.0318908
SPAC1296.06	0	NADPH cytochrome reductase	0.364424	0.0654528
SPAC19A8.10	0	zinc finger protein	0.364299	0.104942
SPBC4B4.03	rsc1	bromodomain protein	0.364275	0.120088
SPBC14C8.03	fma2	methionine metallopeptidase	0.363524	0.264988
SPAC1250.07	sfc7	TFIIIC subunit (pol III transcription)	0.363116	0.224242
SPBP8B7.03c	rpl402	60S ribosomal protein L2	0.361641	0.270971
SPAC6G9.16c	0	sequence orphan	0.361431	0.609912
SPAC26H5.10c	tif51	translation initiation factor eIF5A	0.361417	0.128865
SPCC70.04c	0	sequence orphan	0.360438	0.551253
SPCC24B10.15	0	PINc domain	0.359453	0.020554
SPCC1442.05c	0	mitochondrial protein	0.358701	0.175993
SPAC17G6.09	sec62	ER protein translocation subcomplex subunit Sec62	0.358572	0.421756
SPBC15D4.15	pho2	4-nitrophenylphosphatase	0.358233	0.0937538
SPBC651.09c	0	RNA polymerase II associated Paf1 complex	0.357529	0.189631
SPCC1739.04c	0	sequence orphan	0.355911	0.224236
SPCC1840.06	atp5	F0-ATPase delta subunit	0.355146	0.179266
SPAC11E3.07	vma4	V-type ATPase	0.355123	0.055979
SPAC31A2.09c	apm4	AP-2 adaptor complex subunit Apm4	0.354817	0.100381
SPAC1805.15c	pub2	ubiquitin-protein ligase	0.354113	0.147532
SPCC550.09	0	pex24 family	0.353789	0.237119
SPBCPT2R1.01c	0	DUF999	0.351188	0.550547
SPAC10F6.14c	0	ABC1 kinase family protein	0.350931	0.0227591
SPAC23D3.06c	nup146	nucleoporin	0.348309	0.400601
SPAC6F6.08c	cdc16	mitotic spindle checkpoint: two-component GAP for GTPase spg1	0.348135	0.27615
SPAC2F7.17	0	peptide chain release factor	0.347594	0.216744
SPBC21B10.07	0	fungal cell wall: glycosyl hydrolase family 16	0.347592	0.129077
SPAP14E8.05c	0	conserved hypothetical: UPF0136 family protein	0.346915	0.188992
SPBP19A11.03c	mts4	19S proteasome regulatory subunit	0.346904	0.060119
SPBC21C3.08c	0	ornithine aminotransferase	0.346537	0.207846
SPBC18H10.08c	ubp4	ubiquitin C-terminal hydrolase activity	0.346431	0.023977
SPBC29A3.01	0	heavy metal ATPase	0.346372	0.269489
SPBC25B2.10	0	Usp	0.346184	0.0556166
SPAC13D1.01c	Tf2-7	retrotransposable element	0.345418	0.091367
SPAC732.01	vma11	V-type ATPase	0.344631	0.34035
SPBC119.07	ppk19	serine/threonine protein kinase	0.343514	0.170785
SPBC6B1.09c	nbs1	FHA domain	0.343066	0.0802393
SPBC21C3.06	0	sequence orphan	0.342886	0.311508
SPAC17A5.14	exo2	rRNA processing: exonuclease II	0.342395	0.175872
SPAC3A12.14	cam1	calmodulin	0.342213	0.20176
SPAC16E8.07c	vph1	V-type ATPase	0.341429	0.10704
SPAC3C7.01c	0	inositol polyphosphate phosphatase	0.340818	0.281131
SPAC56F8.11	spc3	signal peptidase subunit	0.340532	0.142591
SPBC21.07c	ppk24	serine/threonine protein kinase Ppk24	0.340473	0.220532
SPCC965.05c	thp1	uracil DNA N-glycosylase Thp1	0.339852	0.116109
SPAC6G9.07c	arc4	actin cortical patch: ARP2/3 actin-organizing complex subunit Arc4	0.339654	0.371168
SPAC13G7.12c	0	phospholipid biosynthesis: choline kinase	0.339387	0.00942058
SPBC30D10.08	mgm101	mitochondrial nucleoid protein	0.339019	0.150639
SPCC737.05	0	pex24 family	0.338646	0.0517161
SPAC23A1.05	0	sequence orphan	0.338598	0.336727
SPAC3A12.06c	0	sodium/calcium exchanger	0.338328	0.490926
SPAC3A12.02	0	inorganic pyrophosphatase	0.33802	0.300319
SPAC24B11.12c	0	P-type ATPase	0.337444	0.230121
SPCC18B5.06	erf1	translation release factor eRF1	0.337318	0.250647
SPAC17G6.07c	0	SNARE	0.337229	0.0365077
SPBC31F10.14c	hip3	centromere silencing: TPR repeat protein	0.336279	0.182788
SPBC216.01c	0	DNA damage response protein (predicted)	0.33568	0.204503
SPBP4H10.20	nhm1	m7G(5')pppN diphosphatase (predicted): deadenylation-dependent decapping and decay of mRNA	0.335333	0.0887562
SPCC553.02	0	vitamin metabolism: glutamine-dependent NAD	0.3349	0.33771
SPCC18B5.07c	nup61	mitotic spindle checkpoint: nucleoporin	0.334848	0.145535
SPAC644.18c	bet3	TRAPP	0.334591	0.0159307
SPBC530.08	0	transcription factor	0.334323	0.14724
SPAC1751.03	0	translation initiation factor eIF3m	0.333679	0.272225
SPAC19A8.15	trp2	tryptophan synthase	0.333471	0.348368
SPAC22H10.02	0	conserved fungal protein	0.332938	0.239498
SPAC6F12.02	rst2	transcription factor Rst2	0.332902	0.0494428
SPBP8B7.18c	0	vitamin metabolism: phosphomethylpyrimidine kinase	0.332869	0.311027
SPAC17C9.07	alg8	glucosyltransferase Alg8	0.332694	0.0592083
SPBC17A3.10	pas4	zinc finger protein	0.332587	0.0243076
SPCC550.07	0	acetamidase	0.331225	0.836873
SPAC2E1P3.01	0	zinc binding dehydrogenase	0.331175	0.500973
SPAC24C9.04	0	sequence orphan	0.330763	0.0460382
SPBC6B1.02	ppk30	actin cortical patch: Ark1/Prk1 family protein kinase Ppk30	0.330579	0.379667
SPAC8C9.15c	tif225	translation initiation factor eIF2B epsilon subunit	0.330358	0.136962
SPBC409.05	skp1	SCF ubiquitin ligase complex	0.329918	0.268795
SPAC9.03c	brr2	mRNA splicing: snRNP U5 complex subunit Brr2	0.329749	0.195698
SPAC29E6.05c	0	oxidative stress response: peptide methionine sulfoxide reductase	0.329428	0.194993
SPAC24H6.04	hxk1	glycolysis/pentose phoshate shunt: hexokinase 1	0.329314	0.247869
SPBC16E9.12c	pab2	poly(A) binding protein	0.329167	0.0912018
SPCC736.10c	mrps8	mitochondrial ribosomal protein subunit S8	0.328607	0.0802446
SPAPB1A10.09	ase1	microtubule movement: microtubule-associated protein Ase1	0.327559	0.104469
SPBC646.15c	0	Pex16 family peroxisome import protein (predicted)	0.327402	0.0859131
SPAC1F7.07c	fip1	iron ion homeostasis: iron permease	0.327059	0.0496426
SPAC29E6.01	pof11	F-box protein	0.326813	0.307302
SPBC119.10	0	asparagine synthetase	0.326412	0.0875799
SPCC16A11.12c	ubp1	ubiquitin C-terminal hydrolase activity	0.326358	0.0380687
SPBC4F6.18c	arf1	ADP-ribosylation factor	0.326111	0.235004
SPCC1281.06c	0	fatty acid biosynthesis: acyl-coA desaturase	0.325487	0.410923
SPAC2F3.14c	0	conserved fungal protein	0.325253	0.0235501
SPAC1B3.08	0	PINT/PCI domain	0.324453	0.298578
SPAC23C4.05c	0	conserved hypothetical: LEA domain protein	0.322501	0.238208
SPBC20F10.08c	0	conserved eukaryotic protein	0.322291	0.0913041
SPAC1A6.07	0	fungal cell wall: proline-rich protein	0.321183	0.131691
SPAPB2B4.02	grx5	oxidative stress response/redox homeostasis: monothiol glutaredoxin	0.321	0.315105
SPAC14C4.10c	0	Nudix family hydrolase	0.319477	0.0571028
SPCC965.09	0	hydrolase	0.319266	0.0432938
SPAC1782.06c	0	prohibitin	0.318321	0.381882
SPAC3A11.09	0	sodium/hydrogen exchanger family	0.318284	0.229378
SPBC4.05	mlo2	zinc finger protein	0.317852	0.0578838
SPCC1919.15	0	zinc finger protein	0.317498	0.306101
SPBC1711.12	0	dipeptidyl peptidase	0.31733	0.0397463
SPBC16C6.02c	vps1302	late endosome to vacuole transport: chorein homolog	0.316847	0.154344
SPAC12G12.12	0	NST UDP-galactose transporter	0.316206	0.0605477
SPAC2F3.02	0	ER protein translocation subcomplex subunit	0.316194	0.146364
SPAC1296.01c	0	phosphoacetylglucosamine mutase	0.315694	0.154344
SPAC4G8.05	ppk14	serine/threonine protein kinase	0.315601	0.259568
SPCC14G10.01	0	dephospho-CoA kinase	0.315365	0.189146
SPBC577.14c	spa1	ornithine decarboxylase antizyme Spa1	0.31449	0.210267
SPAC12G12.11c	0	conserved hypothetical: DUF544 domain, interacts with SPB sad1	0.313992	0.264059
SPAC17C9.05c	pmc3	mediator complex subunit Pmc3	0.313963	0.208528
SPAP8A3.09c	paa1	protein phosphatase regulatory subunit Paa1	0.313097	0.204192
SPAC15A10.11	ubr11	ubiquitin-protein ligase	0.313088	0.113884
SPBC336.06c	rnh1	ribonuclease H Rnh1	0.312988	0.156622
SPBC15D4.07c	atg9	autophagy associated protein Atg9	0.312872	0.224824
SPBC16G5.04	mrpl23	mitochondrial ribosomal protein subunit L13	0.312591	0.188436
SPAC8C9.16c	mug63	oxidative stress response: mitochondrial protein	0.311892	0.316216
SPCC622.18	rpl6	60S ribosomal protein L6	0.311777	0.106056
SPBP8B7.07c	set6	histone lysine methyltransferase Set6	0.311738	0.0337334
SPAC1565.02c	0	GTPase activating protein	0.309771	0.0919096
SPBC1921.05	ape1	aminopeptidase	0.308879	0.0294075
SPAC9E9.11	plr1	vitamin metabolism: pyridoxal reductase	0.308846	0.274698
SPAC2F3.11	0	exopolyphosphatase	0.308798	0.113023
SPAC22H12.04c	rps102	40S ribosomal protein S3a	0.308242	0.143461
SPCC1919.06c	wtf25	wtf element	0.306959	0.495167
SPAC824.07	0	hydroxyacylglutathione hydrolase	0.306243	0.176066
SPAC13D6.02c	byr3	zinc finger protein	0.305908	0.0777166
SPAC4F8.06	0	mitochondrial ribosomal protein subunit S12	0.305307	0.477975
SPBC29A3.02c	his7	phosphoribosyl-AMP cyclohydrolase/phosphoribosyl-ATP pyrophosphohydrolase His7	0.304533	0.309462
SPAC22F8.08	0	GTPase activating protein	0.304228	0.213941
SPBC1921.07c	0	SAGA complex associated protein	0.304094	0.142971
SPBC660.08	0	sequence orphan (mitochondrion): role in meiosis	0.303941	0.159585
SPAC57A10.08c	0	esterase/lipase	0.303407	0.25321
SPBC30D10.12c	rsm27	mitochondrial ribosomal protein subunit S27	0.303151	0.0424902
SPBC4C3.07	0	translation initiation factor eIF3f	0.302524	0.0256255
SPAC23D3.14c	aah2	alpha-amylase	0.302488	0.127828
SPAC589.10c	0	ribosomal-ubiquitin fusion protein	0.301897	0.748261
SPBC23G7.13c	0	urea transporter	0.301551	0.0249794
SPAC6B12.10c	spp1	telomere maintenance: DNA primase catalytic subunit Spp1	0.301462	9.24e-05
SPAC9E9.15	0	conserved hypothetical: CIA30 family protein	0.301074	0.456326
SPBC31E1.01c	atg2	transcription factor	0.300636	0.176922
SPBC29A10.15	orc1	DNA replication initiation: origin recognition complex subunit Orc1	0.300578	0.114566
SPAC1805.08	dlc1	microtubule movement: dynein light chain Dlc1	0.299851	0.0571321
SPAC23G3.02c	sib1	iron ion homeostasis: ferrichrome synthetase Sib1	0.299207	0.148464
SPCC338.15	0	dolichyl-di-phosphooligosaccharide-protein glycotransferase subunit	0.299206	0.264556
SPBC365.20c	0	vitamin metabolism: nicotinamidase	0.299154	0.286504
SPAC2G11.13	atg22	autophagy associated protein	0.297802	0.108735
SPBP23A10.04	apc2	anaphase-promoting complex subunit Apc2	0.297551	0.102219
SPBC12C2.13c	fnx1	MFS multidrug efflux transporter	0.296804	0.0361162
SPAC1142.07c	vps32	late endosome to vacuole transport: SNF7 family class E vps	0.294653	0.213812
SPAC22E12.17c	glo3	GTPase activating protein	0.293476	0.00912121
SPAC343.15	0	tRNA isopentenyltransferase	0.293223	0.13464
SPCC1739.13	ssa2	heat shock protein 70 family	0.293161	0.141592
SPBC543.05c	0	inorganic anion exchanger	0.292664	0.203712
SPBC543.09	0	respiratory chain complex assembly protein	0.292399	0.367378
SPAC11D3.05	0	MFS family membrane transporter	0.291767	0.159518
SPAC18G6.15	mal3	microtubule movement: EB1 family plus end tracking protein Mal3	0.291322	0.240961
SPBC19F5.04	0	aspartate kinase	0.290775	0.226172
SPAC1751.01c	gti1	gluconate transporter inducer Gti1	0.290731	1.1493
SPAC3F10.13	ucp6	UBA domain protein	0.290437	0.286156
SPAC16A10.03c	0	zinc finger protein Pep5/Vps11	0.290414	0.171379
SPAC17C9.14	0	Pex19 protein family	0.289057	0.092195
SPBC30D10.17c	0	glucan synthase regulator	0.289013	0.218693
SPBC215.12	cwf10	mRNA splicing: GTPase Cwf10	0.288632	0.0136839
SPBC26H8.14c	cox17	metallochaperone	0.286633	0.783384
SPBC1652.02	aap1	APC amino acid transporter	0.286571	0.0488028
SPAC1B3.10c	0	SEL1 repeat protein	0.284885	0.365378
SPCC613.10	qcr2	ubiquinol-cytochrome-c reductase complex core protein Qcr2	0.284446	0.186216
SPBC36B7.05c	0	zinc finger protein	0.283917	0.134954
SPBC13G1.02	0	mannose-1-phosphate guanyltransferase	0.283839	0.121784
SPCC1322.13	ade6	phosphoribosylaminoimidazole carboxylase Ade6	0.283554	0.237849
SPAC27E2.09	mak2	oxidative stress response: histidine kinase Mak2	0.283359	0.174437
SPAC1F8.08	0	sequence orphan	0.283059	0.961385
SPCC132.05c	0	pseudogene	0.282971	0.146778
SPCC132.02	hst2	centromere silencing: Sir2p family histone deacetylase	0.28235	0.259782
SPCC550.14	0	KH domain	0.281459	0.202793
SPAC4F10.02	0	aspartyl aminopeptidase	0.281275	0.085703
SPBC106.11c	plg7	oxidative stress response: 1-alkyl-2-acetylglycerophosphocholine esterase	0.281052	0.0400256
SPCC777.11	0	sequence orphan (mitochondrion)	0.280382	0.080073
SPBC146.01	med15	RNA polymerase II holoenzyme component	0.280255	0.190392
SPBP22H7.08	rps1002	40S ribosomal protein S10	0.278578	0.0199611
SPBC2D10.03c	0	conserved hypothetical: DUF866 domain protein	0.278121	0.163694
SPAC19B12.07c	0	human ZNF277P homolog	0.277815	0.154574
SPCC970.04c	mob2	cell polarity: protein kinase activator Mob2	0.277628	0.0514983
SPAC18G6.03	ypt3	GTPase Ypt3	0.276983	0.360941
SPBC12C2.05c	0	actin cortical patch: diacylglycerol binding protein Bzz1	0.27655	0.153503
SPAC22E12.08	rrn10	RNA polymerase I upstream activation factor complex subunit Rrn10	0.276298	0.0809082
SPAC1F12.10c	0	cytochrome b5 family	0.275556	0.239253
SPCC330.13	rpc37	DNA-directed RNA polymerase III complex subunit Rpc37	0.275403	0.190793
SPBC14F5.13c	0	alkaline phosphatase	0.274707	0.314176
SPAC6F12.15c	cut9	anaphase-promoting complex subunit Cut9	0.273685	0.176432
SPAC17C9.06	sam50	SAM complex subunit Sam50	0.272332	0.0973105
SPAC824.09c	0	GTPase activating protein	0.271943	0.149864
SPAC13G7.01c	erg7	ergosteroid biosynthesis: lanosterol synthase Erg7	0.271643	0.07668
SPBC21C3.11	0	UBX domain	0.27133	0.63714
SPAC607.08c	0	conserved hypothetical: DUF726 family protein	0.271107	0.597393
SPAC2F3.10	0	GARP complex	0.269589	0.197419
SPCP1E11.02	ppk38	actin cortical patch: Ark1/Prk1 family protein kinase Ppk38	0.26933	0.366941
SPAC19A8.14	0	aminoacyl-tRNA hydrolase	0.268796	0.252155
SPBC21B10.06c	0	sequence orphan	0.268105	0.191977
SPBC23E6.07c	rfc1	DNA replication: DNA replication factor C complex subunit Rfc1	0.268048	0.119488
SPAC3H1.05	0	CAAX prenyl protease	0.26804	0.390728
SPBC16A3.10	0	phospholipid biosynthesis: membrane bound O-acyltransferase	0.267865	0.427178
SPBC29A3.14c	trt1	telomere maintenance: telomerase reverse transcriptase 1 protein Trt1	0.265598	0.591016
SPAC328.06	ubp2	ubiquitin C-terminal hydrolase activity	0.26546	0.329522
SPAC29A4.19c	cta5	calcium signaling/homeostasis: Ca2+/Mn2+ transporting P-type ATPase	0.264953	0.134318
SPBC354.09c	0	protease	0.264726	0.0741502
SPBC776.03	0	amino acid/isoleucine synthesis: homoserine dehydrogenase	0.264227	0.175426
SPCC18B5.04	rsm18	mitochondrial ribosomal protein subunit S18	0.263875	0.339034
SPBC23E6.02	0	ATP-dependent DNA helicase	0.262992	0.0422911
SPAC1250.03	ubc14	ubiquitin conjugating enzyme	0.262807	0.473766
SPCC4B3.03c	0	CBS domain protein	0.262778	0.296729
SPBC409.11	meu18	NLS	0.262408	0.0337266
SPAC17H9.12c	0	ergosterol biosynthesis: NADH-cytochrome reductase	0.260906	0.348868
SPCC736.14	dis1	microtubule-associated protein Dis1	0.26022	0.206525
SPBP16F5.04	ubc3	ubiquitin conjugating enzyme	0.260151	0.135057
SPAC17A2.14	0	metal ion transporter	0.25949	0.155326
SPAC29A4.08c	prp19	mRNA splicing: ubiquitin-protein ligase E4	0.259431	0.285439
SPAC15E1.04	0	thymidylate synthase	0.258911	0.0305786
SPBC13G1.15c	0	sequence orphan	0.258222	0.437818
SPBC1604.13c	mrpl32	mitochondrial ribosomal protein subunit L32	0.25776	0.150523
SPCC306.06c	0	ER membrane protein	0.256765	0.174566
SPBC725.14	arg6	amino acid/arginine biosynthesis: acetylglutamate synthase	0.256057	0.0490995
SPAC26A3.14c	0	conserved hypothetical: DUF1748 family protein	0.25506	0.433491
SPBC1815.01	eno101	glycolysis: enolase	0.25504	0.430673
SPAC17C9.01c	nuc2	anaphase-promoting complex subunit Apc3	0.254901	0.295101
SPCC622.09	htb1	histone H2B	0.254461	0.258691
SPBC337.14	rpb4	DNA-directed RNA polymerase II complex subunit Rpb4	0.253832	0.158137
SPAC25B8.09	0	trans-aconitate 3-methyltransferase	0.253306	0.30044
SPAC1687.21	0	glycolysis: phosphoglycerate mutase family	0.253266	0.372628
SPAC343.03	apc11	anaphase-promoting complex subunit Apc11	0.252755	0.287656
SPCC757.13	0	membrane transporter	0.252485	0.309072
SPBC1709.05	sks2	heat shock protein 70 family	0.252432	0.0113935
SPAC821.04c	cid13	mRNA polyadenylation: poly(A) polymerase Cid13	0.252052	0.202417
SPBC18A7.01	0	X-Pro dipeptidase	0.251576	0.0357636
SPAC688.11	end4	actin cortical patch: Huntingtin-interacting protein homolog	0.250652	0.133597
SPAC4A8.12c	sds22	protein phosphatase regulatory subunit Sds22	0.249899	0.143491
SPBC3B9.09	vps36	late endosome to vacuole transport: zinc finger protein	0.24861	0.183705
SPAC890.03	ppk16	serine/threonine protein kinase	0.248259	0.108106
SPBC342.04	0	conserved hypothetical: adhesion regulating molecule protein homolog	0.247881	0.172224
SPBC29A3.03c	0	zinc finger protein	0.24748	0.262055
SPBC776.01	rpl29	60S ribosomal protein L29	0.246912	0.247641
SPAC227.03c	0	mitochondrial NAD+ transporter	0.246357	0.0896031
SPAC144.17c	0	6-phosphofructo-2-kinase	0.245308	0.212812
SPCC1840.10	lsm8	rRNA processing/mRNA splicing: U6 snRNP-associated protein Lsm8 (predicted)	0.245134	0.0182369
SPAC1002.10c	sgt1	SGT1 protein family protein	0.244305	0.192051
SPAC23G3.01	rpb2	DNA-directed RNA polymerase II complex subunit Rpb2	0.244163	0.49095
SPBC30D10.18c	rpl102	60S ribosomal protein L10	0.244069	0.307741
SPAP14E8.04	oma1	metallopeptidase	0.243246	0.299292
SPAC637.13c	0	cytoskeletal signaling protein	0.243183	0.146762
SPBC800.03	clr3	centromere silencing: histone deacetylase	0.242866	0.172183
SPAC1952.11c	ure2	urease	0.242854	0.274324
SPBC17G9.06c	0	siderophore-iron biosynthesis protein (predicted)	0.242799	0.214794
SPBC13E7.11	0	rhomboid family protease	0.242405	0.0910998
SPBC8D2.06	0	isoleucine-tRNA ligase	0.242368	0.357032
SPBP8B7.17c	0	vitamin metabolism: phosphomethylpyrimidine kinase	0.242275	0.121494
SPBC115.02c	0	ATPase	0.241954	0.0480032
SPAC29B12.07	sec16	multidomain vesicle coat component Sec16	0.241801	0.129623
SPCC1183.10	wtf10	wtf element	0.241561	0.435969
SPCC14G10.04	0	sequence orphan	0.241361	0.342256
SPAC1006.03c	0	conserved hypothetical (human CCDC131 homolog)	0.241001	0.11556
SPBC19C7.01	0	mRNA splicing: Mago binding protein homolog; same as SPBC32F12.13c	0.240636	0.203056
SPAC19A8.12	dcp2	mRNA decapping complex subunit Dcp2	0.240633	0.164249
SPBC342.02	0	glutaminyl-tRNA synthetase	0.240517	0.0584852
SPBC365.01	0	sec14 cytosolic factor family	0.240482	0.22373
SPBC1289.05c	vma10	V-type ATPase	0.240179	0.0860103
SPCC1919.10c	myo52	cell polarity: myosin type V	0.240071	0.0670493
SPACUNK4.15	0	2',3'-cyclic-nucleotide 3'-phosphodiesterase	0.239703	0.189492
SPCC1183.05c	lig4	DNA ligase	0.239238	0.566496
SPBC24C6.08c	0	vesicle coat protein	0.238363	0.121744
SPAC1783.04c	hst4	centromere silencing: Sir2 family histone deacetylase Hst4	0.238203	0.238106
SPBC577.15c	sim3	centromere silencing: NASP family CENP-A chaperone	0.237819	0.0543288
SPCC970.07c	raf2	centromere silencing: Rik1-associated factor Raf2	0.237127	0.00415539
SPAC22E12.03c	0	conserved hypothetical: THIJ/PFPI family peptidase (predicted)	0.236933	0.270605
SPBC365.02c	cox10	protoheme IX farnesyltransferase	0.236786	0.825081
SPBC1683.10c	pcl1	iron ion homeostasis: ferrous iron transporter	0.236428	0.460736
SPAC6G10.04c	0	20S proteasome component alpha 6 subunit Pre5	0.236311	0.223998
SPAC1F12.07	0	phosphoserine aminotransferase	0.236211	0.296812
SPCC613.02	0	membrane transporter	0.235585	0.25666
SPBC1706.03	fzo1	mitochondrial fusion GTPase protein	0.234881	0.146602
SPBC18E5.03c	sim4	centromere silencing: kinetochore protein Sim4	0.234733	0.0695695
SPCC18.11c	sdc1	Dpy-30 domain protein	0.234045	0.101232
SPAC24C9.05c	mug70	conserved protein (fungal and plant)	0.233687	0.0833468
SPACUNK4.08	0	dipeptidyl aminopeptidase	0.233625	0.172326
SPBC4F6.11c	0	asparagine synthase	0.231787	0.0965341
SPBC776.02c	dis2	serine/threonine protein phosphatase PP1	0.2312	1.11132
SPAC22F8.05	0	alpha,alpha-trehalose-phosphate synthase	0.231197	0.0628028
SPAC2F7.04	pmc2	RNA polymerase II holoenzyme mediator complex subunit	0.230676	0.0818532
SPAC17C9.08	pnu1	endodeoxyribonuclease Pnu1	0.23064	0.159576
SPAC14C4.14	atp1	F1-ATPase alpha subunit	0.230408	0.216206
SPBC3B9.11c	ctf1	mRNA polyadenylation: mRNA cleavage and polyadenylation specificity factor complex subunit Ctf1	0.229958	0.0848022
SPAC23H4.03c	erv25	COPII-coated vesicle component	0.229795	0.145262
SPBC19G7.16	isw1	transcription elongation factor complex	0.228783	0.0346439
SPAC17A2.06c	vps8	late endosome to vacuole transport: WD repeat protein Vps8	0.227769	0.425741
SPBC16A3.19	0	histone acetyltransferase complex subunit	0.22719	0.22807
SPBC1683.06c	0	uridine ribohydrolase	0.226809	0.245644
SPBC1105.07c	0	THO complex	0.226769	0.235322
SPBC29A10.12	0	HMG-box variant (predicted): transcription	0.225983	0.0978188
SPBC19G7.05c	bgs1	fungal cell wall: 1,3-beta-glucan synthase catalytic subunit Bgs1	0.223913	0.706607
SPBC1271.13	mrpl8	mitochondrial ribosomal protein subunit L8	0.223803	0.269119
SPAC27F1.08	pdt1	Nramp family	0.223705	0.336919
SPCC24B10.06	0	glycoprotein	0.223334	0.467572
SPBC839.17c	fkh1	peptidyl-prolyl cis-trans isomerase	0.222983	0.0429973
SPAC1420.03	rpn501	19S proteasome regulatory subunit Rpn501	0.222849	0.0565553
SPAC4F8.01	did4	late endosome to vacuole transport: SNF7 family class E vps	0.222763	0.101957
SPBC428.12c	0	RNA-binding protein	0.222571	0.175134
SPBC25H2.14	mug16	UNC-50 family protein: ER to golgi transport	0.222425	0.0304797
SPAC732.02c	0	6-phosphofructo-2-kinase	0.222067	0.152155
SPBC1921.02	rad60	DNA replication: DNA repair protein Rad60	0.221942	0.121993
SPBC16C6.07c	rpt1	19S proteasome regulatory subunit	0.221537	0.402404
SPBC19C7.12c	0	alpha-1,2-mannosyltransferase	0.221186	0.0503604
SPAC21E11.07	0	glycine cleavage T-protein	0.221143	0.219794
SPAC29A4.17c	0	mitochondrial FUN14 family protein	0.220829	0.799769
SPAC1486.07c	mrpl19	mitochondrial ribosomal protein subunit L19	0.220329	0.108765
SPAC4A8.15c	cdc3	actin cortical patch: profilin	0.21898	0.601678
SPAC11D3.04c	0	SnoaL	0.218176	0.043749
SPBC21.02	0	TLDc domain	0.218032	0.125423
SPAC26A3.15c	nsp1	nucleoporin	0.218019	0.158056
SPBC902.02c	ctf18	DNA replication: DNA replication factor C complex subunit Ctf18	0.217661	0.205176
SPBC13E7.04	atp16	F1-ATPase delta subunit	0.215772	0.135456
SPAC3H5.08c	0	WD repeat protein	0.215175	0.0297021
SPBC31F10.13c	hip1	centromere silencing: hira protein	0.214973	0.280409
SPBC4B4.01c	0	pantothenate kinase	0.214665	0.0174328
SPCC736.11	ago1	RNA interference/centromere silencing: argonaute	0.213294	0.115036
SPBC11C11.03	ndc80	spindle pole body protein Ndc80	0.213244	0.234077
SPAC1F3.02c	mkh1	MEK kinase	0.213079	0.125984
SPBC428.03c	pho4	thiamine-repressible acid phosphatase Pho4	0.212794	0.148306
SPBC800.12c	0	ubiquitin family protein	0.211159	0.0896673
SPAC19B12.02c	gas1	fungal cell wall: 1,3-beta-glucanosyltransferase (predicted)	0.210626	0.724737
SPCC191.03c	0	sequence orphan	0.210122	0.308122
SPAC144.11	rps1102	40S ribosomal protein S11	0.210115	0.310244
SPAC1002.04c	taf11	transcription factor TFIID complex subunit Taf11	0.209931	0.123274
SPCC63.02c	aah3	alpha-amylase	0.209762	0.0858272
SPBC9B6.06	mrpl10	mitochondrial ribosomal protein subunit L15	0.208626	0.154552
SPBC24C6.05	sec28	late endosome to vacuole transport: coatomer epsilon subunit	0.207953	0.290602
SPBC543.04	0	conserved hypothetical: UPF0171 family protein	0.207034	0.0863892
SPBC342.05	crb2	DNA replication initiation: BRCT domain	0.206834	0.0872695
SPBC12D12.08c	ned8	ubiquitin-like modifier Ned8	0.206349	0.451795
SPBP35G2.04c	0	sequence orphan (nucleolus)	0.205433	0.166635
SPBC4F6.10	vps901	guanyl-nucleotide exchange factor activity	0.205199	0.194256
SPAC57A10.02	cdr2	GIN4 family protein kinase Cdr2	0.204677	0.028564
SPBC119.15	0	AAA family ATPase,	0.204403	0.111333
SPAC22E12.07	rna1	centromere silencing: Ran GAP Rna1	0.20434	0.27094
SPCC550.03c	0	DEAD/DEAH box helicase	0.204196	0.20461
SPAC14C4.05c	0	chromosome segregation protein	0.204127	0.238769
SPAC12G12.07c	0	conserved fungal protein	0.203969	0.570018
SPAC458.02c	0	mRNP complex	0.203522	0.0867649
SPBC16A3.04	rsm25	mitochondrial ribosomal protein subunit Rsm25	0.203333	0.2459
SPAC29E6.04	nnf1	kinetochore protein Nnf1	0.203295	0.0665143
SPAC12B10.01c	0	ubiquitin-protein ligase	0.202894	0.137472
SPBC4C3.12	sep1	regulator of cell separation/cytokinesis: fork head transcription factor Sep1	0.202481	0.119034
SPAC1A6.03c	0	fungal cell wall: phospholipase	0.201813	0.208279
SPAC1687.05	pli1	telomere maintenance: SUMO E3 ligase Pli1	0.201365	0.326177
SPCC576.08c	rps2	40S ribosomal protein S2	0.201167	0.382505
SPBC19G7.15	nup44	nucleoporin	0.201126	0.0637221
SPBC354.05c	sre2	membrane-tethered transcription factor	0.200325	0.399262
SPAC10F6.02c	prp22	mRNA splicing: ATP-dependent RNA helicase Prp22	0.199844	0.0595973
SPAC27E2.01	0	alpha-amylase	0.199833	0.116851
SPAC4F8.15	itr1	myo-inositol transporter Itr1	0.198903	0.225162
SPAC11E3.13c	gas5	fungal cell wall: 1,3-beta-glucanosyltransferase (predicted)	0.198899	0.0339569
SPAC3H1.04c	mdm31	mitochondrial inner membrane protein Mdm31	0.198868	0.147562
SPBPJ4664.06	gpt1	UDP-glucose-glycoprotein glucosyltransferase Gpt1	0.198241	0.196427
SPBC19F5.03	0	inositol polyphosphoinositide phosphatase	0.197907	0.106251
SPAC9G1.13c	0	Myb family	0.197895	0.209182
SPAC4G9.13c	vps26	retromer complex subunit	0.197849	0.168156
SPAC2C4.09	0	DUF1640	0.197611	0.195684
SPCC790.02	pep3	late endosome to vacuole transport: zinc finger protein	0.197588	0.0340812
SPBC9B6.08	clc1	clathrin light chain	0.196959	0.397768
SPAC4F10.15c	wsp1	actin cortical patch/cell polarity: WASp homolog	0.196311	0.191922
SPAC22F8.04	0	phosphate/phosphoenolpyruvate translocator	0.195854	0.00257171
SPAC1F7.10	0	hydantoin racemase	0.1945	0.188007
SPAC10F6.08c	0	HMG box	0.194263	0.0327534
SPCC1442.14c	0	adenosine 5'-monophosphoramidase	0.193527	0.770942
SPCC576.13	swc5	chromatin remodeling complex subunit Swc5	0.192922	0.0777655
SPBC649.03	rhp14	XP-A family homolog Rhp14	0.192853	0.168477
SPAC227.08c	yth1	mRNA polyadenylation: zinc finger protein	0.191086	0.110433
SPCC1259.02c	0	peptidase family M28	0.190383	0.083715
SPBC29A10.05	exo1	telomere maintenance: exonuclease I	0.190058	0.143883
SPCC16A11.08	atg20	sorting nexin Atg20: autophagy	0.189444	0.933423
SPBC1289.09	tim21	mitochondrial inner membrane presequence translocase complex subunit	0.188741	0.31192
SPAC23A1.17	0	actin cortical patch: WIP (Wiskott-Aldrich syndrome protein-Interacting Protein) homolog	0.186708	0.27449
SPBC16G5.07c	0	prohibitin	0.185944	0.492254
SPAC1296.02	cox4	aerobic respiration: cytochrome c oxidase subunit IV	0.185935	0.401788
SPAC652.01	0	conserved hypothetical: BC10 family protein	0.184809	0.554162
SPAC589.11	0	translation release factor	0.184792	0.12539
SPBC36B7.03	sec63	ER protein translocation subcomplex subunit Sec63	0.184601	0.378554
SPAC17H9.02	0	rRNA processing: TRAMP complex ATP-dependent RNA helicase (predicted)	0.184541	0.27115
SPBC16E9.06c	uvi31	BolA domain	0.184341	0.0361546
SPBC800.05c	tub1	microtubule movement: tubulin alpha 2	0.183486	0.112346
SPCC191.08	0	conserved hypothetical: DUF1715 family protein	0.183409	0.203881
SPCC1682.16	rpt4	19S proteasome regulatory subunit	0.183371	0.392356
SPAC227.18	lys3	saccharopine dehydrogenase [NAD+, L-lysine forming]	0.182472	0.12827
SPBC146.13c	myo1	actin cortical patch/cell polarity: myosin type I	0.182437	0.100617
SPBC3B9.17	isa2	iron ion homeostasis: iron-sulfur protein	0.182354	0.111903
SPBC119.01	rpn3	19S proteasome regulatory subunit	0.182136	0.423788
SPAC13C5.07	rad32	telomere maintenance: Rad32 nuclease	0.179029	0.100967
SPBC1709.08	cft1	mRNA polyadenylation: cleavage factor one Cft1	0.179002	0.0314693
SPCC1450.05c	rox3	RNA polymerase II holoenzyme component	0.178985	0.0241582
SPAC24C9.06c	0	aerobic respiration: aconitate hydratase	0.178876	0.427825
SPAC6G9.04	mug79	meiotically upregulated gene Mug79	0.178515	0.668579
SPAC3C7.10	0	src	0.177949	0.0578379
SPBC3D6.05	ptp4	phosphatidate cytidylyltransferase Ptp4	0.177525	0.281538
SPAC31A2.03	mrpl11	mitochondrial ribosomal protein subunit L11	0.177255	0.13269
SPBP4H10.04	ppb1	cell polarity: serine/threonine protein phosphatase Ppb1	0.177199	0.0718434
SPCC736.08	cbf11	regulator of cell separation/cytokinesis: CBF1/Su(H)/LAG-1 family transcription factor Cbf11	0.17708	0.0173021
SPCC663.03	pmd1	ABC transporter family	0.176894	0.103699
SPAC1610.04	0	meiotically upregulated gene Mug99	0.175812	0.215395
SPBC365.15	alp4	mitotic spindle checkpoint: gamma tubulin complex subunit Alp4	0.175401	0.236197
SPAC4G8.09	0	leucine-tRNA ligase	0.175237	0.10962
SPBC1539.03c	0	amino acid/arginine biosynthesis: argininosuccinate lyase	0.174154	0.157791
SPBC354.13	rga6	GTPase activating protein Rga6	0.17398	0.0813112
SPCC825.03c	psy1	SNARE	0.17393	0.343219
SPAC1F3.05	0	VHS domain	0.173401	0.67586
SPAC29A4.20	0	histone acetyltransferase subunit of the elongator complex	0.172893	0.03645
SPBC3E7.06c	0	membrane transporter	0.170956	0.255182
SPAC823.14	0	phosphoric monoester hydrolase	0.169591	0.131153
SPAC1142.03c	swi2	Swi5-complex	0.16769	0.0504884
SPAC24H6.01c	0	phospholipid biosynthesis: O-acyl transferase	0.167486	0.170331
SPCC1494.03	arz1	armadillo repeat containing, Zfs1 target number 1	0.166747	0.217499
SPAC4A8.13c	pts1	20S proteasome component	0.165593	0.0255446
SPAC823.05c	tlg2	SNARE	0.165577	0.287853
SPAC17H9.01	cid16	nucleotidyltransferase	0.165084	0.0466321
SPAC1556.08c	0	protein kinase activator	0.164083	0.452346
SPCC576.11	rpl15	60S ribosomal protein L15	0.163321	0.342537
SPBC1604.01	0	sulfatase modifying factor 1 related	0.162037	0.0650852
SPBC1604.11	atp17	F-type ATPase subunit F	0.161888	0.352142
SPAC6F6.09	0	NuA4 histone acetyltransferase complex subunit (predicted)	0.159924	0.144433
SPBC2A9.11c	0	nuclear export factor (predicted)	0.159195	0.00566366
SPBC30D10.10c	tor1	phosphatidylinositol kinase Tor1	0.159003	0.308467
SPAC25G10.09c	pan1	actin cortical patch: component, with EF hand and WH2 motif Panl (predicted)	0.15761	0.371048
SPBC3E7.16c	leu3	amino acid/leucine biosynthesis: 2-isopropylmalate synthase	0.157546	0.429324
SPBC4B4.04	0	translation initiation factor eIF2A	0.156362	0.0332318
SPAC24H6.08	0	sequence orphan	0.156132	0.826338
SPBC577.07	ubp10	mRNA splicing: ubiquitin C-terminal hydrolase activity	0.155891	0.093432
SPBC582.09	pex11	peroxisomal biogenesis factor 11	0.155296	0.187751
SPAC13G6.02c	rps101	40S ribosomal protein S3a	0.154687	0.139876
SPBC2G2.06c	apl1	adaptin	0.154575	0.187244
SPCC4B3.17	cbp3	ubiquinol cytochrome c reductase assembly protein Cbp3	0.154107	0.393033
SPACUNK4.07c	cta4	calcium signaling/homeostasis/cell polarity: P-type ATPase	0.153957	0.230744
SPAC821.05	0	translation initiation factor eIF3h	0.15348	0.138446
SPBC409.03	swi5	Swi5 protein	0.152594	0.174023
SPAC1687.12c	coq4	ubiquinone biosynthesis protein Coq4	0.15257	0.514974
SPCC1827.06c	0	aspartate semialdehyde dehydrogenase	0.152557	0.218172
SPAC2F7.02c	0	phosphoprotein phosphatase	0.152151	0.0560971
SPBC409.21	sec66	ER protein translocation subcomplex subunit Sec66	0.151921	0.275084
SPAC1565.07c	0	TATA binding protein interacting protein	0.15033	0.467999
SPCC1450.14c	ero12	ER oxidoreductin Ero1b	0.150053	0.0214824
SPAC19A8.08	upf2	nonsense-mediated decay protein Upf2	0.149659	0.241274
SPCC126.05c	mrpl17	mitochondrial ribosomal protein subunit L17	0.149325	0.0301675
SPBC1703.15c	vps33	late endosome to vacuole transport: sec1 family	0.149083	0.216322
SPCC1020.05	0	calcineurin-like phosphoesterase	0.148525	0.969118
SPAC343.14c	0	translation initiation factor eIF2B	0.148193	0.284665
SPBC19C2.10	0	src	0.147847	0.117098
SPAC13C5.06c	mug121	sequence orphan (ER/Golgi protein)	0.147545	0.161024
SPAC3H8.10	spo20	sec14 cytosolic factor family	0.147325	0.747309
SPAC31G5.15	0	phospholipid biosynthesis: phosphatidylserine decarboxylase	0.147198	0.178417
SPAC4H3.11c	0	spindle pole body component	0.146716	0.0113749
SPCC777.13	vps35	vacuolar protein sorting-associated protein 35	0.146306	0.11763
SPBC418.01c	his4	imidazoleglycerol phosphate synthase	0.146091	0.190771
SPBC8D2.11	0	sequence orphan	0.146039	0.176531
SPCC1322.12c	bub1	mitotic spindle checkpoint: serine/threonine protein kinase Bub1	0.145532	0.250126
SPCP25A2.03	0	vertebrate p84	0.14472	0.278692
SPBC1604.08c	imp1	importin alpha	0.144675	0.185583
SPAC343.11c	msc1	multi-copy Suppressor of Chk1	0.144669	0.078827
SPAC890.06	0	nucleoporin	0.144549	0.180552
SPBC30D10.07c	0	vitamin metabolism: biotin-protein ligase	0.144393	0.14502
SPAC8F11.09c	nnt1	vitamin metabolism: nicotinamide N-methyltransferase Nnt1	0.143845	0.173203
SPBC19F8.03c	0	actin cortical patch: ENTH domain protein	0.14325	0.197647
SPCC794.10	0	UTP-glucose-1-phosphate uridylyltransferase	0.142333	0.175878
SPBC1711.03	0	conserved eukaryotic protein	0.142215	0.0598167
SPBC29A3.21	0	sequence orphan (ER)	0.142068	0.10711
SPAPB8E5.09	0	AAA family ATPase	0.141471	0.439112
SPAC2G11.08c	smn1	mRNA splicing: SMN family	0.141201	0.393045
SPAC139.04c	fap2	L-saccharopine oxidase	0.140866	0.218755
SPAC20H4.04	0	DEAD/DEAH box helicase	0.140825	0.42623
SPBP8B7.21	ubp3	ubiquitin C-terminal hydrolase activity	0.140646	0.0141364
SPCC191.11	inv1	beta-fructofuranosidase	0.140275	0.0941933
SPAC18B11.05	gpi18	phospholipid biosynthesis: pig-V	0.139409	0.0236791
SPBC947.02	apl2	adaptin	0.138329	0.140193
SPCC830.06	0	calcineurin regulatory subunit	0.138314	0.0436169
SPBC1718.07c	zfs1	mitotic spindle checkpoint: zinc finger protein	0.138232	0.191678
SPAC458.03	tel2	telomere maintenance/DNA replication initiation: Tel2/Rad-5/Clk-2 family protein Tel2	0.138208	0.0389491
SPAC1071.06	arp9	actin-like protein	0.138043	0.130708
SPAC6F12.14	cut23	anaphase-promoting complex subunit Apc8	0.138014	0.104882
SPBC1198.08	0	peptidase family M20	0.137089	0.289039
SPAC30C2.04	0	cofactor for methionyl-and glutamyl-tRNA synthetases	0.136498	0.112817
SPAC1250.01	snf21	bromodomain protein	0.135513	0.0447311
SPCC16A11.05c	dim1	mRNA splicing: U4/U6 x U5 tri-snRNP complex subunit Dim1	0.135418	0.269208
SPAC23C11.08	php3	CCAAT-binding factor complex subunit Php3	0.135393	0.2664
SPBC428.14	0	phospholipid biosynthesis: 1-acylglycerol-3-phosphate acyltransferase	0.134533	0.186959
SPBC13E7.02	cwf24	mRNA splicing: GCN5-related N acetyltransferase	0.13435	0.639406
SPAC11G7.02	pub1	ubiquitin-protein ligase	0.134332	0.090858
SPAC20H4.06c	0	RNA-binding protein	0.133949	0.24251
SPCC777.05	gtr2	Gtr1/RagA G protein	0.133178	0.116699
SPAC1142.02c	0	conserved hypothetical: TPR repeat protein, SGT family	0.132658	0.28082
SPAC20G8.02	0	phospholipase	0.132401	0.143702
SPBC1347.09	0	hexaprenyldihydroxybenzoate methyltransferase	0.131768	0.261951
SPAC1071.01c	pta1	mRNA polyadenylation: mRNA cleavage and polyadenylation specificity factor complex subunit Pta1	0.13129	0.434755
SPAC31A2.14	0	WD repeat protein	0.129651	0.157688
SPAC18G6.14c	rps7	40S ribosomal protein S7	0.129223	0.193507
SPAC2F3.16	0	zinc finger protein	0.128688	0.228411
SPAC24C9.14	otu1	OTU-like cysteine protease	0.128626	0.133686
SPAC23E2.02	lsd2	oxidoreductase	0.128394	0.308642
SPAC6G9.01c	0	conserved hypothetical	0.127895	0.326519
SPCC16C4.09	sts5	cell polarity: RNB-like protein	0.127874	0.0598228
SPBC27.08c	sua1	sulfate adenylyltransferase	0.127774	0.234439
SPCC18.14c	rpp0	60S acidic ribosomal protein	0.127474	0.00294588
SPBC36.05c	clr6	centromere silencing: histone deacetylase	0.125356	0.197012
SPAC25B8.04c	0	mitochondrial splicing suppressor	0.124941	0.130119
SPBC3B9.02c	cwf28	mRNA splicing: G-patch domain	0.124528	0.0445649
SPBC1709.10c	0	metallochaperone	0.12355	0.0032813
SPBP8B7.22	erd2	HDEL receptor	0.123084	0.00342383
SPBC18E5.11c	edc3	YjeF-related protein	0.123017	0.247051
SPAC212.01c	0	DUF999	0.122854	0.571412
SPAPB24D3.10c	agl1	alpha-glucosidase Agl1	0.122679	1.20069
SPBC16A3.01	spn3	septin	0.122499	0.124526
SPCC1450.08c	wtf16	wtf element	0.121015	0.412641
SPAC8C9.08	rps5	40S ribosomal protein S5	0.120546	0.164049
SPAC1071.04c	0	signal peptidase subunit	0.12053	0.148333
SPAC513.01c	eft201	translation elongation factor 2	0.120426	0.0321625
SPAC2E12.02	hsf1	transcription factor Hsf1	0.119098	0.107207
SPAC16E8.14c	0	methyltransferase	0.118057	0.466298
SPAC22H10.12c	gdi1	GDP dissociation inhibitor	0.117326	0.297281
SPBC32H8.12c	act1	actin cortical patch/cell polarity: actin	0.117297	0.101138
SPAC328.07c	0	heavy metal ion homeostasis protein	0.116715	0.334451
SPBC28E12.06c	lvs1	beige protein homolog	0.116603	0.199313
SPAC30.04c	0	ABC transporter family	0.116174	0.280791
SPBP8B7.16c	dbp2	rRNA processing: DEAD/DEAH box helicase	0.115387	0.121892
SPBC211.07c	ubc8	ubiquitin conjugating enzyme	0.115329	0.592693
SPAC23C4.03	0	haspin related kinase	0.115085	0.0222922
SPAC6F6.07c	rps13	40S ribosomal protein S13	0.11483	0.403782
SPAC1B2.02c	ugo1	mitochondrial fusion and transport protein Ugo1	0.114278	0.0599215
SPBC19G7.18c	0	sequence orphan (mitochondrion)	0.114249	0.0584111
SPBC13E7.01	cwf22	mRNA splicing: spliceosome associated protein Cwf22	0.1135	0.142997
SPAC29B12.11c	0	conserved hypothetical: human WW domain binding protein-2 ortholog	0.113171	0.196062
SPAP19A11.05c	mrp7	mitochondrial ribosomal protein subunit L27	0.112413	0.191722
SPAC23C11.15	pst2	SIN3 family co-repressor	0.111713	0.204415
SPAC20G8.01	cdc17	telomere maintenance: ATP-dependent DNA ligase Cdc17	0.11008	0.121593
SPCC18.07	rpc53	DNA-directed RNA polymerase III complex subunit Rpc53	0.109309	0.0215546
SPAPB1E7.03	0	DNA-directed RNA polymerase III complex subunit Rpc82	0.109278	0.171402
SPBC16C6.10	chp2	centromere silencing: chromodomain protein 2	0.108113	0.187795
SPAC3A12.18	zwf1	pentose phoshate shunt: glucose-6-phosphate 1-dehydrogenase	0.107552	0.366291
SPCC1739.01	0	zinc finger protein	0.107431	0.230622
SPAC1D4.08	0	phospholipid biosynthesis: CDP-diacylglycerol--inositol 3-phosphatidyltransferase	0.107375	0.219087
SPAC644.07	0	Rieske ISP assembly protein	0.106546	0.303931
SPAC13G6.11c	erg12	ergosterol biosynthesis: mevalonate kinase Erg12	0.106473	0.105556
SPAC29B12.14c	0	purine transporter	0.106021	0.0990588
SPAC17G6.14c	uap56	mRNA splicing: ATP-dependent RNA helicase Uap56	0.105464	0.169497
SPBC83.09c	0	GYF domain	0.105436	0.231035
SPBC18E5.04	rpl1001	60S ribosomal protein L10	0.105382	0.24544
SPAC26A3.12c	dhp1	rRNA processing/mRNA transcription termination: 5'-3' exoribonuclease Dhp1	0.103836	0.031708
SPBC119.13c	prp31	mRNA splicing: U4/U6 x U5 tri-snRNP complex subunit Prp31	0.1035	0.521371
SPCC962.04	rps1201	40S ribosomal protein S12	0.10343	0.387125
SPAC10F6.13c	0	aspartate aminotransferase	0.103364	0.579192
SPAC637.05c	vma2	V-type ATPase	0.103333	0.172299
SPBC16E9.11c	pub3	ubiquitin-protein ligase	0.103029	0.149647
SPBC1734.10c	0	mRNA processing protein	0.102919	0.0296408
SPCC338.08	ctp1	CtIP-related endonuclease: DSB processing	0.102809	0.821824
SPBC36B7.08c	0	nucleosome assembly protein	0.102695	1.20627
SPAC2E12.03c	0	G-protein coupled receptor	0.102192	0.193432
SPCC364.05	vps3	GTPase regulator Vps3	0.102085	0.136938
SPAC19G12.12	dlp1	decaprenyl diphosphate synthase subunit 2 Dlp1	0.10165	0.0600218
SPBP22H7.03	0	sequence orphan	0.101467	0.00592184
SPBP8B7.01c	0	rRNA processing: RNAseP RNAse MRP subunit Pop7 (predicted)	0.101017	0.33832
SPAC4F10.04	0	protein phosphatase type 2A, intrinsic regulator	0.100377	0.159236
SPCC285.13c	0	nucleoporin Nup60 (predicted)	0.100141	0.0145783
SPCC645.03c	isa1	iron ion homeostasis: iron-sulfur protein	0.0995304	0.129988
SPAC6B12.15	cpc2	WD repeat protein Cpc2	0.0979472	0.266588
SPAC2G11.15c	0	rRNA processing: RNA methyltransferase Tgs1	0.0977167	0.830581
SPAC144.10c	gwt1	phospholipid biosynthesis: pig-W	0.0973415	0.164094
SPCC4B3.13	0	MatE family transporter	0.0967744	0.173184
SPBC31F10.11c	cwf4	mRNA splicing: complexed with Cdc5p	0.0963629	0.285905
SPCC613.05c	rpl35	60S ribosomal protein L35	0.0958086	0.26832
SPAC1952.12c	csn71	COP9/signalosome complex subunit 7a	0.0945918	0.0840572
SPAPJ696.02	0	actin cortical patch: component Lsb4 (predicted)	0.0934928	0.2599
SPAC1782.07	qcr8	aerobic respiration: ubiquinol-cytochrome-c reductase complex subunit 7	0.0925733	0.361485
SPAPB2B4.05	vma5	V-type ATPase	0.0920158	0.203423
SPBC29A3.04	rpl8	60S ribosomal protein L7a	0.0915703	0.320064
SPAC24H6.03	cul3	cullin 3	0.0906846	0.229978
SPAC3H1.08c	0	conserved hypothetical: DUF1640 family protein	0.0905525	0.215403
SPAC1B3.05	not3	CCR4-Not complex subunit	0.0899118	0.0251842
SPAC1B2.04	cox6	aerobic respiration: cytochrome c oxidase subunit VI	0.0896224	0.0599251
SPAC750.07c	0	S. pombe specific GPI anchored protein family 1	0.0891162	0.161865
SPAC630.11	vps55	late endosome to vacuole transport: vacuolar sorting protein	0.0890595	0.459715
SPAC30C2.05	erv14	cornichon family	0.0884155	0.204672
SPAC1071.12c	stp1	low molecular weight phosphotyrosine protein phosphatase	0.0876987	0.107137
SPCC4B3.07	0	coiled-coil	0.0876119	0.259537
SPAC926.03	rlc1	myosin II regulatory light chain	0.0869987	0.101709
SPAC1527.03	0	RNA-binding protein: translation	0.0866228	0.472942
SPBC1539.09c	trp1	anthranilate synthase	0.0865448	0.147657
SPBC19C2.03	rpc10	DNA-directed RNA polymerase I, II and III subunit Rpc10	0.0864672	0.0832696
SPBC17D11.03c	0	conserved fungal protein	0.0861973	0.12831
SPAC23H3.03c	0	nitrogen permease regulator family	0.0856675	0.301331
SPAC3A12.15	vps53	GARP complex	0.0847616	0.15186
SPCC1919.03c	0	AMP-activated protein kinase beta subunit	0.0845081	1.26496
SPAC2G11.14	taf111	transcription factor TFIID complex subunit Taf111	0.0843371	0.150051
SPAC959.09c	apc5	anaphase-promoting complex subunit Apc5	0.0831207	0.0403234
SPAC31A2.08	mrp20	mitochondrial ribosomal protein subunit L23	0.0830667	0.148298
SPBC2G5.01	0	conserved hypothetical: DUF1682 family protein	0.0829744	0.0266263
SPAC12G12.01c	0	WD repeat protein	0.0825086	0.036328
SPBC1604.10	srb7	mediator complex subunit Srb7	0.0824317	0.0961373
SPAC630.10	0	conserved fungal protein	0.0823936	0.146503
SPAC31F12.01	zds1	zds family protein Zds1	0.0822892	0.407751
SPAC13G7.09c	0	sequence orphan	0.0821658	0.397552
SPBC21C3.15c	0	aldehyde dehydrogenase	0.0818559	0.362022
SPAC1002.01	0	conserved fungal protein	0.0814316	0.287164
SPAC222.16c	csn3	COP9/signalosome complex subunit Csn3	0.0805956	0.00946552
SPAC343.13	0	glutamyl-tRNA amidotransferase	0.0804091	0.172893
SPAC589.02c	srb9	mediator complex submodule	0.0797105	0.349246
SPBC9B6.11c	0	rRNA processing: CCR4/nocturin family endoribonuclease	0.0790473	0.205866
SPAC6F6.11c	0	vitamin metabolism: pyridoxal kinase	0.0786583	0.072571
SPBC16D10.03	pgp2	telomere maintenance: O-sialoglycoprotein endopeptidase	0.0783046	0.0544736
SPAC227.07c	pab1	protein phosphatase regulatory subunit Pab1	0.0782903	0.187568
SPAP27G11.12	0	conserved hypothetical: human down-regulated in multiple cancers-1 homolog 1	0.078108	0.672775
SPAC29A4.12c	mug108	sequence orphan	0.0777971	0.706813
SPAC25H1.04	mug105	conserved hypothetical: DUF1671 family protein	0.0771162	0.114293
SPCC1753.02c	git3	G-protein coupled receptor Git3	0.0768866	0.0308656
SPAC30D11.09	cwf19	mRNA splicing: complexed with Cdc5 protein	0.0764823	0.192033
SPBC405.07	rpl3602	60S ribosomal protein L36	0.07642	0.139565
SPBC1105.15c	htd2	fatty acid biosynthesis: 3-hydroxyacyl-ACP dehydratase	0.0761742	0.503616
SPBC6B1.07	prp1	mRNA splicing: U4/U6 x U5 tri-snRNP complex subunit	0.076164	0.168618
SPAC2F7.07c	0	zinc finger protein	0.0760731	0.311847
SPAC140.01	sdh2	aerobic respiration: succinate dehydrogenase	0.0752668	0.188917
SPAC26F1.02	0	conserved hypothetical: pinin homologue	0.0739656	0.37681
SPBC24C6.11	cwf14	mRNA splicing: G10 protein	0.073537	0.105936
SPBC14C8.16c	bot1	aerobic respiration: mitochondrial ribosomal protein subunit	0.0721063	0.293832
SPBC19C7.11	0	ClC chloride channel	0.0715094	0.0904337
SPAC1556.03	azr1	serine/threonine protein phosphatase Azr1	0.0713445	0.124436
SPBC36.06c	0	ergosterol biosynthesis: farnesyl pyrophosphate synthetase	0.0712336	0.0551556
SPCC1840.09	0	NAD dependent epimerase/dehydratase family protein	0.0711297	0.162034
SPAC30C2.06c	dml1	mitochondrial genome maintenance protein	0.0700345	0.175513
SPAC29A4.05	cam2	myosin I light chain Cam2	0.0699378	0.27673
SPBC26H8.03	cho2	phospholipid biosynthesis: phosphatidylethanolamine N-methyltransferase Cho2	0.0697608	0.0644691
SPAC1D4.10	0	tRNA endonuclease	0.0697015	0.0911346
SPAC664.04c	rps1602	40S ribosomal protein S16	0.0689514	0.108212
SPAC25H1.03	mug66	meiotically upregulated gene Mug66	0.0685712	0.590978
SPAC18B11.02c	0	pseudouridylate synthase	0.0681542	0.161457
SPCC18.03	0	shuttle craft like transcriptional regulator	0.0667841	0.197073
SPBC1198.02	dea2	adenine deaminase Dea2	0.0664435	0.125619
SPAC3C7.13c	0	pentose phoshate shunt: glucose-6-phosphate 1-dehydrogenase	0.0661209	0.084395
SPBC23E6.08	sat1	Sat1 protein	0.0658997	0.245527
SPBC9B6.04c	tuf1	mitochondrial translation elongation factor EF-Tu Tuf1	0.0655482	0.699262
SPAC22A12.15c	bip1	BiP	0.0651184	0.293224
SPAC1786.02	0	fungal cell wall: phospholipase	0.0651047	0.190841
SPCC320.10	srp72	signal recognition particle subunit Srp72	0.0650863	0.0638298
SPAC7D4.02c	0	conserved hypothetical: src (SH3) homology domain protein	0.0648021	0.288044
SPAC1002.11	gaa1	phospholipid biosynthesis: GPI-anchor transamidase complex subunit Gaa1	0.0647565	0.0879312
SPAC4A8.11c	fas2	fatty acid biosynthesis: fatty acid synthase alpha subunit Lsd1	0.0645511	0.208764
SPAC26A3.08	smb1	mRNA splicing: Sm snRNP core protein Smb1	0.0639121	0.446642
SPAC29E6.03c	uso1	armadillo repeat protein	0.0636745	0.080451
SPBC713.11c	pmp3	UPF0057 family	0.0636057	0.477152
SPBC17A3.07	pgr1	oxidative stress response: glutathione reductase	0.063594	0.296243
SPBC119.17	0	peptidase family M16	0.0620913	0.0463212
SPCC895.04c	ufe1	SNARE	0.0615983	0.122484
SPBP8B7.14c	dpb2	DNA replication initiation: DNA polymerase epsilon catalytic subunit b Dpb2	0.0614754	0.212233
SPBC887.05c	cwf29	mRNA splicing: RNA-binding protein Cwf29: spliceosome assembly	0.0612175	0.49099
SPAPB1A10.10c	ypt71	GTPase	0.0609541	0.340111
SPBC13E7.09	vrp1	actin cortical patch: verprolin	0.0597482	0.187284
SPBC365.10	0	actin-like protein	0.0596664	0.201304
SPBC28F2.09	0	transcription factor TFIIA complex large subunit	0.0581046	0.301202
SPBC215.07c	pdp2	PWWP domain protein: histone H4-K20 methylation	0.0573613	0.0374916
SPBC18H10.16	0	amino acid permease family	0.0573576	0.142976
SPBP22H7.05c	0	TAT-binding protein homolog	0.0570136	0.61488
SPAC19G12.11	coq9	aerobic respiration: ubiquinone biosynthesis protein Coq9	0.0567857	0.241238
SPCC1322.06	kap113	mitotic spindle checkpoint: karyopherin	0.0553558	0.37114
SPAC1F5.04c	cdc12	formin Cdc12	0.05496	0.050581
SPAC2C4.14c	ppk11	PAK-related kinase	0.0545976	0.0781213
SPBP8B7.25	cyp4	cyclophilin	0.0544787	0.393295
SPAC27F1.07	0	dolichyl-diphospho-oligosaccharide-protein glycosyltransferase	0.0541049	0.0823353
SPBC31F10.03	0	conserved hypotheticalz: ChaC-like protein	0.0538449	0.265148
SPAP8A3.05	0	translation release factor	0.0537631	0.00971235
SPBC28F2.07	sfr1	Swi five-dependent recombination repair protein Sfr1	0.0529244	0.0541144
SPAC22H10.04	0	protein phosphatase type 2A	0.0526734	0.0307464
SPBP35G2.10	mit1	centromere silencing: SHREC complex subunit	0.0525888	0.0901468
SPCPB16A4.03c	ade10	IMP cyclohydrolase	0.0522492	0.274447
SPAC6F6.13c	0	conserved hypothetical: DUF726 family protein	0.0518724	0.102861
SPAC1002.19	urg1	GTP cyclohydrolase	0.0518162	0.402528
SPCP31B10.07	eft202	translation elongation factor 2	0.0502586	0.00300059
SPAC23A1.19c	0	DEAD/DEAH box helicase	0.04986	0.229535
SPBC17D11.01	nep1	mitotic spindle checkpoint: nedd8 protease Nep1	0.0496498	0.0802931
SPAC589.04	0	metaxin 1	0.0493325	0.0787454
SPAC6F6.02c	pof5	F-box protein	0.0493145	0.296392
SPBC609.05	pob3	centromere silencing: FACT complex component	0.0488726	0.0418298
SPAC17C9.10	stm1	G-protein coupled receptor Stm1	0.0488676	0.386477
SPCC1672.04c	0	mitochondrial copper ion transport protein	0.0485196	0.199206
SPAC23G3.07c	snf30	SWI/SNF complex subunit	0.0482912	0.693066
SPCC1739.14	npp106	nucleoporin Npp106	0.048223	0.184562
SPAC1556.01c	rad50	telomere maintenance: DNA repair protein Rad50	0.047911	0.10813
SPBC29B5.02c	isp4	OPT oligopeptide transporter family	0.0475377	0.226243
SPCC1259.10	pgp1	metallopeptidase Pgp1	0.047417	0.1993
SPCC553.07c	0	DinB translesion DNA repair polymerase	0.0469539	0.133653
SPAC24H6.09	gef1	cell polarity: RhoGEF Gef1	0.0464154	0.182825
SPCC285.03	0	rRNA processing: ATP-dependent RNA helicase Dbp6 (predicted)	0.0459974	0.316362
SPAC1639.02c	trk2	potassium ion transporter Trk2	0.0459716	0.129948
SPBC1711.17	prp16	mRNA splicing: ATP-dependent RNA helicase	0.045701	0.110861
SPBC28F2.11	0	chromatin remodeling complex subunit	0.0454598	0.261871
SPAC22F8.07c	rtf1	Myb family	0.045278	0.193382
SPBC725.07	pex5	peroxisomal targeting signal receptor	0.0448041	0.334881
SPBC1271.01c	pof13	F-box protein	0.0445776	0.356395
SPAC4D7.04c	0	cis-prenyltransferase	0.044494	0.210172
SPCC645.04	nse3	DNA replication: Smc5-6 complex non-SMC subunit Nse3	0.0441491	0.267241
SPAC630.03	arp3	actin cortical patch/cell polarity: actin-like protein Arp3 (predicted)	0.0435205	0.402854
SPCC550.11	0	RanBP7/importin-beta/Cse1p family	0.0435155	0.101332
SPCC18B5.09c	0	sequence orphan	0.0432753	0.18205
SPAC1687.13c	csn5	COP9/signalosome complex subunit Csn5	0.0430275	0.133425
SPAC4F10.05c	0	lipoate-protein ligase	0.0429606	0.218148
SPAC3A12.07	rpb11	DNA-directed RNA polymerase II complex subunit Rpb11	0.0428609	0.0319416
SPCC4F11.03c	0	sequence orphan	0.0428121	0.689463
SPAPB1A10.08	0	sequence orphan	0.0427592	0.16676
SPAC24C9.13c	mrp10	mitochondrial ribosomal protein subunit Mrp10	0.0424835	0.120193
SPCC330.01c	rhp16	DEAD/DEAH box helicase	0.0416489	0.458593
SPAC1565.03	0	sequence orphan	0.0404337	0.443024
SPAC17D4.02	cdc45	DNA replication initiation: pre-initiation complex subunit Cdc45	0.0399013	0.162234
SPCC777.08c	bit61	TORC2 subunit: TOR signalling pathway	0.038773	0.151163
SPCC1494.04c	tyr1	prephenate dehydrogenase [NADP+]	0.038604	0.129465
SPBC21C3.04c	0	mitochondrial ribosomal protein subunit L34	0.0383042	0.156159
SPAC23H4.16c	0	sequence orphan	0.0379209	0.17417
SPAC4D7.12c	fet5	transcription factor Fet5	0.0375708	0.345299
SPAC27D7.14c	tpr1	TPR repeat protein	0.0373104	0.217612
SPAC637.04	0	TPR repeat protein	0.0370403	0.0487315
SPAC13G7.03	0	up-frameshift suppressor3 family	0.0369134	0.458872
SPBC23E6.06c	0	vitamin metabolism: 3,4-Dihydroxy-2-butanone 4-phosphate synthase	0.0368947	0.113993
SPBC6B1.05c	0	ubiquitin-like conjugating enzyme	0.0353873	0.526313
SPAPB24D3.08c	0	NADP-dependent oxidoreductase	0.035383	0.436427
SPBC18H10.11c	0	conserved fungal protein	0.0348089	0.279027
SPCC1393.02c	0	DNA binding protein	0.0338521	0.0480373
SPAC57A7.13	0	mRNA splicing: RNA-binding protein	0.0334033	0.243759
SPAC3G6.13c	#N/A	60S ribosomal protein L41	0.0332826	0.234005
SPBC27B12.01c	mmm1	Mdm10/Mdm12/Mmm1 complex	0.0332076	1.08725
SPBC646.08c	0	oxysterol binding protein	0.0331012	0.186347
SPBC119.06	sco1	copper chaperone Sco1	0.0330983	0.177029
SPBC16D10.07c	sir2	centromere silencing: Sir2p family histone deacetylase	0.0330341	0.182342
SPAC13F5.06c	sec10	exocyst complex subunit Sec10	0.0323952	0.0346746
SPBC1198.04c	zas1	zinc finger protein	0.0316399	0.207706
SPBC1718.01	pop1	F-box protein	0.0315528	0.00574182
SPAC1805.11c	rps2602	40S ribosomal protein S26	0.0311963	0.328212
SPAC222.11	hem13	coproporphyrinogen III oxidase	0.0303355	0.450723
SPBC36.11	0	sequence orphan (cell tip/septum localization)	0.0302387	0.0902782
SPAC26A3.07c	rpl1101	60S ribosomal protein L11	0.0299074	0.592863
SPAC4C5.04	rad31	SUMO E1-like activator enzyme Rad31	0.0299063	0.0571401
SPAC4C5.02c	ryh1	GTPase	0.0298944	0.0638071
SPAP27G11.06c	0	AP-1 adaptor complex	0.0285923	0.0176529
SPBC17A3.04c	0	methionine-tRNA ligase	0.0276575	0.542232
SPAC56E4.07	0	acetyltransferase	0.0264495	0.22785
SPBC336.04	cdc6	DNA replication: DNA polymerase delta catalytic subunit Cdc6	0.0259944	0.088869
SPAC824.05	vps16	late endosome to vacuole transport: HOPS complex subunit Vps16	0.0259478	0.361885
SPAC22H12.02	tfg3	YEATS family protein	0.0257363	0.669828
SPCC16C4.10	0	pentose phoshate shunt: 6-phosphogluconolactonase	0.0255314	0.342107
SPCC16C4.15	rml2	mitochondrial ribosomal protein subunit L2	0.025169	0.152465
SPAC4H3.09	0	fatty acid biosynthesis: mitochondrial type II fatty acid synthase component	0.0247	0.145395
SPAC26A3.01	sxa1	aspartic protease	0.0243093	0.32677
SPAC10F6.05c	ubc6	ubiquitin conjugating enzyme	0.0240988	0.309852
SPBC19C7.09c	uve1	endonuclease Uve1	0.0239188	0.217505
SPCC10H11.01	prp11	mRNA splicing: DEAD/DEAH box helicase	0.0229127	0.11845
SPCC31H12.07	sec231	GTPase activating protein	0.0228951	0.0676056
SPBC27.02c	ask1	DASH complex subunit Ask1	0.0226874	0.40696
SPCC364.02c	bis1	stress response protein Bis1	0.0224932	0.847949
SPAC1F5.11c	0	phosphatidylinositol kinase	0.0220459	0.126689
SPBC2G5.06c	hmt2	sulfide-quinone oxidoreductase	0.021876	0.443288
SPAC11E3.02c	0	C2 domain	0.0218668	0.0392741
SPBP8B7.26	0	sequence orphan (cell tip/septum localization)	0.0208137	0.428297
SPAC323.06c	uba5	ubiquitin activating enzyme	0.0204846	0.0826178
SPBP8B7.11	nxt3	Ubiquitin protease cofactor	0.0203569	0.147384
SPAC823.02	0	sequence orphan	0.0197341	0.261498
SPAC328.01c	0	importin-beta family	0.0192513	0.106536
SPAC637.06	0	alpha-1,2-galactosyltransferase	0.0191543	0.410183
SPAC56F8.08	mud1	UBA domain protein	0.0190055	0.302132
SPAC20H4.07	rhp57	RecA family ATPase Rhp57	0.0182144	0.275488
SPCC970.03	0	cytochrome b5 reductase	0.0181604	0.139815
SPAC1851.03	ckb1	CK2 family	0.0176281	0.0592264
SPAC16E8.09	scd1	cell polarity/conjugation: RhoGEF Scd1	0.0174963	0.361228
SPAC1006.07	0	translation initiation factor eIF4A	0.0170173	0.455921
SPAC637.08	0	AAA family ATPase	0.0163087	0.411329
SPBC428.01c	nup107	nucleoporin	0.0156832	0.0988716
SPCC1672.09	0	triglyceride lipase-cholesterol esterase	0.0156235	0.110375
SPBC1709.07	erg27	ergosterol biosynthesis: 3-keto sterol reductase	0.0156021	0.267943
SPBC543.02c	0	DNAJ domain protein	0.0149452	0.270659
SPCC285.10c	0	conserved hypothetical: SPRY domain protein	0.0145085	0.241013
SPCC1442.02	0	central kinetochore associated protein (predicted)	0.0143979	0.553382
SPCC970.08	0	inositol polyphosphate kinase	0.014029	0.430178
SPBC25B2.03	0	glutaredoxin	0.0139546	0.474065
SPBC577.13	0	inositol polyphosphate phosphatase	0.0136608	0.0828047
SPAC607.09c	btn1	late endosome to vacuole transport: battenin CLN3 family protein	0.0132338	0.41339
SPAC12B10.05	0	metallopeptidase	0.0131074	0.23157
SPBC1347.02	fkbp39	peptidyl-prolyl cis-trans isomerase	0.0131012	0.055394
SPAC17G6.04c	cpp1	protein farnesyltransferase beta subunit Cpp1	0.011688	0.161393
SPAC16C9.05	0	zinc finger protein	0.0112222	0.0631329
SPAC4G9.12	0	gluconokinase	0.0112121	0.0724086
SPCC962.06c	bpb1	mRNA splicing: zinc finger protein	0.0108334	0.261133
SPAC13A11.01c	rga8	GTPase activating protein	0.01072	0.221711
SPBC800.07c	tsf1	mitochondrial translation elongation factor EF-Ts Tsf1	0.0104509	0.258173
SPBC1D7.05	byr2	conjugation: MAP kinase kinase kinase Byr2	0.0100996	0.187557
SPBC1703.07	0	aerobic respiration: ATP citrate synthase	0.00990642	0.00707316
SPCC663.01c	ekc1	sap2 family	0.00942915	0.522544
SPBC146.05c	cwf25	mRNA splicing: complexed with Cdc5p	0.00930037	0.0974809
SPBC15C4.06c	0	zinc finger protein	0.0085451	0.0961868
SPCC4G3.04c	coq5	aerobic respiration: C-methytransferase	0.00840004	0.246435
SPBC13G1.06c	isd11	iron sulfur cluster assembly protein Isd11	0.00812792	0.0739912
SPAC821.11	pro1	gamma-glutamyl phosphate reductase Pro1	0.0079923	0.324694
SPBC21C3.13	rps1901	40S ribosomal protein S19	0.00722344	0.515607
SPBC1861.08c	0	mRNA splicing: U2 snRNP-associated protein Lea1 (predicted)	0.00606809	0.11443
SPAC12G12.04	mcp60	heat shock protein 60	0.00559397	0.521681
SPBC25H2.09	0	conserved hypothetical: DUF1690 family protein	0.00488982	0.752479
SPAC959.08	rpl2102	60S ribosomal protein L21	0.00419883	0.149094
SPAC3G9.06	frs2	phenylalanine-tRNA ligase alpha subunit	0.00346856	0.697884
SPAC22F3.13	tsc1	hamartin	0.00337184	0.032322
SPBC19G7.03c	rps3002	40S ribosomal protein S30	0.00322541	0.182035
SPCC18B5.05c	0	vitamin metabolism: pyrimidine kinase	0.00311771	0.32612
SPAC57A7.07c	0	homocysteine methyltransferase	0.00311627	0.242845
SPAP27G11.05c	vps41	late endosome to vacuole transport: WD repeat protein	0.00303161	0.201255
SPAC23C4.19	spt5	transcription elongation factor Spt5	0.00234656	0.381922
SPBC17D11.04c	0	zinc finger protein	0.00223172	0.0196353
SPBC3B9.19	mge1	GrpE domain chaperone protein	0.00197829	0.133562
SPBC23G7.16	ctr6	copper transporter	0.00139639	0.0290947
SPAC139.01c	0	XP-G family	0.00109288	0.0803724
SPAC4F10.13c	mpd2	GYF domain	-0.000126262	0.270892
SPAC56F8.02	0	AMP binding enzyme	-0.000250098	0.28834
SPBC29A3.05	0	zinc finger protein	-0.000260644	0.0914905
SPAC6B12.09	trm10	tRNA m(1)G methyltransferase Trm10 (predicted)	-0.000295078	0.0555534
SPBC776.18c	pmh1	transcription factor TFIIH complex subunit Pmh1	-0.000572317	0.109212
SPBC3D6.03c	0	tRNA endonuclease	-0.000630202	0.159474
SPAC6G10.03c	0	abhydrolase family	-0.000833023	0.0354775
SPCC1795.08c	0	Myb family	-0.000982923	0.165038
SPAP27G11.03	0	D123 family	-0.00220234	0.0859343
SPAC21E11.08	lcb2	serine palmitoyltransferase	-0.00228917	0.532477
SPBC14F5.09c	ade8	adenylosuccinate lyase Ade8	-0.00248131	0.248548
SPAC1687.18c	ssl3	complex I intermediate-associated protein 30 homolog	-0.00251052	0.322319
SPAC2C4.17c	0	MS ion channel	-0.00268329	0.416818
SPAC4F10.16c	0	P-type ATPase	-0.00318147	0.103143
SPCC1450.15	0	phospholipid biosynthesis: pig-F	-0.0039399	0.016214
SPAC25B8.11	0	transcription factor	-0.00421088	0.296904
SPBC16H5.15	0	conserved fungal protein	-0.00451684	0.394696
SPCC1620.08	0	aerobic respiration: succinate-CoA ligase	-0.00465792	0.259419
SPCC962.02c	bir1	mitotic spindle checkpoint: survivin	-0.00475005	0.131043
SPBC13E7.10c	brf1	transcription factor TFIIIB complex subunit Brf1	-0.00480769	0.167463
SPCC1223.02	nmt1	vitamin metabolism: no message in thiamine	-0.0053466	0.0794866
SPAC1783.06c	atg12	autophagy associated protein Atg12	-0.00560123	0.38733
SPAC3A12.05c	taf2	TATA-binding protein	-0.00570092	0.340879
SPAC2C4.13	vma16	V-type ATPase	-0.00604822	0.22901
SPAC8F11.02c	0	zinc finger protein	-0.00661669	0.226335
SPAC31A2.10	0	RanGTP-binding protein	-0.00696088	0.620991
mug134	0	endosulphine family protein: cAMP signalling	-0.00716475	0.354094
SPAC30C2.03	0	sequence orphan	-0.00773439	0.136508
SPBC21B10.12	rec6	meiotic recombination protein Rec6	-0.00867935	0.23552
SPAC2C4.04c	0	conserved eukaryotic protein	-0.0087539	0.101457
SPCC1322.02	0	sequence orphan	-0.00954458	0.0916732
SPCC757.05c	0	peptidase family M20	-0.0098332	0.0717101
SPCC18.09c	0	HIT family	-0.0100666	0.0110319
SPBC354.04	0	sequence orphan	-0.0108167	0.0752191
SPAC13G6.12c	chs1	chitin synthase I	-0.010921	0.381642
SPBC543.10	get1	calcium signaling/homeostasis: GET complex subunit Get1 (predicted)	-0.0120606	0.172455
SPBC1215.01	shy1	aerobic respiration: SURF-family protein Shy1	-0.0121428	0.252354
SPBC32F12.05c	cwf12	mRNA splicing: complexed with Cdc5p	-0.0128694	0.0509733
SPBC29A10.13	atp7	F0-ATPase subunit D	-0.0141112	0.670431
SPBC16G5.11c	bag101	BAG-family	-0.0144007	0.104859
SPCC4B3.16	tip41	TIP41-like type 2a phosphatase regulator Tip41	-0.0146023	0.150505
SPCC1682.15	mug122	PXA domain: nexin protein	-0.0146562	0.120026
SPAC22G7.08	ppk8	serine/threonine protein kinase	-0.0146853	0.456071
SPAC17G8.02	0	uridine ribohydrolase	-0.0148869	0.0227669
SPAC13G7.05	0	acyl-coA-sterol acyltransferase	-0.0150088	0.177611
SPBC19F8.07	crk1, mcs6	cyclin-dependent kinase activating kinase Crk1	-0.01559	0.278534
SPBC4F6.06	kin1	cell polarity: microtubule affinity-regulating kinase Kin1	-0.0157799	0.316224
SPAPJ698.03c	prp12	mRNA splicing: U2 snRNP-associated protein	-0.0160472	0.0261541
SPBC28F2.03	ppi1	cyclophilin	-0.0161844	0.441905
SPBP35G2.08c	0	zinc finger protein	-0.0165745	0.110315
SPAC823.06	taf3	transcription factor TFIID complex subunit Taf3	-0.0168414	0.231875
SPBC1709.15c	cft2	mRNA polyadenylation: cleavage factor two Cft2	-0.017171	0.140026
SPAC7D4.12c	0	conserved hypothetical: DUF1212 family protein	-0.0172495	0.369791
SPBP8B7.27	0	ubiquitin-protein ligase	-0.0177565	0.189058
SPCC830.02	wtf24	wtf element, pseudogene	-0.0179657	1.12222
SPCC584.04	sup35	translation release factor eRF3	-0.0187801	0.0479681
SPCC970.11c	wtf9	wtf element	-0.0190155	0.742515
SPCC16C4.12	0	NatB N-acetyltransferase complex catalytic subunit Nat3	-0.0190906	0.243981
SPBC800.06	brx1	rRNA processing: ribosome biogenesis protein Brx1	-0.0192727	0.0318358
SPBC16C6.13c	sec27	late endosome to vacuole transport: coatomer beta' subunit	-0.0193319	0.26085
SPCC126.12	0	DUF34	-0.0201432	0.0821064
SPCC1795.07	0	mitochondrial ribosomal protein subunit S13	-0.0203633	0.222589
SPBC8D2.17	0	alpha-1,2-galactosyltransferase	-0.0203801	0.329423
SPBC211.01	rsm10	mitochondrial ribosomal protein subunit S10	-0.0210762	0.0266206
SPCC737.03c	ima1	integral inner nuclear membrane protein	-0.0215027	0.15553
SPAC1B9.02c	sck1	serine/threonine protein kinase Sck1	-0.0215341	0.163875
SPAC1805.05	cki3	serine/threonine protein kinase Cki3	-0.0216674	0.450262
SPAC3H1.01c	orp3	DNA replication initiation: origin recognition complex subunit Orp3	-0.0233579	0.238952
SPBC18E5.02c	0	serine palmitoyltransferase complex subunit	-0.023539	0.3724
SPCC18.17c	0	sequence orphan	-0.0237014	0.187887
SPAC22G7.01c	0	aminopeptidase	-0.0237369	0.355915
SPBC146.10	mug57	meiotically upregulated gene Mug57	-0.0237926	0.493736
SPBC16G5.16	0	transcription factor	-0.0243145	0.162635
SPAC644.13c	0	Rab GTPase binding	-0.0245244	0.325039
SPAC19A8.03	0	myotubularin-related protein	-0.0245881	0.153889
SPAC23G3.08c	ubp7	ubiquitin C-terminal hydrolase activity	-0.0245898	0.093503
SPAC694.05c	rps2502	40S ribosomal protein S25	-0.0248318	0.286181
SPBC11C11.05	0	fungal cell wall: KRE9 family cell wall biosynthesis protein	-0.0250914	0.187267
SPAC20G4.06c	adf1	actin cortical patch: cofilin	-0.025436	0.0994927
SPAC1A6.04c	plb1	fungal cell wall: phospholipase B homolog Plb1	-0.0256857	0.51143
SPCC1393.09c	0	RWD domain	-0.0258371	0.0859305
SPCC737.08	0	rRNA processing: midasin	-0.0258751	0.0609467
SPAC23C4.11	atp18	F-type ATPase subunit J	-0.0259377	0.147248
SPCP31B10.08c	rpl35a	60S ribosomal protein L35a	-0.0265649	0.166333
SPAC3F10.03	0	glycine tRNA-ligase	-0.0267956	0.194861
SPBC19F8.08	rps401	40S ribosomal protein S4	-0.0269695	0.170564
SPBC582.04c	0	conserved fungal protein	-0.0270648	0.386595
SPBC530.04	mod5	cell polarity: Tea1 anchoring protein Mod5	-0.027208	0.0598316
SPCC330.14c	rpl2402	60S ribosomal protein L24	-0.0277177	0.115051
SPBC12C2.03c	0	FAD binding protein	-0.0277352	0.0944943
SPCC1672.03c	0	guanine deaminase	-0.0281725	0.824995
SPBC31F10.16	0	ChAPs family protein: golgi to plasma membrane transport	-0.0292025	0.168554
SPAC343.10	met11	methylenetetrahydrofolate reductase Met11	-0.0293068	0.126321
SPCP1E11.06	apl4	adaptin	-0.0297047	0.0718833
SPAC1786.03	cut11	spindle pole body docking protein Cut11	-0.0297119	0.13284
SPCC16A11.03c	0	conserved hypothetical: DUF2009 protein	-0.0302702	0.164021
SPBC21.06c	cdc7	serine/threonine protein kinase Cdc7	-0.0307472	0.4161
SPBC1773.01	0	striatin homolog	-0.0313144	0.0668928
SPBC2G2.07c	0	mitochondrial ribosomal protein	-0.0314438	0.126172
SPBC15D4.06	0	NatC N-acetyltransferase complex catalytic subunit	-0.0317792	0.0291634
SPAC3G9.04	ssu72	phosphoric ester hydrolase	-0.0329018	0.270127
SPAC4G9.04c	0	mRNA polyadenylation: cleavage and polyadenylylation specificity factor	-0.0334297	0.023665
SPBC18H10.19	0	human UVRAG (UV radiation resistance) homolog: DNA repair	-0.0335892	0.0391041
SPBC2G2.01c	liz1	fatty acid biosynthesis: pantothenate transporter	-0.0336473	0.0939417
SPBC1734.04	0	alpha-1,6-mannosyltransferase complex subunit	-0.0339879	0.174429
SPBC530.14c	dsk1	mRNA splicing: SR protein-specific kinase Dsk1	-0.0350254	0.109522
SPAC1006.02	0	WD repeat protein	-0.035026	0.0131473
SPAC1B3.17	clr2	centromere silencing: chromatin silencing protein Clr2	-0.0351219	0.130121
SPAC9.02c	0	N-acetyltransferase	-0.0352132	0.480691
SPAC14C4.11	0	polyphosphate synthetase	-0.0358334	0.211137
SPCC126.09	0	zinc ion homeostasis: vacuolar membrane zinc transporter	-0.0359532	0.0731409
SPCC550.08	0	N-acetyltransferase	-0.0371418	0.256315
SPBC1105.03c	mrpl16	mitochondrial ribosomal protein subunit L16	-0.0379638	0.313988
SPAC6G10.02c	tea3	cell polarity: cell end marker Tea3	-0.0395618	0.113448
SPAC26H5.12	rpo41	mitochondrial DNA-directed RNA polymerase	-0.0400534	0.179175
SPCC1183.02	0	glutathione S-transferase	-0.0411763	0.412659
SPAPB24D3.06c	0	conserved hypothetical: DUF1749 family protein	-0.0412224	0.132497
SPBC1105.06	pmc4	RNA polymerase II holoenzyme component	-0.0420209	0.0943933
SPAC521.03	0	short chain dehydrogenase	-0.0422735	0.34789
SPBC215.03c	csn1	COP9/signalosome complex subunit Csn1	-0.0426144	0.383244
SPBP23A10.07	rpa2	DNA-directed RNA polymerase I complex subunit Rpa2	-0.042771	0.358437
SPBC16G5.14c	rps3	40S ribosomal protein S3	-0.0428271	0.544156
SPBP8B7.06	rpp201	60S acidic ribosomal protein	-0.0434386	0.19233
SPCC126.11c	0	RNA-binding protein	-0.04382	0.0831236
SPAC4G8.06c	trm12	tRNA methyltransferase Trm12	-0.0439216	0.322389
SPBPB21E7.01c	eno102	glycolysis: enolase	-0.0442662	0.639926
SPAC24B11.06c	sty1	oxidative stress response: MAP kinase Sty1	-0.0443035	0.317588
SPAC30D11.13	hus5	SUMO conjugating enzyme	-0.044336	0.209707
SPAC16C9.04c	mot2	CCR4-Not complex subunit	-0.0444545	0.10107
SPAC22H10.09	0	sequence orphan	-0.0451093	0.184291
SPBC1709.19c	0	iron ion homeostasis: conserved NifU-like protein (predicted)	-0.0454864	0.672895
SPAC23D3.01	pdp3	PWWP domain protein: histone H4-K20 methylation	-0.0458951	0.0199168
SPCC16C4.11	pef1	G1/S transition: Pho85/PhoA-like cyclin-dependent kinase Pef1	-0.0461967	0.111991
SPCC5E4.06	smc6	DNA replication: Smc5-6 complex SMC subunit Smc6	-0.0463663	0.0175961
SPCC553.04	cyp9	cyclophilin	-0.0464417	0.0992113
SPBC651.08c	rpc1	DNA-directed RNA polymerase III complex large subunit Rpc1	-0.046965	0.0313639
SPAC1952.08c	0	vitamin metabolism: pyridoxamine 5'-phosphate oxidase	-0.0472949	0.232799
SPAC23H3.09c	gly1	threonine aldolase	-0.0473307	0.105699
SPAC21E11.06	tif224	translation initiation factor eIF2B delta subunit	-0.0476233	0.250945
SPAC9E9.10c	cbh1	centromere silencing: centromere binding protein	-0.0481649	0.541203
SPBC543.08	0	phospholipid biosynthesis: phosphoinositide biosynthesis protein	-0.0483884	0.305918
SPAPB1E7.11c	0	sequence orphan (possible mitochondrion protein)	-0.0489012	0.298172
SPAC6C3.09	0	RNase P subunit (predicted)	-0.049505	0.642636
SPBC577.03c	0	N-acetyltransferase	-0.0498951	0.189992
SPAC6G9.15c	0	sequence orphan	-0.0505205	0.0914929
SPBC19G7.14c	cog5	Golgi transport complex subunit Cog5 (predicted)	-0.050659	0.113003
SPAC17A5.02c	dbr1	mRNA splicing: RNA lariat debranching enzyme	-0.0506711	0.854269
SPBC2A9.09	0	conserved hypothetical: phosducin-like protein	-0.0508519	0.185622
SPAC25G10.03	zip1	transcription factor Zip1	-0.0510811	0.120257
SPAC14C4.13	rad17	DNA replication initiation: RFC related checkpoint protein Rad17	-0.0517162	0.217138
SPBC646.10c	0	rRNA processing: U3 snoRNP protein Nop56 (predicted)	-0.0529095	0.102145
SPAC4D7.05	sum1	DNA replication initiation: translation initiation factor eIF3i	-0.0537087	0.155812
SPCC1919.01	ppk34	serine/threonine protein kinase Ppk34	-0.054373	0.358258
SPBP4H10.16c	0	phosphatase activator	-0.0547575	1.30374
SPBC56F2.01	pof12	F-box protein	-0.0555614	0.155835
SPCP31B10.03c	med31, sep10	mediator complex subunit	-0.055797	0.182906
SPBP23A10.02	pkr1	V-ATPase assembly factor Pkr1 (predicted)	-0.0558174	0.259258
SPAC23A1.11	rpl1602	60S ribosomal protein L13/L16	-0.0570509	0.22383
SPAC23H4.01c	0	ankyrin repeat protein	-0.0570718	0.150446
SPAC926.04c	hsp90	heat shock protein	-0.0571383	0.483229
SPAC323.03c	0	sequence orphan: SPB/septum localization	-0.0572248	0.0729144
SPAC18G6.09c	0	oxidative stress response: sequence orphan	-0.0579023	0.531073
SPAC25B8.03	0	phospholipid biosynthesis: phosphatidylserine decarboxylase	-0.0593008	0.0375761
SPBC27B12.04c	0	conserved eukaryotic protein	-0.0594454	0.229241
SPBC530.13	0	cyclin	-0.0595004	0.323815
SPAC589.05c	0	conserved eukaryotic protein	-0.0596627	0.11989
SPAC1420.02c	cct5	chaperonin-containing T-complex epsilon subunit Cct5	-0.0599149	0.0341845
SPAC23H4.04	0	tRNA(5-methylaminomethyl-2-thiouridylate)-methyltransferase	-0.0601635	0.432104
SPCC132.03	0	sequence orphan	-0.0603537	0.561665
SPAC3A11.04	0	sequence orphan	-0.0608235	0.0225831
SPBC21C3.17c	0	conserved fungal protein	-0.0609694	0.196267
SPAC14C4.06c	0	mRNA polyadenylation: poly(A) binding protein Nab2 (predicted)	-0.0612475	1.08219
SPBC365.05c	slu7	mRNA splicing: zinc finger protein	-0.0621315	0.114208
SPAC3A11.05c	kms1	meiosis specific protein	-0.0624426	0.762131
SPAC22E12.16c	pik1	phospholipid biosynthesis: phosphatidylinositol kinase Pik1	-0.063059	0.158035
SPCC830.03	0	rRNA processing: AAA family ATPase Grc3 (predicted)	-0.0636821	0.291286
SPAC56E4.02c	alg13	N-acetylglucosaminyldiphosphodolichol N-acetylglucosaminyltransferase Alg13	-0.0638394	0.0273581
SPBC13G1.07	0	palmitoyltransferase	-0.064892	0.419938
SPAC15A10.01	atm1	iron ion homeostasis: ABC family iron transporter	-0.0653723	0.342825
SPBC3H7.02	0	sulfate transporter	-0.0660505	0.183669
SPCC24B10.04	0	sequence orphan (mitochondrion)	-0.0663922	0.0113828
SPBC25H2.06c	hrf1	COPII-coated vesicle component	-0.0664533	0.0757405
SPAC1296.05c	0	cyclin	-0.0666517	0.287736
SPBC887.19	rft1	flippase	-0.066918	0.122986
SPCC1494.05c	ubp12	ubiquitin C-terminal hydrolase activity	-0.0670259	0.212484
SPAC22F3.09c	res2	G1/S transition:MBF transcription factor complex subunit Res2	-0.0675427	0.202418
SPAC13G7.06	met16	phosphoadenosine phosphosulfate reductase	-0.0677147	0.135319
SPBC16H5.02	pfk1	glycolysis: 6-phosphofructokinase	-0.0678403	0.143669
SPAC664.09	ggt1	redox homeostasis: gamma-glutamyltranspeptidase Ggt1	-0.0684569	0.281135
SPCC737.07c	0	DNA replication: DEAD/DEAH box helicase	-0.0685726	0.0727904
SPBC18E5.13	0	translation initiation factor	-0.0688035	0.238077
SPAC22F8.12c	shf1	small histone ubiquitination factor	-0.0688164	0.135238
SPAC17A5.07c	ulp2	peptidase family C48	-0.0690011	0.0015293
SPAC11D3.07c	0	transcription factor	-0.0690208	0.243008
SPAC16E8.02	0	conserved hypothetical: DUF962 family protein	-0.0693469	1.00515
SPBC651.12c	0	sequence orphan (spindle)	-0.0696456	0.222564
SPBP35G2.05c	cki2	serine/threonine protein kinase Cki2	-0.0697336	0.483908
SPBC405.06	0	DNAJ domain protein	-0.0698366	0.0257378
SPAC16A10.06c	nse2	DNA replication: Smc5-6 complex non-SMC subunit 2	-0.0699822	0.28287
SPBC1861.07	0	elongin C	-0.0700917	0.226865
SPBC1604.19c	0	TRAPP	-0.0703414	0.222982
SPAC18G6.07c	mra1	rRNA processing: nucleolar protein	-0.0710547	0.149318
SPAC21E11.05c	cyp8	cyclophilin	-0.0714095	0.119505
SPAC4G9.09c	arg11	amino acid/arginine biosynthesis: N-acetyl-gamma-glutamyl-phosphate reductase/acetylglutamate kinase	-0.0716327	0.293524
SPCC1739.02c	mrpl22	mitochondrial ribosomal protein subunit L22	-0.0721866	0.091798
SPBC30B4.06c	0	GIDA family	-0.0727914	0.202601
SPAC3A11.12c	rpt5	19S proteasome regulatory subunit	-0.0728849	0.0865295
SPAC20H4.01	0	rRNA processing: U3 snoRNP-associated protein Utp5	-0.073015	0.0559073
SPAC15E1.06	vps29	metallophosphatase	-0.074013	0.329892
SPAC17G8.11c	0	mannosyltransferase complex subunit	-0.0741094	0.0462247
SPAC17H9.10c	ddb1	DNA replication initiation: damaged DNA binding protein Ddb1	-0.0748455	0.18757
SPCC4B3.04c	nte1	lysophospholipase	-0.0750324	0.197461
SPCC1795.04c	0	20S proteasome component	-0.0756014	0.158405
SPAC9E9.09c	0	alcohol dehydrogenase	-0.0758152	0.259156
SPBP23A10.06	0	mitochondrial carrier	-0.0760564	0.167341
SPAC26A3.04	rpl2002	60S ribosomal protein L20	-0.0761073	0.0111126
SPBC947.06c	0	spermidine family transporter	-0.0762268	0.162773
SPAC12G12.09	0	sequence orphan	-0.0762347	0.246062
SPAC18G6.10	0	chromosome segregation protein	-0.0763414	0.108391
SPAC1F12.05	0	endocytosis regulator (predicted)	-0.0769914	0.0782826
SPBC14C8.17c	0	regulator of cell separation/cytokinesis: SAGA-like complex	-0.0770803	0.440872
SPBC4B4.05	smg1	mRNA splicing: Sm snRNP core protein	-0.0775915	0.0244247
SPAC23G3.10c	ssr3	transcription factor	-0.0776356	0.0176857
SPBC1539.06	0	acyl-coenzyme A binding protein	-0.0781847	0.355359
SPAC513.06c	0	dihydrodiol dehydrogenase	-0.0782533	0.181191
SPAC144.15c	cog1	Golgi retrograde transport complex subunit	-0.0794436	0.0157365
SPBC1703.10	ypt1	GTPase	-0.0794875	0.320365
SPAC23H4.02	ppk9	serine/threonine protein kinase Ppk9	-0.0795461	0.00556206
SPBC713.07c	0	vacuolar polyphosphatase	-0.0800226	0.288751
[truncated: 3,059 more rows]
