# Supplementary material for: Deciphering the Transcriptional-Regulatory Network of Flocculation in Schizosaccharomyces pombe
Source: PLoS Genet. 2012 Dec 6;8(12):e1003104. doi: 10.1371/journal.pgen.1003104 (PMC3516552; doi:10.1371/journal.pgen.1003104)
Supplement: Table S12 — Expression Microarray Profiling of adn3OE strain versus empty vector strain. (XLSX) [file pgen.1003104.s013.xlsx]

## Sheet: Sheet1
Table S12 Expression Microarray Profiling of adn3OE strain vs. empty vector strain
Systematic Name	Gene Name	Description	adn3OE log2 Fold Change	adn3OE Stdev
SPCC1494.10	adn3	transcriptional regulator	6.39599	0.0220528
SPBC29A10.08	gas2	fungal cell wall: 1,3-beta-glucanosyltransferase Gas2 (predicted)	2.86015	0.410392
SPAC1F8.08	0	sequence orphan	1.8431	0.329621
SPAP32A8.02	0	aldo/keto reductase	1.83068	0.161027
SPAC1F7.12	yak3	aldose reductase YakC	1.66418	0.0423742
SPBC215.05	gpd1	glycerol-3-phosphate dehydrogenase Gpd1	1.39369	0.278858
SPAC1F7.09c	0	allantoicase	1.33796	0.0635139
SPAC1565.01	0	conserved fungal protein	1.24108	0.0245384
SPBC428.03c	pho4	thiamine-repressible acid phosphatase Pho4	1.17376	0.197181
SPCC417.11c	0	aminotransferase	1.16693	0.250346
SPAC4H3.03c	0	glucan 1,4-alpha-glucosidase	1.14654	0.0976579
SPCC16A11.01	0	plasma membrane protein involved in inositol lipid-mediated signaling (predicted)	1.12909	0.146007
SPCC1450.07c	0	D-amino acid oxidase	1.11761	0.103844
SPCC736.15	0	protein kinase inhibitor	1.07788	0.329665
SPBC337.08c	ubi4	ubiquitin	1.0498	0.51496
SPAC1002.13c	psu1	fungal cell wall: beta-glucosidase Psu1	1.02515	0.251265
SPAC19G12.10c	cpy1	serine carboxypeptidase	1.015	0.0752123
SPAC1D4.07c	0	dubious ORF	0.982973	0.1828
SPCC306.08c	0	glycolysis/aerobic respiration: malate dehydrogenase	0.959783	0.00670663
SPAC11G7.01	0	glycoprotein	0.957986	0.260169
SPCC825.03c	psy1	SNARE	0.950246	0.370719
SPAP27G11.16	0	sequence orphan	0.947325	0.0477535
SPBC646.13	sds23	CBS domain protein	0.927052	0.0421748
SPAC9.10	0	amino acid permease family	0.923384	0.181072
SPAC1952.13	ned1	phospholipid biosynthesis: lipin	0.914764	0.283977
SPBC1198.07c	0	mannan endo-1,6-alpha-mannosidase	0.905625	0.137434
SPAC27E2.04c	0	dubious ORF	0.898519	0.144781
SPAC1F7.07c	fip1	iron ion homeostasis: iron permease	0.891899	0.08954
SPCC1322.10	pwp1	fungal cell wall: protein Pwp1	0.886166	0.246453
SPBC947.15c	0	vitamin metabolism: NADH dehydrogenase	0.86504	0.253056
SPCC191.01	0	sequence orphan	0.850256	0.0530113
SPBC1A4.02c	leu1	amino acid/leucine biosynthesis: 3-isopropylmalate dehydrogenase Leu1	0.833763	0.0133323
SPBC21C3.19	0	conserved hypothetical: DUF1960 family protein	0.81551	0.167364
SPAC13G6.10c	0	serine-rich protein	0.808507	0.0990962
SPBP4H10.14c	0	sequence orphan (cell tip/septum localization)	0.805987	0.146314
SPAPB1E7.09	ogm2	protein O-mannosyltransferase Ogm2	0.804994	0.0558805
SPAC25B8.13c	isp7	2 OG-Fe	0.803374	0.0884004
SPBC354.15	fap1	L-pipecolate oxidase	0.791213	0.251596
SPAPB24D3.03	0	arginase family	0.78275	0.18609
SPBC543.02c	0	DNAJ domain protein	0.781785	0.142003
SPBC365.13c	hba1	oxidative stress response: Ran GTPase binding protein	0.778896	0.13969
SPAC17A5.09c	0	protein phosphatase regulatory subunit Glc9 (predicted)	0.772769	0.101473
SPBC1652.02	aap1	APC amino acid transporter	0.772695	0.246243
SPAC16E8.16	0	transcription factor TFIIB	0.771283	0.0466785
SPBC56F2.11	met6	homoserine O-acetyltransferase	0.765651	0.0758673
SPAC343.15	0	tRNA isopentenyltransferase	0.762982	0.0804748
SPAC3A12.14	cam1	calmodulin	0.762765	0.259177
SPBC16C6.08c	qcr6	ubiquinol-cytochrome-c reductase complex subunit 8	0.759543	0.256394
SPBC365.12c	ish1	LEA domain protein	0.754062	0.0300967
SPAC1002.19	urg1	GTP cyclohydrolase	0.754011	0.00622145
SPAC23G3.09	taf4	transcription factor TFIID complex subunit Taf4	0.74817	0.112289
SPAC17H9.14c	0	oxidative stress response/redox homeostasis: protein disulfide isomerase	0.747434	0.195383
SPCC1672.12c	0	conserved hypothetical: DUF410 family protein	0.746077	0.144365
SPBC1D7.03	0	cyclin	0.744722	0.260316
SPCC24B10.08c	0	histone acetyltransferase complex subunit	0.739799	0.205156
SPAC10F6.11c	0	kinase activator	0.729775	0.360348
SPBC2G5.06c	hmt2	sulfide-quinone oxidoreductase	0.72959	0.0753824
SPBC725.03	0	conserved yeast protein	0.724241	0.0563443
SPAC26A3.01	sxa1	aspartic protease	0.719554	0.142615
SPAC57A10.02	cdr2	GIN4 family protein kinase Cdr2	0.718317	0.105425
SPAC9E9.02	0	dubious ORF	0.717721	0.10459
SPAC31G5.11	pac2	cAMP-independent regulatory protein Pac2	0.715059	0.0787609
SPBC23G7.06c	0	conserved eukaryotic protein	0.712631	0.115303
SPAC6G10.09	0	glucosidase I Gls1	0.71131	0.31329
SPCC736.08	cbf11	regulator of cell separation/cytokinesis: CBF1/Su(H)/LAG-1 family transcription factor Cbf11	0.706301	0.148676
SPAC2C4.07c	0	ribonuclease II	0.705731	0.285735
SPAC22G7.10	0	mRNA polyadenylation: mRNA cleavage and polyadenylation specificity factor complex subunit, Fip1 homolog (predicted)	0.699744	0.1686
SPCC1442.05c	0	mitochondrial protein	0.698459	0.172076
SPAC227.11c	0	sensor for misfolded ER glycoproteins Yos9	0.692805	0.102398
SPBC1271.12	kes1	oxysterol binding protein	0.690147	0.137364
SPCC790.03	0	rhomboid family protease	0.686728	0.0407092
SPAC26F1.14c	aif1	apoptosis-inducing factor homolog Aif1	0.684671	0.0942004
SPBC19C7.12c	0	alpha-1,2-mannosyltransferase	0.68176	0.0811977
SPBC577.10	0	20S proteasome component	0.680145	0.332025
SPCC1450.14c	ero12	ER oxidoreductin Ero1b	0.678144	0.00976679
SPAC26H5.13c	0	conserved hypothetical: DUF1753 family protein	0.675781	0.210124
SPBC11C11.06c	0	sequence orphan	0.672355	0.079491
SPCC970.04c	mob2	cell polarity: protein kinase activator Mob2	0.669883	0.0799872
SPBC16A3.09c	ufd1	Cdc48-Ufd1-Npl4 complex component	0.669827	0.169789
SPBC2G2.16	0	mannose-6-phosphate isomerase	0.667653	0.054374
SPCC576.04	0	bax inhibitor-like protein	0.665857	0.081496
SPAC1486.03c	0	mRNA splicing: G-patch domain	0.661339	0.267228
SPBC17D1.05	0	sequence orphan	0.660589	0.123553
SPAC27E2.11c	0	glycoprotein	0.655188	0.1843
SPAC2F3.02	0	ER protein translocation subcomplex subunit	0.648332	0.189123
SPAC25B8.18	0	mitochondrial redox protein	0.644872	0.0984849
SPBC409.09c	mis13	kinetochore protein Mis13	0.644249	0.11408
SPAC19D5.10c	0	dubious ORF (sequence orphan)	0.644046	0.138742
SPAC11G7.03	idh1	aerobic respiration: isocitrate dehydrogenase	0.642151	0.0137416
SPAC1A6.07	0	fungal cell wall: proline-rich protein	0.641314	0.182222
SPAC23A1.06c	cmk2	DNA replication initiation: MAPK-activated protein kinase Cmk2	0.638777	0.0504273
SPCC18B5.07c	nup61	mitotic spindle checkpoint: nucleoporin	0.637336	0.173851
SPAC1006.01	psp3	serine protease	0.637279	0.0859243
SPBC646.07c	0	fatty acid biosynthesis: 3-oxo-5-alpha-steroid 4-dehydrogenase	0.635515	0.0538863
SPAC20G4.03c	hri1	eIF2 alpha kinase Hri1	0.631555	0.276687
SPBC646.11	cct6	chaperonin-containing T-complex zeta subunit Cct6	0.631539	0.389951
SPAC630.08c	erg25	ergosterol biosynthesis: C-4 methylsterol oxidase	0.630526	0.164526
SPCC16C4.06c	0	tRNA pseudouridylate synthase	0.628626	0.123727
SPCC162.03	0	short chain dehydrogenase	0.627017	0.25479
SPCC188.06c	srp54	signal recognition particle subunit Srp54	0.62441	0.144487
SPBC17D1.01	0	transcriptional regulatory protein Spp41	0.623827	0.140615
SPCC132.01c	0	conserved hypothetical: DUF814 family protein	0.622441	0.0969258
SPAP8A3.04c	hsp9	heat shock protein	0.622237	0.00449883
SPAC1805.05	cki3	serine/threonine protein kinase Cki3	0.621668	0.203529
SPCC31H12.05c	sds21	serine/threonine protein phosphatase Sds21	0.620206	0.0386817
SPBC36.04	cys11	cysteine synthase	0.614194	0.0227157
SPAC23C11.17	0	mitochondrial inner membrane protein involved in potassium ion transport	0.612687	0.164284
SPBC646.05c	erg9	ergosterol biosynthesis: squalene synthase Erg9	0.611821	0.242444
SPAC25B8.10	0	trans-aconitate 3-methyltransferase	0.610244	0.169896
SPBC31F10.06c	sar1	ADP-ribosylation factor	0.608748	0.348024
SPAC9E9.13	wos2	p23 homolog	0.608413	0.252833
SPAC24C9.10c	mrp4	mitochondrial ribosomal protein subunit S2	0.604457	0.193363
SPAC27F1.07	0	dolichyl-diphospho-oligosaccharide-protein glycosyltransferase	0.604181	0.110406
SPAC4C5.02c	ryh1	GTPase	0.60267	0.12257
SPCC320.10	srp72	signal recognition particle subunit Srp72	0.601224	0.0738074
SPCC330.19c	0	sequence orphan	0.601023	0.127097
SPBC16G5.05c	0	MSP domain	0.597236	0.365794
SPAC19A8.05c	vps27	late endosome to vacuole transport: zinc finger protein	0.5969	0.214025
SPBC1289.07c	rpc40	DNA-directed RNA polymerase I and III subunit Rpc40	0.596649	0.100155
SPCC74.03c	ssp2	serine/threonine protein kinase Ssp2	0.595697	0.304394
SPAC2F7.05c	0	translation initiation factor eIF5	0.595298	0.0167427
SPBC530.07c	0	vitamin metabolism: TENA/THI domain	0.595298	0.0806893
SPCC31H12.06	0	sequence orphan	0.593821	0.207593
SPAC57A7.05	0	conserved protein (fungal and plant)	0.592064	0.140526
SPAC19A8.14	0	aminoacyl-tRNA hydrolase	0.591737	0.037203
SPCC18.15	0	WD repeat protein	0.591509	0.0866485
SPCC188.11	prp45	mRNA splicing: transcriptional regulator Prp45	0.590136	0.146617
SPBC3B9.11c	ctf1	mRNA polyadenylation: mRNA cleavage and polyadenylation specificity factor complex subunit Ctf1	0.588366	0.223618
SPCC970.06	0	cargo receptor for soluble proteins	0.586038	0.0966169
SPAC31A2.05c	mis4	adherin	0.581824	0.194795
SPAC19A8.04	erg5	ergosterol biosynthesis: C-22 sterol desaturase	0.580961	0.136424
SPBC2A9.08c	sec22	SNARE	0.580934	0.325536
SPBC776.09	ste13	ATP-dependent RNA helicase Ste13	0.580773	0.0913271
SPBC4F6.11c	0	asparagine synthase	0.577444	0.0933626
SPAC15A10.02	taf12	transcription factor TFIID complex subunit A	0.577424	0.188228
SPBC32F12.03c	gpx1	oxidative stress response: glutathione peroxidase Gpx1	0.576063	0.164974
SPCC962.01	0	C2 domain	0.574444	0.0887551
SPAC140.02	gar2	rRNA processing: GAR family	0.5738	0.211311
SPAC6G9.11	syb1	synaptobrevin	0.572867	0.212947
SPCC1020.06c	tal1	vitamin metabolism: transaldolase	0.570887	0.298914
SPBC1271.14	0	amino acid/arginine biosynthesis: glutamate N-acetyltransferase	0.570328	0.0372432
SPBC1734.08	hse1	late endosome to vacuole transport: STAM like protein	0.568492	0.0746407
SPCC970.08	0	inositol polyphosphate kinase	0.566877	0.256177
SPAC18B11.02c	0	pseudouridylate synthase	0.566424	0.0890665
SPBC215.13	0	glycoprotein	0.565871	0.0187233
SPAC323.08	0	rRNA processing/mRNA cleavage: ribonuclease MRP complex subunit	0.565651	0.22671
SPAC343.06c	0	scramblase	0.56563	0.134318
SPBC4.07c	rpt2	19S proteasome regulatory subunit	0.565604	0.0986892
SPCC162.05	coq3	hexaprenyldihydroxybenzoate methyltransferase	0.565495	0.306863
SPAC24C9.05c	mug70	conserved protein (fungal and plant)	0.565465	0.207171
SPBC2F12.14c	gua1	IMP dehydrogenase Gua1	0.562983	0.126106
SPCC1183.11	0	MS ion channel	0.558493	0.184992
SPCC1739.10	mug33	conserved fungal protein	0.558312	0.0859598
SPBC1778.09	0	GTPase activating protein	0.558018	0.151854
SPAC607.10	spo3	sporulation protein Spo3	0.557173	0.0812859
SPCC297.03	ssp1	cell polarity: serine/threonine protein kinase Ssp1	0.556696	0.0467371
SPAC824.08	gda1	guanosine-diphosphatase Gda1	0.55492	0.0262236
SPAC13F5.02c	ptr6	transcription factor TFIID complex subunit Taf7	0.554695	0.152685
SPCC16C4.02c	0	conserved hypothetical: DUF1941 family protein	0.553686	0.063256
SPBP8B7.23	0	zinc finger protein	0.553481	0.173799
SPAPB1A10.12c	alo1	oxidative stress response: D-arabinono-1,4-lactone oxidase	0.55302	0.0309223
SPAC4G9.15	0	fatty acid biosynthesis: ketoreductase	0.553015	0.127993
SPAPB2B4.07	0	conserved hypothetical: ubiquitin family protein, human UBTD1 homolog	0.552982	0.0926839
SPCC4G3.15c	not2	CCR4-Not complex subunit	0.552943	0.0310348
SPAC1486.01	0	oxidative stress response: manganese superoxide dismutase	0.552103	0.0445846
SPCC1795.03	gms1	UDP-galactose transporter Gms1	0.550426	0.256771
SPBC26H8.12	0	cytochrome c heme lyase	0.548229	0.166584
SPCC61.02	spt3	histone acetyltransferase complex subunit Spt3	0.546268	0.156613
SPCC70.03c	0	proline dehydrogenase	0.54578	0.193011
SPCC285.08	ret2	coatomer delta subunit	0.543507	0.15752
SPBC36.09	sap61	mRNA splicing: zinc finger protein	0.539498	0.0844728
SPAC1565.06c	spg1	GTPase	0.536277	0.088993
SPBC3D6.11c	slx8	zinc finger protein	0.534511	0.103298
SPBC16H5.06	rip1	ubiquinol-cytochrome-c reductase complex subunit 5	0.534202	0.17083
SPBC119.01	rpn3	19S proteasome regulatory subunit	0.530902	0.442671
SPBC557.03c	pim1	GDP/GTP exchange factor	0.530844	0.13491
SPAC6B12.15	cpc2	WD repeat protein Cpc2	0.530289	0.283629
SPCC1906.02c	0	CUE domain protein Cue3 (predicted): ubiquitin	0.529202	0.0301009
SPBC8D2.14c	sed5	SNARE	0.528341	0.0524112
SPBC3D6.13c	0	redox homeostasis: protein disulfide isomerase	0.526888	0.0213639
SPBC19G7.05c	bgs1	fungal cell wall: 1,3-beta-glucan synthase catalytic subunit Bgs1	0.526363	0.410594
SPAC3A11.10c	0	membrane dipeptidase	0.523344	0.130228
SPAC1D4.08	0	phospholipid biosynthesis: CDP-diacylglycerol--inositol 3-phosphatidyltransferase	0.522447	0.148477
SPBC29A10.05	exo1	telomere maintenance: exonuclease I	0.522012	0.099963
SPBC1198.02	dea2	adenine deaminase Dea2	0.520546	0.0525556
SPCC1223.02	nmt1	vitamin metabolism: no message in thiamine	0.519857	0.0920342
SPAC56E4.06c	ggt2	oxidative stress response: gamma-glutamyltranspeptidase Ggt2	0.519557	0.0384163
SPBC1604.21c	ptr3	ubiquitin activating enzyme	0.517076	0.124056
SPAC15A10.06	0	CPA1 sodium ion/proton antiporter	0.516767	0.00625635
SPCC16C4.18c	taf50	histone H4-like TAF	0.516499	0.189338
SPAC22F3.06c	0	Lon protease homolog	0.516077	0.161274
SPBC1709.18	tif452	translation initiation factor	0.516036	0.0619234
SPCC965.09	0	hydrolase	0.515798	0.0134344
SPAC1751.03	0	translation initiation factor eIF3m	0.515629	0.167152
SPBC776.15c	0	aerobic respiration: dihydrolipoamide S-succinyltransferase	0.513685	0.243061
SPBC6B1.06c	ubp14	ubiquitin C-terminal hydrolase activity	0.512661	0.138839
SPAC664.09	ggt1	redox homeostasis: gamma-glutamyltranspeptidase Ggt1	0.511891	0.148177
SPAC18G6.09c	0	oxidative stress response: sequence orphan	0.511407	0.155359
SPAC890.07c	rmt1	type I ribosomal protein arginine N-methyltransferase Rmt1	0.510345	0.247978
SPAC23A1.15c	0	SNARE	0.510328	0.0373115
SPAC29A4.20	0	histone acetyltransferase subunit of the elongator complex	0.507464	0.0695749
SPAC19A8.13	usp101	mRNA splicing: U1 snRNP-associated protein	0.504747	0.170593
SPBP8B7.18c	0	vitamin metabolism: phosphomethylpyrimidine kinase	0.504732	0.140904
SPAC23C4.02	crn1	actin cortical patch: actin-binding protein coronin Crn1	0.504083	0.314372
SPCC126.11c	0	RNA-binding protein	0.503641	0.0975338
SPAC22E12.09c	krp1	kexin	0.500158	0.18664
SPAC26A3.15c	nsp1	nucleoporin	0.498516	0.108347
SPBC215.10	0	haloacid dehalogenase-like hydrolase	0.4983	0.0725432
SPAC222.05c	mss1	COX RNA-associated protein	0.495329	0.0948497
SPBC106.05c	tim11	F0-ATPase subunit E	0.494296	0.105058
SPBC776.02c	dis2	serine/threonine protein phosphatase PP1	0.493283	0.286059
SPAC26H5.12	rpo41	mitochondrial DNA-directed RNA polymerase	0.492804	0.350773
SPBC4C3.07	0	translation initiation factor eIF3f	0.489728	0.0344398
SPAC8C9.04	0	sequence orphan:meiosis and sporulation function	0.489374	0.107976
SPAC23G3.11	rpn6	19S proteasome regulatory subunit	0.487817	0.156558
SPBC1604.12	0	sequence orphan	0.487527	0.241895
SPAC30D11.06c	0	conserved hypothetical: DUF300 family protein	0.487509	0.058431
SPBC16H5.11c	skb1	cell polarity: arginine N-methyltransferase	0.484556	0.116736
SPCC1672.07	0	rRNA processing: U3 snoRNP-associated protein Utp21 (predicted)	0.483617	0.0513574
SPCC1919.05	0	TPR repeat protein	0.483504	0.165572
SPCC4B3.07	0	coiled-coil	0.483058	0.256593
SPBC29A3.11c	0	mitochondrial carboxylic acid transporter	0.481968	0.127338
SPAC23A1.16c	0	RNA polymerase II-associated protein Rtr1 (predicted)	0.481156	0.247658
SPAC823.06	taf3	transcription factor TFIID complex subunit Taf3	0.48068	0.167562
SPCP1E11.04c	pal1	membrane associated protein Pal1	0.478825	0.0155982
SPBC4.05	mlo2	zinc finger protein	0.478302	0.12647
SPBC336.02	dim1	rRNA processing: 18S rRNA dimethylase	0.477474	0.124695
SPAC29B12.08	0	sequence orphan	0.47721	0.082835
SPBC4F6.16c	ero11	ER oxidoreductin Ero1a	0.476311	0.0835055
SPBC3E7.05c	0	conserved hypothetical: human mitofilin (IMMT) ortholog	0.476104	0.0587299
SPCC777.11	0	sequence orphan (mitochondrion)	0.475308	0.238837
SPCC24B10.06	0	glycoprotein	0.473356	0.311009
SPBC21H7.02	taf10	transcription factor TFIID complex subunit Taf10	0.473191	0.217059
SPBP8B7.11	nxt3	Ubiquitin protease cofactor	0.471449	0.123627
SPAC27E2.03c	0	GTP binding	0.471079	0.27043
SPAC6G9.08	ubp6	ubiquitin family protein	0.470441	0.308654
SPCC4G3.10c	rhp42	DNA repair protein Rhp42	0.46956	0.0440748
SPAC12B10.12c	rhp41	DNA repair protein Rhp41	0.468127	0.072616
SPAC767.01c	vps1	dynamin family	0.467782	0.156955
SPCC737.09c	hmt1	ATP-binding cassette-type vacuolar membrane transporter Hmt1	0.467261	0.273709
SPAC6B12.10c	spp1	telomere maintenance: DNA primase catalytic subunit Spp1	0.466292	0.0752075
SPCC645.05c	myo2	myosin II heavy chain	0.46563	0.0534601
SPCC1322.08	srk1	MAPK-activated protein kinase Srk1	0.465198	0.11116
SPAC2G11.10c	0	oxidative stress response: URM1 activating enzyme (predicted) rhodanese-like domain	0.463367	0.0910176
SPAC1F7.08	fio1	iron ion homeostasis: iron transport multicopper oxidase	0.46275	0.245297
SPBC119.12	0	Golgi matrix protein	0.461967	0.203997
SPBC1E8.05	0	glycoprotein	0.461692	0.443623
SPBC713.07c	0	vacuolar polyphosphatase	0.461565	0.18113
SPBP8B7.24c	atg8	autophagy associated protein Atg8	0.46119	0.0157312
SPAC12B10.13	0	conserved hypothetical: negative regulator of gluconeogenesis	0.46063	0.104092
SPCC645.12c	0	sequence orphan	0.459989	0.148205
SPCC1235.10c	sec6	exocyst complex subunit Sec6	0.459822	0.111111
SPCC1442.03	0	mitochondrial transporter	0.459526	0.0459467
SPBC365.06	pmt3	centromere silencing: SUMO	0.458928	0.108624
SPBC9B6.08	clc1	clathrin light chain	0.458096	0.229229
SPCC1919.12c	0	peptidase family M28	0.457009	0.172632
SPCP31B10.06	0	C2 domain	0.456469	0.280937
SPAC26H5.08c	bgl2	fungal cell wall: glucan 1,3-beta-glucosidase	0.456318	0.0625951
SPBC119.11c	pac1	rRNA processing: double-strand-specific ribonuclease Pac1	0.456212	0.16365
SPCC1795.02c	vcx1	calcium signaling/homeostasis: CaCA proton/calcium exchanger	0.45583	0.0843773
SPAC1786.02	0	fungal cell wall: phospholipase	0.455581	0.290447
SPAC22A12.11	dak1	dihydroxyacetone kinase Dak1	0.452662	0.1381
SPCC16C4.15	rml2	mitochondrial ribosomal protein subunit L2	0.451929	0.103817
SPBC1734.12c	alg12	phospholipid biosynthesis: dolichyl pyrophosphate Man7GlcNAc2 alpha-1,3-glucosyltransferase Alg12	0.451719	0.244058
SPBC29A10.10c	0	rRNA processing: tRNA-splicing endonuclease positive effector	0.451621	0.0608088
SPCC18.18c	fum1	aerobic respiration: fumarate hydratase	0.451363	0.0076935
SPCC18B5.11c	cds1	DNA replication initiation: replication checkpoint kinase Cds1	0.450736	0.172021
SPBC21D10.10	0	bromodomain protein	0.450608	0.222277
SPCC663.15c	0	conserved fungal protein: phosphoinositol binding	0.450209	0.15405
SPBC9B6.06	mrpl10	mitochondrial ribosomal protein subunit L15	0.449021	0.0662966
SPBC29A10.07	0	nucleoporin	0.448305	0.0802684
SPAC1B3.10c	0	SEL1 repeat protein	0.448159	0.203649
SPAC13G7.10	0	transcription factor	0.447716	0.0736703
SPAC4G9.08c	rpc2	DNA-directed RNA polymerase III complex subunit Rpc2	0.447347	0.170655
SPCC553.06	0	oligosaccharyltransferase subunit	0.446419	0.2021
SPBC83.17	0	multiprotein bridging factor	0.444539	0.252691
SPAC3G9.11c	0	pyruvate decarboxylase	0.443636	0.0645803
SPCC18.11c	sdc1	Dpy-30 domain protein	0.443485	0.0538858
SPBC18E5.07	0	sequence orphan	0.443399	0.0883328
SPBC530.08	0	transcription factor	0.442429	0.0750799
SPAC22E12.07	rna1	centromere silencing: Ran GAP Rna1	0.441938	0.151841
SPAC56E4.05	mug69	conserved hypothetical: DUF788 family protein	0.441434	0.0272254
SPBC215.12	cwf10	mRNA splicing: GTPase Cwf10	0.441221	0.00649325
SPAC16A10.01	0	conserved hypothetical: DUF1212 family protein	0.440686	0.202368
SPAC13G6.01c	rad8	G1/S transition:ubiquitin-protein ligase	0.440129	0.0994353
SPCC584.03c	0	RanGTP-binding protein	0.439758	0.00393757
SPAC31G5.04	0	homoisocitrate dehydrogenase	0.439449	0.370773
SPAC13C5.05c	0	N-acetylglucosamine-phosphate mutase	0.437831	0.368979
SPAC17G8.12	0	sequence orphan	0.437714	0.0284161
SPBC15D4.10c	amo1	cell polarity: nuclear rim protein Amo1	0.437679	0.0181942
SPBC800.05c	tub1	microtubule movement: tubulin alpha 2	0.435985	0.227927
SPBC342.03	gas4	1,3-beta-glucan biosynthesis: GPI anchored protein	0.435047	0.0672361
SPAC17G6.16c	ysh1	mRNA polyadenylation: mRNA cleavage and polyadenylation specificity factor complex subunit Ysh1	0.434736	0.0537291
SPAC19E9.01c	nup40	mitotic spindle checkpoint: nucleoporin	0.434246	0.182434
SPAC17H9.12c	0	ergosterol biosynthesis: NADH-cytochrome reductase	0.433863	0.22327
SPBC12D12.03	cct1	chaperonin-containing T-complex alpha subunit Cct1	0.433231	0.293868
SPCC24B10.15	0	PINc domain	0.433127	0.109341
SPAPYUG7.02c	sin1	stress activated MAP kinase interacting protein Sin1	0.432709	0.186926
SPCC1795.01c	mad3	mitotic spindle checkpoint: mitotic spindle checkpoint protein Mad3	0.432596	0.113766
SPCC594.04c	0	steroid oxidoreductase superfamily protein	0.431857	0.0292307
SPBC19C2.10	0	src	0.431675	0.184538
SPBC15D4.09c	0	cystathionine gamma-synthase	0.431543	0.0310534
SPAC10F6.17c	0	protein phosphatase type 2C	0.431178	0.138736
SPCC191.07	cyc1	cytochrome c	0.429954	0.183305
SPAC343.10	met11	methylenetetrahydrofolate reductase Met11	0.429418	0.107111
SPBC19G7.13	trf1	telomere maintenance: telomeric DNA binding factor	0.425536	0.10831
SPCC162.02c	0	AMP-binding dehydrogenase	0.425287	0.144665
SPCC338.12	0	protease inhibitor	0.425021	0.240534
SPAC3H5.08c	0	WD repeat protein	0.424984	0.0563141
SPAC31F12.01	zds1	zds family protein Zds1	0.424189	0.103794
SPCC188.08c	ubp22	ubiquitin C-terminal hydrolase activity	0.423262	0.0997989
SPAC14C4.07	0	membrane transporter	0.42304	0.0795667
SPCC338.06c	0	heat shock protein	0.423006	0.283432
SPBC30B4.03c	adn1	conserved hypothetical: adhesion defective protein	0.422095	0.119457
SPBC1703.13c	0	mitochondrial carrier	0.422045	0.104809
SPAC19G12.12	dlp1	decaprenyl diphosphate synthase subunit 2 Dlp1	0.420336	0.0740029
SPAC9G1.07	0	sequence orphan	0.420138	0.183106
SPBC409.15	0	rRNA processing: rRNA processing protein Tsr2 (predicted)	0.419799	0.118293
SPBC9B6.04c	tuf1	mitochondrial translation elongation factor EF-Tu Tuf1	0.419638	0.368954
SPBC25H2.06c	hrf1	COPII-coated vesicle component	0.417106	0.0742613
SPCC24B10.17	0	emp24 family	0.416425	0.154716
SPAC1420.03	rpn501	19S proteasome regulatory subunit Rpn501	0.415621	0.0523658
SPAPB17E12.11	0	N-oligosaccharyltransferase	0.415343	0.133229
SPBC12C2.02c	ste20	HR1 repeat	0.415051	0.000704072
SPAC652.01	0	conserved hypothetical: BC10 family protein	0.414536	0.191445
SPAC30D11.08c	phf2	zinc finger protein	0.41414	0.154297
SPBP8B7.13	0	sequence orphan	0.413868	0.0563139
SPBC16A3.18	cip1	oxidative stress response: RNA-binding protein Cip1: regulation of mRNA stability involved in response to stress	0.413666	0.190697
SPAC5D6.12	0	mitochondrial translation protein (predicted)	0.412208	0.028494
SPCC1906.01	mpg1	mannose-1-phosphate guanyltransferase Mpg1	0.411132	0.102813
SPBC1306.01c	0	translation elongation factor G	0.410487	0.506796
SPCC191.03c	0	sequence orphan	0.409599	0.355575
SPBC1105.09	ubc15	ubiquitin conjugating enzyme	0.409046	0.16532
SPAPB1E7.08c	0	membrane transporter	0.408391	0.0799985
SPCC594.02c	0	conserved fungal protein	0.4083	0.298448
SPBC19C7.05	0	cell wall organization protein (predicted)	0.408083	0.0782976
SPBC409.21	sec66	ER protein translocation subcomplex subunit Sec66	0.407379	0.124604
SPCC126.06	twf1	actin cortical patch: twinfilin	0.407222	0.137798
SPAC57A7.09	0	zinc finger protein	0.406442	0.226807
SPAC13G7.04c	mac1	membrane anchored protein Mac1	0.406271	0.17026
SPAC24H6.10c	0	phospho-2-dehydro-3-deoxyheptonate aldolase	0.40616	0.170562
SPCC1682.03c	mug174	meiotically upregulated gene Mug174	0.404549	0.345825
SPAC3G9.04	ssu72	phosphoric ester hydrolase	0.403347	0.120346
SPAC20G8.05c	cdc15	cortical actin patch: cell division control protein Cdc15	0.401367	0.275713
SPAC22E12.17c	glo3	GTPase activating protein	0.400746	0.0912622
SPAC19A8.11c	0	recombination protein Irc6 (predicted)	0.400489	0.0841918
SPCC18.14c	rpp0	60S acidic ribosomal protein	0.399942	0.121901
SPAC821.05	0	translation initiation factor eIF3h	0.398992	0.128717
SPCC338.05c	mms2	ubiquitin conjugating enzyme	0.398662	0.124917
SPBC83.10	0	conserved hypothetical: human c15orf24 ortholog	0.39802	0.240787
SPBC1198.09	ubc16	ubiquitin conjugating enzyme	0.397854	0.105227
SPAC2F3.01	0	mannosyltransferase complex subunit	0.397268	0.190314
SPAC688.13	scn1	TatD DNase family	0.396983	0.248207
SPAC25H1.07	0	conserved hypothetical: DUF1620 family protein	0.396201	0.0438908
SPBP4H10.07	0	zinc finger protein	0.396101	0.0933355
SPAC1952.11c	ure2	urease	0.395859	0.358948
SPAC17C9.15c	0	sequence orphan	0.395344	0.0814641
SPBC216.05	rad3	ATR checkpoint kinase	0.394749	0.117724
SPCC584.05	sec1	sec1 family	0.394437	0.123016
SPCC1494.05c	ubp12	ubiquitin C-terminal hydrolase activity	0.394088	0.153338
SPBC18H10.17c	0	mitochondrial ribosomal protein subunit Mrp49	0.393732	0.0764156
SPBC21B10.07	0	fungal cell wall: glycosyl hydrolase family 16	0.393449	0.141356
SPAC24H6.09	gef1	cell polarity: RhoGEF Gef1	0.393393	0.139834
SPBC106.01	mph1	mitotic spindle checkpoint: dual specificity protein kinase Mph1	0.393251	0.0727163
SPCC622.17	apn1	AP endonuclease Apn1	0.392477	0.0853861
SPBC32F12.07c	0	zinc finger protein	0.392075	0.0654455
SPAC144.02	0	transcription factor	0.391829	0.0356596
SPAC1952.05	gcn5	histone acetyltransferase complex subunit Gcn5	0.391468	0.244189
SPCC1620.07c	0	conserved hypothetical: lunapark homolog	0.389173	0.119502
SPAC57A7.08	pzh1	serine/threonine protein phosphatase Pzh1	0.389076	0.158148
SPAC1002.11	gaa1	phospholipid biosynthesis: GPI-anchor transamidase complex subunit Gaa1	0.388146	0.0129621
SPBC211.05	0	splicing factor 3B	0.387783	0.0321738
SPBC691.02c	0	RINT1 family protein: retrograde vesicle-mediated transport, Golgi to ER	0.387481	0.119424
SPAC17A2.13c	rad25	14-3-3 protein Rad25	0.38745	0.110311
SPBC609.05	pob3	centromere silencing: FACT complex component	0.387099	0.0746263
SPAC4D7.02c	0	glycerophosphoryl diester phosphodiesterase	0.386679	0.239466
SPAP27G11.02	0	conserved hypothetical: TPR repeat protein	0.385304	0.0821758
SPAC13G6.02c	rps101	40S ribosomal protein S3a	0.385203	0.241104
SPCC126.07c	0	zinc finger protein	0.38517	0.248252
SPAC5D6.13	0	Golgi phosphoprotein 3 family	0.385099	0.0646752
SPAC20G8.09c	0	acetyltransferase	0.384756	0.108893
SPBC725.17c	rrn11	RNA polymerase I component	0.384606	0.0830344
SPCC126.12	0	DUF34	0.383613	0.134
SPAC4F10.19c	0	zinc finger protein	0.383001	0.363386
SPBC660.11	tcg1	telomere maintenance: single-stranded telomeric binding protein Tgc1	0.382343	0.260003
SPCP1E11.05c	0	sterol O-acyltransferase	0.382334	0.173029
SPBC119.17	0	peptidase family M16	0.38135	0.0634649
SPAC1782.07	qcr8	aerobic respiration: ubiquinol-cytochrome-c reductase complex subunit 7	0.381326	0.366432
SPCC550.11	0	RanBP7/importin-beta/Cse1p family	0.381316	0.192818
SPAC19G12.08	0	fatty acid biosynthesis: sphingosine hydroxylase (predicted)	0.380587	0.196314
SPAC4F8.02c	mrpl40	mitochondrial ribosomal protein subunit L40	0.38048	0.0389834
SPCC970.09	sec8	exocyst complex subunit Sec8	0.380421	0.0893201
SPAC1F3.03	0	cell polarity: Lgl family protein	0.379818	0.184585
SPBC1709.03	0	conserved fungal protein	0.379393	0.243641
SPAC1B1.03c	kap95	karyopherin	0.379331	0.0150448
SPAC10F6.06	vip1	rrm RNA recognition motif	0.378619	0.100368
SPBC106.04	ada1	adenosine deaminase Ada1	0.378565	0.0926447
SPBP35G2.09	usp103	mRNA splicing: U1 snRNP-associated protein	0.378058	0.173757
SPAC6G10.11c	ubi3	ribosomal-ubiquitin fusion protein	0.377928	0.0542572
SPBC582.10c	0	DEAD/DEAH box helicase	0.377224	0.193192
SPCC794.10	0	UTP-glucose-1-phosphate uridylyltransferase	0.376504	0.0964416
SPBC1703.04	mlh1	MutL family	0.376416	0.0827256
SPAC22E12.03c	0	conserved hypothetical: THIJ/PFPI family peptidase (predicted)	0.376225	0.0927386
SPBC14F5.10c	0	zinc finger protein	0.376194	0.0370344
SPAC6F12.17	rna14	mRNA polyadenylation: mRNA cleavage and polyadenylation specificity factor component	0.375262	0.0407431
SPBC887.06c	snx3	sorting nexin Snx3: late endosome to Golgi transport	0.374677	0.0908969
SPBC15D4.08c	0	dubious ORF	0.374379	0.0305747
SPAPB8E5.03	mae1	malic acid transport protein Mae1	0.374	0.0832748
SPAC664.04c	rps1602	40S ribosomal protein S16	0.37374	0.187102
SPBC342.02	0	glutaminyl-tRNA synthetase	0.373605	0.024671
SPAC17G8.03c	dpb3	DNA replication: DNA polymerase epsilon subunit Dpb3	0.373041	0.256695
SPCC285.12	lsm7	mRNA splicing: U6 snRNP-associated protein	0.372583	0.227821
SPAC17G8.07	0	YEATS family protein	0.37248	0.250479
SPBC1778.03c	0	vitamin metabolism: NADH pyrophosphatase	0.372078	0.0982645
SPCC1442.04c	0	meiotic recombination protein (predicted)	0.371672	0.130446
SPAC3A12.08	0	conserved fungal protein	0.370774	0.0595393
SPBC4.04c	mcm2	DNA replication initiation: MCM complex subunit Mcm2	0.369617	0.0106652
SPAC1565.08	cdc48	AAA family ATPase	0.369399	0.162374
SPBC83.05	0	mitochondrial RNA-binding protein (predicted)	0.368763	0.0836191
SPBC32H8.12c	act1	actin cortical patch/cell polarity: actin	0.368514	0.0170515
SPAC1D4.02c	0	mitotic spindle checkpoint: human GRASP protein homolog (predicted)	0.36806	0.00164854
SPBC2D10.08c	0	mitochondrial ribosomal protein subunit Yml6	0.367878	0.132748
SPCC1795.08c	0	Myb family	0.367829	0.129631
SPBC25B2.01	0	GTP binding	0.367375	0.140508
SPBC2D10.18	abc1	aerobic respiration: ABC1 family	0.366514	0.0192186
SPAC824.09c	0	GTPase activating protein	0.366411	0.0132893
SPCC645.04	nse3	DNA replication: Smc5-6 complex non-SMC subunit Nse3	0.36587	0.212114
SPAC328.05	0	RNA-binding protein: poly(A)+ mRNA export from nucleus	0.365797	0.0500808
SPBC13E7.01	cwf22	mRNA splicing: spliceosome associated protein Cwf22	0.365708	0.0713168
SPBC16H5.04	0	mitochondrial membrane protein	0.364289	0.22612
SPBC409.06	uch2	ubiquitin C-terminal hydrolase activity	0.363837	0.164128
SPAC14C4.12c	0	SWIRM domain	0.363601	0.0872566
SPBC3B9.06c	apg3	autophagy associated protein Apg3	0.363582	0.0290842
SPBC1718.07c	zfs1	mitotic spindle checkpoint: zinc finger protein	0.363513	0.111077
SPAPB8E5.02c	rpn502	19S proteasome regulatory subunit Rpn502	0.363411	0.0835026
SPAC6F6.05	0	oligosaccharyltransferase epsilon subunit	0.363241	0.283852
SPBC800.04c	rpl4301	60S ribosomal protein L37a	0.362879	0.0557943
SPBC19G7.08c	0	arrestin family	0.362673	0.0581215
SPAC139.01c	0	XP-G family	0.361639	0.117721
SPBC1271.02	stt3	oligosaccharyltransferase subunit Stt3	0.361551	0.249206
SPAC11E3.04c	ubc13	ubiquitin conjugating enzyme	0.361513	0.029069
SPAC1F12.09	gpi17	phospholipid biosynthesis: pig-S	0.361257	0.0723847
SPAC1A6.09c	lag1	sphingosine N-acyltransferase	0.36094	0.101731
SPBC4B4.09	prp39	mRNA splicing: U1 snRNP-associated protein	0.360705	0.0624682
SPBC1734.04	0	alpha-1,6-mannosyltransferase complex subunit	0.360705	0.110184
SPBC1105.08	0	EMP70 family	0.360086	0.101121
SPBC28E12.03	rga4	GTPase activating protein	0.359579	0.30789
SPAC3C7.06c	pit1	serine/threonine protein kinase Pit1	0.358415	0.135752
SPBC31A8.01c	cwl1	reticulon-like protein	0.357812	0.268816
SPCC4B3.09c	0	mitochondrial ribosomal protein subunit L12	0.357261	0.029326
SPCC1840.01c	mog1	Ran GTPase interacting protein Mog1	0.355029	0.0856405
SPCC576.15c	ksg1	phosphoinositide-dependent kinase 1 family	0.354905	0.0251899
SPCC320.12	0	mitochondrial inner membrane peptidase Atp23 (predicted)	0.354427	0.143712
SPBC3D6.12	0	rRNA processing: U3 snoRNA associted protein Dip2 (predicted)	0.354315	0.171619
SPAC6B12.11	drc1	DNA replication initiation: DNA replication protein Drc1	0.354127	0.107268
SPBC14C8.06	arc1	actin cortical patch: ARP2/3 actin-organizing complex subunit Sop2	0.354056	0.113231
SPBP8B7.03c	rpl402	60S ribosomal protein L2	0.353913	0.010701
SPCC830.08c	0	Golgi membrane protein	0.353557	0.143276
SPAC16E8.07c	vph1	V-type ATPase	0.353189	0.18837
SPAC13A11.03	mcp7	meiosis specific coiled-coil protein Mcp7	0.353163	0.134036
SPBC2G2.14	0	sequence orphan	0.35274	0.10983
SPAC12B10.11	exg2	fungal cell wall: glucan 1,3-beta-glucosidase	0.352674	0.330293
SPCC16C4.03	pin1	peptidyl-prolyl cis-trans isomerase Pin1	0.352475	0.226818
SPCC18.17c	0	sequence orphan	0.352297	0.134616
SPCC23B6.04c	0	CRAL/TRIO domain	0.352166	0.107879
SPBC405.01	ade1	phosphoribosylamine-glycine ligase	0.352107	0.0913974
SPBC20F10.07	0	conserved hypothetical: GRAM domain protein	0.351789	0.241212
SPCC4B3.01	0	rhodanese-like domain	0.351398	0.0522058
SPAC24B11.10c	0	chitin synthase regulatory factor Chr3	0.350318	0.113161
SPAC1527.03	0	RNA-binding protein: translation	0.350309	0.295837
SPAC29A4.16	hal4	halotolerence protein 4	0.34955	0.254941
SPBC30D10.17c	0	glucan synthase regulator	0.349205	0.184172
SPCC1840.08c	0	protein disulfide isomerase	0.348511	0.0518571
SPAC56F8.07	0	dubious	0.348226	0.131294
SPAC12G12.10	0	WD repeat protein	0.34762	0.204427
SPBC4B4.04	0	translation initiation factor eIF2A	0.34733	0.124695
SPAC17A2.14	0	metal ion transporter	0.346931	0.104244
SPCC1223.01	0	zinc finger protein	0.346898	0.0648432
SPCC16A11.07	coq10	ubiquinone binding protein Coq10	0.346868	0.135515
SPAC1A6.10	0	Moeb/ThiF domain	0.346511	0.147834
SPBC1105.07c	0	THO complex	0.346066	0.199583
SPAC688.07c	0	sequence orphan (cell tip/septum localization)	0.345935	0.210639
SPAC5D6.01	rps2202	40S ribosomal protein S15a	0.34571	0.161161
SPAC11E3.11c	0	guanyl-nucleotide exchange factor activity	0.345597	0.0333741
SPBC4F6.08c	mrpl39	mitochondrial ribosomal protein subunit L39	0.345501	0.141459
SPCC10H11.01	prp11	mRNA splicing: DEAD/DEAH box helicase	0.344852	0.0335206
SPAC343.14c	0	translation initiation factor eIF2B	0.344718	0.175616
SPBC354.05c	sre2	membrane-tethered transcription factor	0.344508	0.248616
SPAC16.02c	srp2	SR family	0.343976	0.187557
SPBC428.15	0	GTP binding protein	0.34355	0.0819612
SPBC1289.01c	chr4	chitin synthase regulatory factor	0.343511	0.0296167
SPAC637.06	0	alpha-1,2-galactosyltransferase	0.343195	0.345239
SPAC1002.12c	0	succinate-semialdehyde dehydrogenase	0.34306	0.086952
SPAC20H4.01	0	rRNA processing: U3 snoRNP-associated protein Utp5	0.342839	0.129339
SPAC9.03c	brr2	mRNA splicing: snRNP U5 complex subunit Brr2	0.342444	0.18266
SPBC25B2.07c	0	microtubule-associated protein	0.34195	0.261225
SPBC146.06c	0	conserved hypothetical: VRR-NUC nuclease associated domain, human MTMR15 homolog	0.341497	0.139
SPAC15F9.02	seh1	nucleoporin	0.340796	0.131912
SPCC1682.07	ssl1	transcription factor TFIIH complex subunit Ssl1	0.340686	0.247942
SPBP23A10.07	rpa2	DNA-directed RNA polymerase I complex subunit Rpa2	0.3406	0.257422
SPBC13A2.02	0	nucleoporin	0.340493	0.214364
SPAC2F3.06c	kap104	karyopherin	0.340294	0.192136
SPAC1006.05c	och1	alpha-1,6-mannosyltransferase	0.339993	0.0797839
SPBC26H8.10	dis3	3'-5' exoribonuclease subunit Dis3	0.339892	0.0528879
SPCC1739.02c	mrpl22	mitochondrial ribosomal protein subunit L22	0.339114	0.115258
SPBC1703.02	rsc9	ARID domain	0.338862	0.161125
SPCC1020.13c	0	phospholipase	0.338839	0.321302
SPBC1709.08	cft1	mRNA polyadenylation: cleavage factor one Cft1	0.338591	0.0783364
SPAC343.19	0	phosphatidylinositol 4-kinase Lsb6	0.338049	0.181097
SPBC3E7.09	0	Sad1-UNC-like C-terminal	0.337151	0.206525
SPAC19A8.08	upf2	nonsense-mediated decay protein Upf2	0.33714	0.0922519
SPBC3H7.14	0	BRCT domain	0.336951	0.109377
SPCC24B10.04	0	sequence orphan (mitochondrion)	0.336897	0.0561798
SPAC17C9.12	0	MSP domain	0.336672	0.0415791
SPAC12B10.09	0	mitochondrial carrier	0.336642	0.0707385
SPBC1604.05	pgi1	glycolysis: glucose-6-phosphate isomerase	0.336269	0.143495
SPBC83.18c	0	C2 domain	0.335641	0.0156305
SPBC4C3.09	0	acetylglucosaminyltransferase	0.33523	0.164164
SPAC2C4.15c	ubx2	UBX domain	0.335031	0.0184285
SPCC126.05c	mrpl17	mitochondrial ribosomal protein subunit L17	0.33464	0.0392458
SPCC613.10	qcr2	ubiquinol-cytochrome-c reductase complex core protein Qcr2	0.333039	0.146984
SPAC806.07	ndk1	nucleoside diphosphate kinase	0.33272	0.147166
SPAC31A2.06	atp25	mitochondrial ATP synthase complex assembly protein Atp25 (predicted)	0.332114	0.110743
SPBC119.09c	0	ORMDL family protein	0.331728	0.160925
SPAC29E6.03c	uso1	armadillo repeat protein	0.331554	0.0457083
SPBC713.10	tim16	TIM23 translocase complex subunit Tim16	0.331456	0.199821
SPCC285.09c	cgs2	cAMP-specific phosphodiesterase Cgs2	0.331443	0.0539494
SPBC27.06c	mgr2	mitochondrial membrane protein Mgr1	0.331397	0.00160362
SPBC19G7.15	nup44	nucleoporin	0.331295	0.0364088
SPBC2A9.04c	0	Sir Antagonist ortholog	0.330875	0.0802923
SPBC543.07	pek1	MAP kinase kinase Pek1	0.329322	0.0225225
SPBC106.06	cct4	chaperonin-containing T-complex delta subunit Cct4	0.329213	0.251289
SPBC14C8.17c	0	regulator of cell separation/cytokinesis: SAGA-like complex	0.32843	0.0951609
SPAC26A3.02	myh1	adenine DNA glycosylase	0.328355	0.0913685
SPBC337.16	cho1	phospholipid biosynthesis: phosphatidyl-N-methylethanolamine N-methyltransferase	0.327005	0.0559115
SPAC10F6.05c	ubc6	ubiquitin conjugating enzyme	0.326591	0.0352377
SPAC23H4.03c	erv25	COPII-coated vesicle component	0.326394	0.176081
SPBC25H2.11c	0	bromodomain protein	0.32639	0.124031
SPCC4F11.02	ptc1	protein phosphatase 2C Ptc1	0.32638	0.0179862
SPBC24C6.05	sec28	late endosome to vacuole transport: coatomer epsilon subunit	0.326339	0.152941
SPAC57A7.10c	sec21	coatomer gamma subunit	0.324292	0.301807
SPCC63.14	0	conserved fungal protein	0.324041	0.139849
SPCC1223.11	ptc2	protein phosphatase 2C Ptc2	0.323529	0.0307237
SPAC3H1.07	0	arginase	0.323278	0.298223
SPAC26A3.08	smb1	mRNA splicing: Sm snRNP core protein Smb1	0.323055	0.277292
SPBC800.09	sum2	G2/M transition checkpoint protein Sum2	0.322507	0.395738
SPBC16E9.12c	pab2	poly(A) binding protein	0.322345	0.104619
SPBC12D12.06	srb11	cyclin	0.322307	0.207477
SPAC17A5.08	0	COPII-coated vesicle component	0.321555	0.165954
SPCC132.02	hst2	centromere silencing: Sir2p family histone deacetylase	0.321475	0.16684
SPCC1682.02c	mcm3	DNA replication initiation: MCM complex subunit Mcm3	0.32052	0.194575
SPAC23G3.01	rpb2	DNA-directed RNA polymerase II complex subunit Rpb2	0.319125	0.470524
SPBC18H10.16	0	amino acid permease family	0.319036	0.0256255
SPAC31G5.05c	0	vitamin metabolism: ribulose phosphate 3-epimerase	0.318852	0.210594
SPAC1420.02c	cct5	chaperonin-containing T-complex epsilon subunit Cct5	0.318316	0.0107012
SPAC13D6.02c	byr3	zinc finger protein	0.318283	0.117243
SPAPJ696.02	0	actin cortical patch: component Lsb4 (predicted)	0.317912	0.049931
SPAC18B11.07c	rhp6	ubiquitin conjugating enzyme	0.317694	0.0695097
SPAC10F6.14c	0	ABC1 kinase family protein	0.317257	0.0958462
SPBC56F2.07c	0	AAA family ATPase	0.317033	0.0857691
SPCC4G3.07c	phf1	zinc finger protein	0.316494	0.113428
SPAC3G9.14	sak1	transcriptional repressor	0.315487	0.158333
SPBC530.10c	anc1	adenine nucleotide carrier Anc1	0.31458	0.17201
SPAC6F6.08c	cdc16	mitotic spindle checkpoint: two-component GAP for GTPase spg1	0.314174	0.221284
SPCC1795.07	0	mitochondrial ribosomal protein subunit S13	0.314043	0.0443893
SPAC18G6.02c	chp1	centromere silencing: chromodomain protein	0.312879	0.222756
SPAPB2B4.04c	pmc1	calcium signaling/homeostasis: P-type calcium ATPase	0.312575	0.233578
SPBC409.14c	mrps17	mitochondrial ribosomal protein subunit S17	0.311293	0.11925
SPCC10H11.02	cwf23	mRNA splicing: DNAJ domain protein	0.310174	0.0690119
SPBC4F6.10	vps901	guanyl-nucleotide exchange factor activity	0.310169	0.197883
SPAC11H11.05c	fta6	Sim4 and Mal2 associated	0.310114	0.120356
SPAC1071.06	arp9	actin-like protein	0.310032	0.1045
SPAC1786.03	cut11	spindle pole body docking protein Cut11	0.309274	0.0479173
SPAC1F7.01c	spt6	SH2 domain	0.309129	0.154388
SPBC577.15c	sim3	centromere silencing: NASP family CENP-A chaperone	0.309059	0.077114
SPAC22E12.05c	rer1	Rer1 family protein	0.308603	0.37769
SPBP22H7.02c	0	rRNA processing: RNA-binding protein Mrd1 (predicted)	0.308338	0.149648
SPAC4G9.12	0	gluconokinase	0.308222	0.101561
SPAC1B3.05	not3	CCR4-Not complex subunit	0.308215	0.0184612
SPBC3H7.13	0	FHA domain	0.307892	0.250373
SPAC6G9.02c	nop9	rRNA processing: RNA-binding protein Nop9	0.307842	0.067544
SPAC1142.08	fhl1	fork head transcription factor Fhl1	0.307186	0.21816
SPBC354.09c	0	protease	0.30717	0.0217775
SPCC622.16c	epe1	centromere silencing: transcription factor Epe1	0.306578	0.119797
SPBC651.09c	0	RNA polymerase II associated Paf1 complex	0.306117	0.0377669
SPBC1652.01	0	ribosomal RNA processing element (RRPE)-binding protein (predicted): STB3 homolog	0.306111	0.113156
SPAC8C9.15c	tif225	translation initiation factor eIF2B epsilon subunit	0.305992	0.151527
SPAC3C7.11c	cnx1	calnexin	0.305317	0.584489
SPAC1B3.14	vma3	V-type ATPase	0.30531	0.00462758
SPBC29A10.15	orc1	DNA replication initiation: origin recognition complex subunit Orc1	0.304976	0.120854
SPAC144.08	0	co-chaperone	0.304873	0.12206
SPAC2F7.04	pmc2	RNA polymerase II holoenzyme mediator complex subunit	0.30476	0.0961499
SPAC26H5.11	0	spore wall protein	0.304653	0.159626
SPCPJ732.02c	0	xylulose kinase	0.304292	0.0841077
SPAC17A2.01	bsu1	high-affinity import carrier for pyridoxine, pyridoxal, and pyridoxamine Bsu1	0.304248	0.166402
SPAC2F7.02c	0	phosphoprotein phosphatase	0.303641	0.155719
SPAC2H10.02c	0	PDZ domain protein	0.303537	0.204824
SPAC4G9.11c	cmb1	cytosine-mismatch binding protein 1	0.303424	0.141617
SPBC115.02c	0	ATPase	0.303305	0.123298
SPAC17H9.10c	ddb1	DNA replication initiation: damaged DNA binding protein Ddb1	0.303224	0.255648
SPBC660.07	ntp1	oxidative stress response: alpha,alpha-trehalase Ntp1	0.30313	0.205892
SPAC3F10.02c	trk1	potassium ion transporter Trk1	0.302961	0.0516911
SPCC594.05c	0	zinc finger protein	0.302946	0.00111273
SPBC3B9.09	vps36	late endosome to vacuole transport: zinc finger protein	0.302632	0.018768
SPBC577.09	0	WD repeat protein	0.302107	0.0934011
SPAC22F8.11	plc1	phosphoinositide phospholipase C Plc1	0.301721	0.13749
SPAC29E6.08	tbp1	TATA-binding protein	0.300197	0.117451
SPCC553.02	0	vitamin metabolism: glutamine-dependent NAD	0.300034	0.12422
SPBC32H8.07	git5	heterotrimeric G protein beta subunit Git5	0.299961	0.0272457
SPAC328.09	0	mitochondrial carrier	0.299688	0.156208
SPAC12B10.05	0	metallopeptidase	0.299626	0.19484
SPAC2F3.14c	0	conserved fungal protein	0.298983	0.099348
SPAC1D4.06c	csk1	cyclin-dependent kinase activating kinase Csk1	0.298703	0.0706899
SPCC962.02c	bir1	mitotic spindle checkpoint: survivin	0.298675	0.115472
SPBC17F3.02	nak1	regulator of cell separation/cytokinesis/cell polarity: PAK-related kinase Nak1	0.29863	0.0596095
SPAC3C7.01c	0	inositol polyphosphate phosphatase	0.298295	0.175838
SPAC688.09	0	pyrimidine nucletide transporter	0.297981	0.0516454
SPBC17D11.04c	0	zinc finger protein	0.297947	0.269976
SPCC576.12c	0	conserved hypothetical: DUF2008 family protein	0.297741	0.189375
SPCC895.05	for3	cell polarity: formin For3	0.297705	0.318249
SPBC106.13	0	cytoskeletal conserved protein; negative regulator of gluconeogenesis	0.297506	0.0161571
SPAC15E1.10	0	conserved hypothetical: PI31 proteasome regulator	0.297479	0.0920528
SPBP8B7.15c	0	mRNA polyadenylation: ubiquitin-protein ligase E3 RBBP6 family involved in mRNA cleavage (predicted)	0.296884	0.0124307
SPAC1851.03	ckb1	CK2 family	0.296519	0.0143104
SPAC4G8.05	ppk14	serine/threonine protein kinase	0.296252	0.0620972
SPCC1235.06	sif1	Sad1 interacting factor 1	0.295979	0.191752
SPBC1773.14	arg7	amino acid/arginine biosynthesis: argininosuccinate lyase	0.294929	0.00297316
SPAC26A3.05	chc1	clathrin heavy chain Chc1	0.294467	0.0424854
SPAC890.03	ppk16	serine/threonine protein kinase	0.294197	0.139392
SPAC607.05	rpn9	19S proteasome regulatory subunit	0.293763	0.349347
SPAC1F8.07c	0	pyruvate decarboxylase	0.293664	0.164197
SPAC20G8.01	cdc17	telomere maintenance: ATP-dependent DNA ligase Cdc17	0.293582	0.0353848
SPAC637.10c	rpn10	19S proteasome regulatory subunit Rpn10	0.292755	0.252419
SPBC21B10.03c	0	mRNA polyadenylation: ataxin-2 homolog	0.292676	0.0186982
SPCC63.02c	aah3	alpha-amylase	0.292566	0.0976849
SPBC56F2.06	mug147	sequence orphan	0.292249	0.219439
SPAC25B8.05	0	pseudouridylate synthase	0.292191	0.0771249
SPCC330.12c	sdh3	aerobic respiration: succinate dehydrogenase	0.292165	0.170531
SPBC16A3.02c	0	mitochondrial peptidase	0.291916	0.051748
SPAC23A1.18c	mrp51	mitochondrial ribosomal protein subunit Mrp51	0.291235	0.10567
SPCC1672.09	0	triglyceride lipase-cholesterol esterase	0.29046	0.0447993
SPCC962.03c	cut15	karyopherin	0.290381	0.279738
SPAC10F6.08c	0	HMG box	0.290257	0.13775
SPAC17G6.11c	0	glucosidase	0.289769	0.00636898
SPAC222.16c	csn3	COP9/signalosome complex subunit Csn3	0.289395	0.0123857
SPBP35G2.08c	0	zinc finger protein	0.287779	0.0193506
SPAC16E8.13	0	zinc finger protein	0.287762	0.151059
SPAPJ696.01c	vps17	sorting nexin	0.286752	0.073051
SPCPB16A4.05c	0	urease accessory protein UREG	0.286379	0.323174
SPAP8A3.12c	0	tripeptidylpeptidase	0.286245	0.409166
SPBC16C6.07c	rpt1	19S proteasome regulatory subunit	0.286128	0.325205
SPAC30D11.09	cwf19	mRNA splicing: complexed with Cdc5 protein	0.285278	0.114801
SPBC776.07	0	aerobic respiration: mitochondrial Mam33 family protein: aerobic respiration	0.284233	0.399429
SPAC2F7.03c	pom1	cell polarity: DYRK family protein kinase Pom1	0.282881	0.167684
SPBC1685.03	sec11	signal peptidase subunit	0.282859	0.224158
SPAC17G6.15c	0	MTC tricarboxylate transporter	0.282809	0.144451
SPBC3B8.11	rrn6	RNA polymerase I transcription factor subunit Rrn6 (predicted)	0.282765	0.203047
SPAC31G5.16c	dpm1	phospholipid biosynthesis: dolichol-phosphate mannosyltransferase catalytic subunit Dpm1	0.282652	0.250667
SPBC18H10.02	lcf1	long-chain-fatty-acid-CoA ligase Lcf1	0.282141	0.27327
SPBP22H7.03	0	sequence orphan	0.281884	0.165498
SPAC27E2.10c	rfc3	DNA replication: DNA replication factor C complex subunit Rfc3	0.281841	0.0680181
SPBC21D10.12	hob1	cell polarity/centromere silencing: amphiphysin homolog	0.2815	0.174786
SPAC10F6.07c	mug94	sequence orphan	0.281255	0.0433823
SPBC30D10.05c	0	short chain dehydrogenase	0.28041	0.196623
SPAC27D7.08c	0	conserved hypothetical: DUF890 family protein	0.280192	0.10768
SPBC1861.09	ppk22	serine/threonine protein kinase	0.280163	0.0206515
SPBC8D2.11	0	sequence orphan	0.28006	0.144147
SPBC16E9.01c	php4	CCAAT-binding factor complex subunit Php4	0.279912	0.109343
SPBC18H10.15	ppk23	serine/threonine protein kinase Ppk23	0.279844	0.0863308
SPAC3A12.04c	0	rRNA/tRNA processing: RNase P and RNase MRP subunit p30 (predicted)	0.279801	0.279576
SPAC890.06	0	nucleoporin	0.279305	0.0701666
SPCC663.01c	ekc1	sap2 family	0.279264	0.356685
SPAC17G6.09	sec62	ER protein translocation subcomplex subunit Sec62	0.279125	0.322318
SPBC2D10.10c	fib1	rRNA processing: fibrillarin	0.279054	0.196064
SPAC222.12c	atp2	F1-ATPase beta subunit	0.278537	0.097921
SPBC36.10	0	mitochondrial intermembrane space protein sorting protein (predicted)	0.278424	0.0668134
SPAPB8E5.09	0	AAA family ATPase	0.277843	0.411181
SPAC26A3.06	0	methyltransferase	0.277741	0.0850228
SPAC3G9.06	frs2	phenylalanine-tRNA ligase alpha subunit	0.277619	0.553847
SPCC320.14	0	threo-3-hydroxyaspartate ammonia-lyase	0.277364	0.113207
SPCC1322.15	rpl3402	60S ribosomal protein L34	0.277001	0.0734682
SPCC737.05	0	pex24 family	0.276899	0.0435255
SPBC28E12.06c	lvs1	beige protein homolog	0.276826	0.181856
SPAC23C4.08	rho3	regulator of cell separation/cytokinesis: Rho family GTPase Rho3	0.276146	0.326575
SPAC644.09	0	alanine racemase	0.276087	0.117451
SPBC947.11c	elg1	DNA replication: DNA replication factor C complex subunit Elg1	0.275868	0.0239641
SPAC31A2.15c	dcc1	DNA replication: DNA replication factor C complex subunit Dcc1	0.27579	0.197168
SPAC26H5.02c	0	DNA replication: AAA family ATPase	0.274838	0.0463689
SPAC23A1.05	0	sequence orphan	0.274672	0.26154
SPBC651.11c	apm3	AP-3 adaptor complex subunit Apm3	0.27405	0.339021
SPCC70.02c	0	ATPase inhibitor	0.274019	0.0743341
SPBC342.01c	alg6	glucosyltransferase Alg6	0.273686	0.1243
SPBC947.14c	0	sequence orphan	0.271791	0.165783
SPBC106.07c	0	peptide alpha-N-acetyltransferase	0.271584	0.1476
SPBC106.12c	0	RNA-binding protein: THO complex subunit (predicted); mRNA processing/export/decay	0.271267	0.4045
SPBC947.02	apl2	adaptin	0.271155	0.0220307
SPAC4H3.10c	pyk1	glycolysis: pyruvate kinase	0.270985	0.0384991
SPBC12C2.04	0	dehydrogenase	0.270204	0.190628
SPCC1442.10c	rpb3	DNA-directed RNA polymerase II subunit 3	0.269483	0.0457009
SPAC1486.07c	mrpl19	mitochondrial ribosomal protein subunit L19	0.268166	0.0660207
SPBC1198.03c	0	sequence orphan (cell tip/septum localization)	0.267875	0.206063
SPAC664.15	0	WD repeat protein	0.267823	0.0932573
SPCC4G3.05c	mus81	DNA replication initiation: Holliday junction resolvase subunit Mus81	0.267521	0.195463
SPBC1709.17	0	folylpolyglutamate synthase	0.267461	0.114252
SPBC651.08c	rpc1	DNA-directed RNA polymerase III complex large subunit Rpc1	0.267375	0.00684252
SPAC18G6.03	ypt3	GTPase Ypt3	0.267255	0.193839
SPCC290.02	rpc34	DNA-directed RNA polymerase III complex subunit Rpc34	0.267116	0.0721743
SPBP19A11.03c	mts4	19S proteasome regulatory subunit	0.266728	0.163605
SPBC428.16c	rhb1	Rheb GTPase Rhb1	0.266539	0.255333
SPBC20F10.08c	0	conserved eukaryotic protein	0.266434	0.00324547
SPAC21E11.08	lcb2	serine palmitoyltransferase	0.266062	0.40211
SPAC6F6.10c	arc2	actin cortical patch: ARP2/3 actin-organizing complex subunit Arc34	0.265851	0.130006
SPBC3B9.05	0	helper of TIM	0.265506	0.104719
SPAC24C9.14	otu1	OTU-like cysteine protease	0.265395	0.241719
SPAC2C4.14c	ppk11	PAK-related kinase	0.265388	0.0738193
SPAC2G11.09	0	DUF221	0.264795	0.1638
SPBC16G5.09	0	serine carboxypeptidase	0.264722	0.150566
SPAC222.09	seb1	RNA-binding protein Seb1: termination of RNA polymerase II transcription, poly(A)-independent	0.264102	0.043179
SPAC21E11.06	tif224	translation initiation factor eIF2B delta subunit	0.263437	0.193871
SPAC11G7.02	pub1	ubiquitin-protein ligase	0.263214	0.0708344
SPBC17A3.01c	tim50	TIM23 translocase complex subunit Tim50	0.263016	0.0958678
SPAC16A10.03c	0	zinc finger protein Pep5/Vps11	0.262923	0.0685605
SPAPJ691.03	0	DUF543	0.26278	0.301083
SPCC777.10c	ubc12	ubiquitin conjugating enzyme	0.262614	0.470722
SPBC32F12.05c	cwf12	mRNA splicing: complexed with Cdc5p	0.262262	0.0198407
SPBC1709.15c	cft2	mRNA polyadenylation: cleavage factor two Cft2	0.261813	0.100015
SPAC26H5.07c	0	seven transmembrane receptor-like protein	0.261742	0.365668
SPBC21C3.15c	0	aldehyde dehydrogenase	0.261387	0.340767
SPAC10F6.04	0	regulator of condensation	0.261252	0.133895
SPAPB1A10.09	ase1	microtubule movement: microtubule-associated protein Ase1	0.260798	0.0952994
SPAC30C2.07	0	glycoprotein	0.260687	0.119603
SPBC9B6.11c	0	rRNA processing: CCR4/nocturin family endoribonuclease	0.26041	0.203576
SPAC29A4.08c	prp19	mRNA splicing: ubiquitin-protein ligase E4	0.260278	0.223817
SPCC1827.03c	0	acetyl-CoA ligase	0.25996	0.0915914
SPBP23A10.08	alp5	centromere silencing: actin-like protein	0.259886	0.134076
SPAC821.03c	0	sequence orphan	0.25967	0.0583809
SPBC543.06c	dbp8	rRNA processing: DEAD/DEAH box helicase	0.259385	0.0508736
SPAC19G12.15c	tpp1	trehalose-6-phosphate phosphatase Tpp1	0.259326	0.146087
SPAC1556.03	azr1	serine/threonine protein phosphatase Azr1	0.259076	0.272179
SPAC11E3.14	0	conserved hypothetical: breast cancer protein domain	0.25872	0.174064
SPBC409.08	0	spermine transporter family	0.258476	0.0102831
SPBC2D10.09	0	3-hydroxyisobutyryl-CoA hydrolase	0.258379	0.280201
SPCC11E10.02c	gpi8	phospholipid biosynthesis: pig-K	0.258149	0.255981
SPBC4B4.06	vps25	late endosome to vacuole transport: ESCRT II complex subunit Vps25	0.258059	0.0632538
SPAC4A8.11c	fas2	fatty acid biosynthesis: fatty acid synthase alpha subunit Lsd1	0.257541	0.195385
SPAC343.11c	msc1	multi-copy Suppressor of Chk1	0.257089	0.0128828
SPBC405.05	0	sequence orphan	0.256836	0.199988
SPBC577.08c	txl1	oxidative stress response/redox homeostasis: thioredoxin family	0.256819	0.2051
SPBC19C7.10	0	transcription factor	0.256813	0.127735
SPCC550.07	0	acetamidase	0.256698	0.43367
SPAC22H10.02	0	conserved fungal protein	0.256558	0.290903
SPAC1783.05	hrp1	centromere silencing: ATP-dependent DNA helicase Hrp1	0.256434	0.175061
SPAPB2C8.01	0	glycoprotein	0.256161	0.123474
SPAC6C3.08	0	gankyrin	0.256017	0.057851
SPAC1002.04c	taf11	transcription factor TFIID complex subunit Taf11	0.255895	0.225773
SPBC16E9.19	0	sequence orphan	0.255651	0.204989
SPBC4B4.03	rsc1	bromodomain protein	0.255457	0.0113427
SPBC29A3.18	cyt1	cytochrome c1	0.255311	0.186376
SPBC18E5.12c	mas2	mitochondrial processing peptidase complex alpha subunit	0.255131	0.261014
SPBC2G5.07c	rpc25	DNA-directed RNA polymerase III complex subunit Rpc25	0.255035	0.103466
SPBC3B9.14c	mrpl3	mitochondrial ribosomal protein subunit L3	0.253969	0.0178314
SPBP23A10.14c	ell1	RNA polymerase II transcription elongation factor	0.253838	0.100593
SPCC970.03	0	cytochrome b5 reductase	0.25349	0.164596
SPAC23H4.16c	0	sequence orphan	0.253131	0.108531
SPBC27B12.09c	0	FAD transporter	0.252662	0.135095
SPAC3H8.10	spo20	sec14 cytosolic factor family	0.252403	0.606818
SPBC3B9.19	mge1	GrpE domain chaperone protein	0.251803	0.049151
SPAC32A11.03c	phx1	homeobox transcription factor Phx1	0.251304	0.0528089
SPAC4H3.02c	swc3	Swr1 complex subunit	0.251093	0.0534285
SPBC725.02	mpr1	oxidative stress response: speedy; histidine-containing response regulator phosphotransferase Mpr1	0.250483	0.271324
SPBC887.15c	0	fatty acid biosynthesis: sphingosine hydroxylase	0.249839	0.293836
SPAC19G12.03	cda1	chitin deacetylase Cda1	0.249717	0.0118095
SPCC550.03c	0	DEAD/DEAH box helicase	0.249312	0.131925
SPAC13C5.01c	0	20S proteasome component	0.249028	0.012502
SPBC1347.02	fkbp39	peptidyl-prolyl cis-trans isomerase	0.248911	0.138522
SPAC12G12.09	0	sequence orphan	0.248687	0.201694
SPCC576.05	0	SAC3/GANp family	0.248461	0.107422
SPAC17C9.01c	nuc2	anaphase-promoting complex subunit Apc3	0.248269	0.123163
SPBC21C3.06	0	sequence orphan	0.247866	0.0706988
SPCC550.14	0	KH domain	0.247424	0.106625
SPBC30B4.02c	0	mRNA splicing: R3H domain	0.247405	0.0875769
SPBC32F12.10	0	phosphoglucomutase	0.246774	0.134022
SPAC664.10	klp2	microtubule movement: kinesin-like protein Klp2	0.246268	0.193994
SPAC6G10.02c	tea3	cell polarity: cell end marker Tea3	0.246251	0.120245
SPCC24B10.07	gad8	serine/threonine protein kinase Gad8	0.245965	0.207823
SPAC25B8.06c	0	serine-tRNA ligase	0.245838	0.0201689
SPAC4G8.10	gos1	SNARE	0.245732	0.189305
SPAC17H9.16	tom22	mitochondrial TOM complex subunit Tom22	0.244872	0.0892197
SPBC83.13	0	mitochondrial tricarboxylic acid transporter	0.243907	0.456228
SPAC8F11.09c	nnt1	vitamin metabolism: nicotinamide N-methyltransferase Nnt1	0.243372	0.135578
SPAC31A2.09c	apm4	AP-2 adaptor complex subunit Apm4	0.242553	0.179375
SPAC17G6.07c	0	SNARE	0.242293	0.210768
SPAC26A3.17c	0	N-methyltransferase	0.241721	0.113705
SPAC637.08	0	AAA family ATPase	0.241672	0.06078
SPBC23E6.07c	rfc1	DNA replication: DNA replication factor C complex subunit Rfc1	0.241663	0.0362376
SPCC1322.09	0	conserved fungal protein	0.241242	0.0697748
SPBP4H10.17c	0	mitochondrial ribosomal small subunit	0.240892	0.336151
SPAC24B11.06c	sty1	oxidative stress response: MAP kinase Sty1	0.24073	0.103654
SPAC1071.04c	0	signal peptidase subunit	0.240694	0.0577075
SPBC1734.06	rhp18	RAD18 homolog Rhp18	0.240571	0.0349262
SPBC6B1.10	prp17	mRNA splicing: WD repeat protein	0.240209	0.154084
SPAC3C7.10	0	src	0.239242	0.101237
SPBC8D2.12c	0	mitochondrial DNA binding protein (predicted)	0.239092	0.0509923
SPBC16A3.03c	lyn1	sequence orphan	0.238688	0.159649
SPCC736.11	ago1	RNA interference/centromere silencing: argonaute	0.23842	0.100967
SPCC1259.11c	gyp2	GTPase activating protein	0.238067	0.0430287
SPAC959.03c	0	rRNA processing: U3 snoRNP-associated protein Utp7	0.237977	0.111903
SPBP23A10.15c	qcr1	aerobic respiration: mitochondrial processing peptidase complex alpha subunit	0.237729	0.0406592
SPBC582.07c	rpn7	19S proteasome regulatory subunit	0.237726	0.18623
SPBC337.07c	0	carboxypeptidase	0.237687	0.235543
SPAC328.10c	rps502	40S ribosomal protein	0.237017	0.0221692
SPBC16G5.03	0	zinc finger protein	0.236705	0.071542
SPAC17C9.08	pnu1	endodeoxyribonuclease Pnu1	0.236149	0.0544022
SPAC26A3.16	dph1	UBA domain protein	0.235999	0.281647
SPBC19G7.14c	cog5	Golgi transport complex subunit Cog5 (predicted)	0.235829	0.127603
SPAC1F7.10	0	hydantoin racemase	0.235573	0.228677
SPAC2F7.07c	0	zinc finger protein	0.235095	0.184543
SPBC1271.03c	0	phosphoprotein phosphatase	0.235038	0.195438
SPBC6B1.08c	ofd1	2 OG-Fe	0.234998	0.256843
SPCC576.03c	tpx1	oxidative stress response/redox homeostasis: thioredoxin peroxidase Tpx1	0.234823	0.044061
SPAC4A8.14	prs1	ribose-phosphate pyrophosphokinase	0.234684	0.29978
SPAPYUK71.03c	0	C2 domain	0.234596	0.0234557
SPBC1105.03c	mrpl16	mitochondrial ribosomal protein subunit L16	0.233785	0.396633
SPAC1420.01c	0	DUF1752 family protein, involved in regulation of transcription	0.233682	0.0975349
SPBC1604.16c	0	RNA-binding protein, G-patch type (predicted)	0.233641	0.0323865
SPAC14C4.14	atp1	F1-ATPase alpha subunit	0.233367	0.220615
SPAC9G1.11c	spn4	septin	0.233142	0.182338
SPAC1002.10c	sgt1	SGT1 protein family protein	0.233	0.145301
SPAC17G6.14c	uap56	mRNA splicing: ATP-dependent RNA helicase Uap56	0.232852	0.0582119
SPBC1A4.10c	pmc1	mediator complex subunit Pmc1	0.232536	0.104453
SPAC630.03	arp3	actin cortical patch/cell polarity: actin-like protein Arp3 (predicted)	0.232446	0.345565
SPBC27B12.04c	0	conserved eukaryotic protein	0.232245	0.167369
SPAC23H4.12	alp13	cell polarity: chromodomain protein	0.232075	0.00712636
SPBC11G11.02c	end3	actin cortical patch: component End3 (predicted)	0.23163	0.000675423
SPAC23C4.05c	0	conserved hypothetical: LEA domain protein	0.231584	0.173484
SPAC1F5.06	0	heat shock protein 70 family	0.23135	0.484238
SPBC365.10	0	actin-like protein	0.230705	0.103722
SPAC5D6.05	38971	mediator complex subunit Pmc6	0.230189	0.0382383
SPBC16D10.09	pcn1	DNA replication: PCNA	0.229196	0.26299
SPAC1639.02c	trk2	potassium ion transporter Trk2	0.229172	0.119226
SPAC3G9.13c	msw1	tryptophan-tRNA ligase	0.229021	0.225284
SPCC1672.08c	tfa2	transcription factor TFIIE beta subunit Tfa2	0.228939	0.271542
SPCC18B5.04	rsm18	mitochondrial ribosomal protein subunit S18	0.228777	0.242661
SPAC1D4.12	rad15	transcription factor TFIIH complex subunit Rad15	0.228694	0.125157
SPAC13G7.08c	crb3	rRNA processing: WD repeat protein	0.228514	0.00137157
SPAC1687.09	0	ENTH/VHS domain protein (predicted): phosphoinositide-mediated signaling; calcium binding	0.228308	0.345418
SPBC21.06c	cdc7	serine/threonine protein kinase Cdc7	0.226799	0.0792145
SPBC1709.05	sks2	heat shock protein 70 family	0.225869	0.0523044
SPBC30D10.10c	tor1	phosphatidylinositol kinase Tor1	0.225145	0.230706
SPAC23H4.10c	thi4	vitamin metabolism: bifunctional enzyme	0.225114	0.227707
SPAC13G7.12c	0	phospholipid biosynthesis: choline kinase	0.224965	0.0472685
SPBC83.14c	rfc5	DNA replication initiation: DNA replication factor C complex subunit Rfc5	0.224964	0.0878796
SPBC530.15c	0	spermidine family transporter	0.224919	0.209178
SPBC24C6.08c	0	vesicle coat protein	0.224776	0.0893212
SPBC1604.20c	tea2	cell polarity/microtubule movement: kinesin-like protein	0.224538	0.197433
SPBC725.04	0	oxalyl-CoA decarboxylase	0.224258	0.166093
SPAC3F10.03	0	glycine tRNA-ligase	0.224214	0.136153
SPBP18G5.02	0	phospholipid biosynthesis: CDP-diacylglycerol-glycerol-3-phosphate 3-phosphatidyltransferase	0.224143	0.0500076
SPBC1E8.02	0	ubiquitin family protein	0.224125	0.0102533
SPAC23C4.03	0	haspin related kinase	0.223688	0.0331356
SPBC428.13c	mob1	protein kinase regulator Mob1	0.22339	0.375954
SPBC19F8.03c	0	actin cortical patch: ENTH domain protein	0.223303	0.11521
SPBC25H2.12c	cct7	chaperonin-containing T-complex eta subunit Cct7	0.22317	0.198832
SPAC227.08c	yth1	mRNA polyadenylation: zinc finger protein	0.222678	0.0847926
SPBC1539.04	0	conserved eukaryotic protein	0.222663	0.164743
SPBP4H10.16c	0	phosphatase activator	0.22248	0.593115
SPAC9.13c	cwf16	mRNA splicing: splicing factor (predicted)	0.222437	0.17827
SPCC1620.09c	tfg1	transcription factor TFIIF complex alpha subunit Tfg1	0.222398	0.284785
SPBC29B5.04c	0	actin cortical patch: actin cortical patch protein	0.222124	0.158142
SPAC19A8.12	dcp2	mRNA decapping complex subunit Dcp2	0.222033	0.119344
SPCC794.11c	0	actin cortical patch: ENTH/VHS domain protein Ent3	0.221149	0.241443
SPAC2F3.05c	0	aldo/keto reductase	0.221068	0.0501294
SPAC22E12.10c	etp1	ferredoxin	0.220863	0.0500353
SPAC20H4.06c	0	RNA-binding protein	0.220788	0.00865294
SPCC576.11	rpl15	60S ribosomal protein L15	0.220228	0.276036
SPCC188.13c	dcr1	RNA interference/centromere silencing: dicer	0.219889	0.0715653
SPBP4H10.20	nhm1	m7G(5')pppN diphosphatase (predicted): deadenylation-dependent decapping and decay of mRNA	0.21948	0.112598
SPAC589.04	0	metaxin 1	0.218932	0.104455
SPBC211.08c	0	rRNA processing: exosomal 3'-5' exoribonuclease, PH-like: exosome	0.218681	0.345213
SPBC1105.06	pmc4	RNA polymerase II holoenzyme component	0.218386	0.0783228
SPCP31B10.02	0	conserved eukaryotic protein	0.218233	0.10201
SPCC1919.10c	myo52	cell polarity: myosin type V	0.216987	0.139181
SPAC8F11.03	msh3	MutS protein homolog 3	0.216681	0.0847095
SPAPB1E7.11c	0	sequence orphan (possible mitochondrion protein)	0.216639	0.226671
SPBC13E7.09	vrp1	actin cortical patch: verprolin	0.216485	0.168415
SPBC11C11.10	0	pseudouridine synthase	0.215773	0.0763456
SPBC11G11.01	fis1	TPR repeat protein	0.215691	0.296405
SPAC22E12.16c	pik1	phospholipid biosynthesis: phosphatidylinositol kinase Pik1	0.215637	0.0998827
SPCC1322.06	kap113	mitotic spindle checkpoint: karyopherin	0.215497	0.144921
SPAC22E12.04	ccs1	metallochaperone	0.215435	0.0631239
SPBPJ4664.06	gpt1	UDP-glucose-glycoprotein glucosyltransferase Gpt1	0.215227	0.0978873
SPAC22H12.01c	mug35	sequence orphan	0.215034	0.0538984
SPBC1683.10c	pcl1	iron ion homeostasis: ferrous iron transporter	0.21426	0.397339
SPAC22F3.08c	rok1	rRNA processing: DEAD/DEAH box helicase	0.213492	0.104779
SPAC22H10.11c	0	TOR signaling pathway transcriptional corepressor Crf1 (predicted)	0.212735	0.123714
SPAC2G11.13	atg22	autophagy associated protein	0.212586	0.150306
SPAC11E3.02c	0	C2 domain	0.212554	0.133276
SPBC119.03	0	S-adenosylmethionine-dependent methyltransferase	0.212377	0.0754223
SPBC30D10.12c	rsm27	mitochondrial ribosomal protein subunit S27	0.212361	0.104636
SPAC1F12.05	0	endocytosis regulator (predicted)	0.212082	0.0822363
SPAC22H10.03c	kap114	karyopherin	0.212025	0.0785932
SPAC1142.05	ctr5	copper transporter complex subunit Ctr5	0.211772	0.0201359
SPBPJ4664.04	0	coatomer alpha subunit	0.211642	0.110311
SPBC19C2.08	prp38	mRNA splicing: U4/U6 x U5 tri-snRNP complex subunit Prp38	0.21164	0.111423
SPBC4F6.18c	arf1	ADP-ribosylation factor	0.210938	0.107114
SPAC8E11.05c	0	conserved fungal protein	0.210644	0.155541
SPAC16A10.08c	mug74	sequence orphan	0.21011	0.125436
SPAC328.07c	0	heavy metal ion homeostasis protein	0.209822	0.365198
SPCC584.04	sup35	translation release factor eRF3	0.209803	0.0944141
SPCC330.07c	0	membrane transporter	0.209401	0.0721573
SPBC23E6.03c	nta1	protein N-terminal amidase Nta1	0.20934	0.0414397
SPBC365.20c	0	vitamin metabolism: nicotinamidase	0.20855	0.117085
SPAPB1E7.03	0	DNA-directed RNA polymerase III complex subunit Rpc82	0.208335	0.0892063
SPCC31H12.03c	0	transcriptional regulator	0.208175	0.200062
SPAC23D3.06c	nup146	nucleoporin	0.208076	0.228682
SPAC664.02c	0	actin-like protein	0.207228	0.0490939
SPBC405.04c	ypt7	late endosome to vacuole transport: GTPase Ypt7	0.207164	0.195167
SPCC1322.12c	bub1	mitotic spindle checkpoint: serine/threonine protein kinase Bub1	0.207075	0.142504
SPBC25D12.05	trm1	N2,N2-dimethylguanosine tRNA methyltransferase	0.206935	0.0888682
SPAC3A12.05c	taf2	TATA-binding protein	0.206898	0.124307
SPBC244.02c	0	rRNA processing: U3 snoRNP-associated protein Utp6 (predicted)	0.206741	0.243238
SPAC12G12.01c	0	WD repeat protein	0.206265	0.143627
SPAC4G8.03c	0	RNA-binding PUMILIO protein: deadenylation-dependent decay	0.206211	0.0806663
SPBC215.09c	erg10	ergosterol biosynthesis: acetyl-CoA C-acetyltransferase Erg10	0.20609	0.0935375
SPBC19C2.12	mrpl51	mitochondrial ribosomal protein subunit L51	0.20487	0.19299
SPAC144.15c	cog1	Golgi retrograde transport complex subunit	0.204828	0.038527
SPCC1620.11	0	nucleoporin	0.204522	0.195041
SPAC22E12.01	0	triose phosphate transporter	0.204118	0.28852
SPAC3A12.17c	cys12	cysteine synthase	0.203699	0.0320325
SPAC18G6.07c	mra1	rRNA processing: nucleolar protein	0.203672	0.304977
SPBC21C3.13	rps1901	40S ribosomal protein S19	0.203361	0.182131
SPAC4F10.13c	mpd2	GYF domain	0.203189	0.274692
SPCC1682.15	mug122	PXA domain: nexin protein	0.203068	0.0300887
SPBC902.02c	ctf18	DNA replication: DNA replication factor C complex subunit Ctf18	0.202958	0.148792
SPBC36.05c	clr6	centromere silencing: histone deacetylase	0.202628	0.190189
SPCC1753.02c	git3	G-protein coupled receptor Git3	0.202604	0.0946034
SPCC4B3.17	cbp3	ubiquinol cytochrome c reductase assembly protein Cbp3	0.202537	0.20004
SPBC28F2.02	mep33	mitotic spindle checkpoint: mRNA export protein Mep33	0.202368	0.164933
SPBC651.05c	dot2	late endosome to vacuole transport: EAP30 family protein Dot2	0.202032	0.0669886
SPAC227.09	0	folylpolyglutamate synthase	0.201849	0.133231
SPBC1734.07c	0	TRAPP	0.201822	0.122027
SPBC609.03	0	WD repeat protein	0.201748	0.296552
SPAC1F7.11c	0	transcription factor	0.201742	0.0564208
SPBC1604.15	gpi16	phospholipid biosynthesis: pig-T	0.201705	0.134866
SPBC3B8.10c	0	NLI interacting factor family	0.201173	0.0620914
SPBC27B12.03c	0	ergosterol biosynthesis: lathosterol oxidase	0.201127	0.441818
SPAC30.04c	0	ABC transporter family	0.201094	0.128922
SPBC14F5.05c	sam1	S-adenosylmethionine synthetase	0.200851	0.172762
SPAC1635.01	0	voltage-dependent anion-selective channel	0.200805	0.21043
SPBC211.01	rsm10	mitochondrial ribosomal protein subunit S10	0.200666	0.138269
SPBC947.12	kms2	coiled-coil	0.200538	0.125497
SPCC553.11c	0	transcription factor TFIIA complex small subunit	0.200134	0.129837
SPAC821.12	orb6	cell polarity/regulator of cell separation/cytokinesis: serine/threonine protein kinase Orb6	0.19991	0.19475
SPBC29A3.21	0	sequence orphan (ER)	0.199756	0.192483
SPAC1002.03c	gls2	glucosidase II Gls2	0.199416	0.131981
SPAC30C2.06c	dml1	mitochondrial genome maintenance protein	0.199378	0.0974586
SPAC30D11.14c	0	mRNA splicing: KH domain	0.199224	0.106612
SPAC3H1.02c	0	metallopeptidase	0.199121	0.0967904
SPAC23G3.10c	ssr3	transcription factor	0.198689	0.134506
SPBC530.12c	pdf1	palmitoyl-protein thioesterase	0.198663	0.0860248
SPBC1604.02c	0	sequence orphan	0.198449	0.0160691
SPBC4F6.07c	0	DEAD/DEAH box helicase	0.198411	0.272198
SPBC839.09c	mrp21	mitochondrial ribosomal protein subunit Mrp21	0.198035	0.128916
SPCC162.06c	0	late endosome to vacuole transport: SNF7 family class E vps	0.19799	0.0790947
SPBC4B4.02c	nca2	mitochondrial protein Nca2	0.197494	0.109235
SPAC20G8.03	itr2	MFS myo-inositol transporter	0.197362	0.367926
SPAC19D5.06c	din1	rRNA processing: Dhp1p-interacting protein Din1	0.197251	0.0959158
SPCC830.03	0	rRNA processing: AAA family ATPase Grc3 (predicted)	0.197206	0.139662
SPAC6F6.13c	0	conserved hypothetical: DUF726 family protein	0.197106	0.152133
SPAC13G7.11	0	aerobic respiration: mitochondrial inner membrane protein	0.197075	0.054544
SPAC1782.06c	0	prohibitin	0.196684	0.291703
SPCC18.07	rpc53	DNA-directed RNA polymerase III complex subunit Rpc53	0.196624	0.0552054
SPBC1709.11c	png2	zinc finger protein	0.196261	0.145922
SPAPJ698.03c	prp12	mRNA splicing: U2 snRNP-associated protein	0.19623	0.187855
SPBC17A3.04c	0	methionine-tRNA ligase	0.196207	0.425153
SPAC1142.03c	swi2	Swi5-complex	0.196122	0.0519137
SPAPB1A10.06c	0	rRNA processing: ATP-dependent RNA helicase Dhr1 (predicted)	0.195789	0.0978692
SPAC3G6.02	dss1	mRNA export protein Dss1	0.19566	0.190782
SPBC649.04	uvi15	UV-induced protein Uvi15	0.195545	0.360889
SPBC25B2.11	pof2	F-box protein	0.195093	0.335376
SPBC1711.17	prp16	mRNA splicing: ATP-dependent RNA helicase	0.195082	0.189565
SPAC2E12.02	hsf1	transcription factor Hsf1	0.194863	0.134974
SPAC328.02	0	UBA domain protein	0.194814	0.155184
SPCC1450.16c	0	triacylglycerol lipase	0.1945	0.0370743
SPAC167.05	0	Usp	0.194347	0.119781
SPCC737.08	0	rRNA processing: midasin	0.193946	0.0999562
SPAC824.07	0	hydroxyacylglutathione hydrolase	0.193841	0.0150898
SPAC4D7.04c	0	cis-prenyltransferase	0.193825	0.219721
SPBC1347.06c	cki1	serine/threonine protein kinase Cki1	0.193334	0.414359
SPAC3H1.01c	orp3	DNA replication initiation: origin recognition complex subunit Orp3	0.193307	0.176115
SPAC27F1.03c	uch1	ubiquitin C-terminal hydrolase activity	0.193166	0.0467737
SPAC664.12c	0	conserved hypothetical: LYR family protein	0.193152	0.230979
SPCC417.10	0	membrane transporter	0.193139	0.215655
SPBC3E7.15c	0	sphingosine N-acyltransferase	0.192828	0.120738
SPAC144.04c	spe1	ornithine decarboxylase Spe1	0.192796	0.00342013
SPAC22G7.09c	nup45	nucleoporin	0.192527	0.107716
SPBC800.03	clr3	centromere silencing: histone deacetylase	0.192493	0.218595
SPBC839.15c	ef1a-c	translation elongation factor EF-1 alpha	0.192022	0.0458767
SPAC23H3.03c	0	nitrogen permease regulator family	0.191992	0.249063
SPAC9E9.03	leu2	amino acid/leucine biosynthesis: 3-isopropylmalate dehydratase Leu2	0.191912	0.268735
SPAC3H8.06	aur1	inositol phosphorylceramide synthase	0.191195	0.0692382
SPBC1861.04c	0	mRNA splicing: RNA-binding protein Prp24	0.190945	0.0767618
SPAC343.09	ubx3	UBX domain	0.190894	0.227186
SPBC4C3.05c	nuc1	DNA-directed RNA polymerase I complex large subunit Nuc1	0.190694	0.0617817
SPAC328.01c	0	importin-beta family	0.190073	0.0691461
SPAC13G6.11c	erg12	ergosterol biosynthesis: mevalonate kinase Erg12	0.190046	0.274672
SPBC16G5.01	rpn12	19S proteasome regulatory subunit	0.189532	0.0477134
SPAC16A10.02	0	TREX complex	0.188957	0.209459
SPCC1281.02c	spf30	mRNA splicing: spliceosome associated protein	0.188332	0.125998
SPBC1709.06	0	tRNA dihydrouridine synthase	0.187974	0.347573
SPBC16E9.11c	pub3	ubiquitin-protein ligase	0.187906	0.105083
SPBC26H8.02c	sec9	SNARE	0.187877	0.0276504
SPBC25H2.15	0	programmed cell death protein homolog (predicted)	0.187763	0.0644819
SPAC637.13c	0	cytoskeletal signaling protein	0.18763	0.0786102
SPBC365.01	0	sec14 cytosolic factor family	0.18751	0.14786
SPBC20F10.09	lsm5	rRNA processing/mRNA splicing: U6 snRNP-associated protein	0.186834	0.00645515
SPAC644.06c	cdr1	GIN4 family protein kinase Cdr1	0.186409	0.128406
SPAC24H6.01c	0	phospholipid biosynthesis: O-acyl transferase	0.185994	0.063024
SPAC1556.08c	0	protein kinase activator	0.185764	0.278306
SPAC227.06	0	Rab GTPase binding	0.185486	0.199671
SPBC800.08	gcd10	translation initiation factor eIF-3 gamma subunit Gcd10	0.185375	0.327524
SPBC337.05c	cct8	chaperonin-containing T-complex theta subunit Cct8	0.185288	0.306294
SPBC1A4.09	0	rRNA processing: pseudouridine synthase	0.185201	0.0286474
SPBC947.09	0	oxidative stress response: conserved hypothetical: ThiJ domain protein	0.184857	0.0225338
SPAC56F8.10	met9	methylenetetrahydrofolate reductase Met9	0.184249	0.21591
SPBC6B1.07	prp1	mRNA splicing: U4/U6 x U5 tri-snRNP complex subunit	0.184191	0.151369
SPAC16C9.03	0	export adaptor	0.183506	0.024607
SPAC4G8.04	0	GTPase activating protein	0.183069	0.226628
SPBC30D10.13c	pdb1	pyruvate dehydrogenase e1 component	0.18248	0.101263
SPBC11C11.05	0	fungal cell wall: KRE9 family cell wall biosynthesis protein	0.181741	0.125761
SPBC31F10.12	0	PUA domain	0.181466	0.0886611
SPBC365.15	alp4	mitotic spindle checkpoint: gamma tubulin complex subunit Alp4	0.181214	0.130074
SPAC15A10.11	ubr11	ubiquitin-protein ligase	0.180649	0.166853
SPBC16D10.10	0	tRNA specific adenosine deaminase subunit	0.180526	0.138936
SPCC4G3.06c	mrpl4	mitochondrial ribosomal protein subunit L4	0.18017	0.242756
SPBC17A3.05c	0	DNAJ domain protein	0.180023	0.101436
SPAC6B12.13	0	protein phosphatase inhibitor	0.179221	0.0949943
SPBC146.01	med15	RNA polymerase II holoenzyme component	0.179127	0.0684962
SPBC32F12.04	tug1	gamma-tubulin	0.17903	0.041731
SPBC27.02c	ask1	DASH complex subunit Ask1	0.178932	0.201583
SPCC1020.04c	rpb6	DNA-directed RNA polymerase I, II and III subunit Rpb6	0.178833	0.239352
SPAC31A2.14	0	WD repeat protein	0.178709	0.156498
SPAC21E11.07	0	glycine cleavage T-protein	0.177547	0.136559
SPBC21C3.01c	vps13a	late endosome to vacuole transport: chorein homolog	0.177143	0.0375921
SPAC1556.02c	sdh1	aerobic respiration: succinate dehydrogenase Sdh1	0.176907	0.296193
SPBC1703.15c	vps33	late endosome to vacuole transport: sec1 family	0.176764	0.208486
SPAPB17E12.10c	0	rRNA processing: SAM-dependent methyltransferase	0.176748	0.0272259
SPAC13G6.06c	0	glycine cleavage complex subunit P	0.17659	0.0654499
SPAC19D5.02c	0	peroxisomal membrane protein Pex22	0.176253	0.220194
SPAC1F5.02	0	redox homeostasis: thioredoxin family	0.176247	0.22895
SPAPB1A10.16	0	conserved fungal protein	0.176221	0.0988072
SPAC16E8.08	0	sequence orphan	0.176084	0.262653
SPBC2F12.05c	0	ankyrin repeat protein	0.176049	0.0629165
SPBC1718.04	0	phospholipid biosynthesis: glycerol-3-phosphate O-acyltransferase	0.175554	0.160847
SPBC2G5.05	0	vitamin metabolism: transketolase	0.17537	0.079501
SPCC736.10c	mrps8	mitochondrial ribosomal protein subunit S8	0.175257	0.117866
SPAC1F3.05	0	VHS domain	0.175078	0.411994
SPBC1921.05	ape1	aminopeptidase	0.174855	0.0899409
SPAC17G6.12	cul1	cullin 1	0.17466	0.0308013
SPCC16A11.17	cdc21	DNA replication initiation: MCM complex subunit Cdc21	0.174633	0.236987
SPBC14C8.01c	cut2	mitotic spindle checkpoint: securin	0.174479	0.0306763
SPBC29A10.06c	0	conserved fungal protein	0.174415	0.155849
SPAC23A1.04c	mnl1	alpha mannosidase-like protein	0.174283	0.125794
SPAC1A6.01c	0	zf-C2HC5 type zinc finger protein	0.174141	0.0253355
SPBC725.09c	hob3	actin cortical patch: amphiphysin	0.174053	0.126428
SPBP4H10.04	ppb1	cell polarity: serine/threonine protein phosphatase Ppb1	0.173865	0.171449
SPAC4D7.09	tif223	translation initiation factor eIF2B	0.173057	0.10481
SPAC9.08c	0	steroid reductase	0.172959	0.208977
SPAC1782.05	0	phosphotyrosyl phosphatase activator homolog	0.172734	0.0309156
SPBC336.11	0	GARP complex	0.172691	0.0384932
SPBC342.04	0	conserved hypothetical: adhesion regulating molecule protein homolog	0.172571	0.0649034
SPBC902.06	mto2	MT organizer Mto2	0.172442	0.0484892
SPBC146.13c	myo1	actin cortical patch/cell polarity: myosin type I	0.17229	0.105883
SPBC1604.07	atp4	F0-ATPase subunit	0.172278	0.188609
SPBC409.20c	psh3	ER chaperone SHR3 homologue Psh3	0.17226	0.42152
SPAC4G8.07c	0	tRNA (m5U54) methyltransferase Trm2 (predicted)	0.171911	0.0421228
SPACUNK12.02c	cmk1	calcium/calmodulin-dependent protein kinase Cmk1	0.171721	0.187615
SPAC22A12.12c	0	rRNA processing: exosome subunit Rrp40 (predicted)	0.171076	0.0719291
SPBC20F10.05	0	conserved hypothetical: DUF1740 family protein	0.170924	0.229088
SPAC17H9.01	cid16	nucleotidyltransferase	0.170024	0.106867
SPAC1834.05	alg9	phospholipid biosynthesis: mannosyltransferase complex subunit Alg10	0.16995	0.15103
SPAC20H4.03c	tfs1	transcription elongation factor TFIIS	0.169748	0.147092
SPAC1782.04	cox24	mitochondrial mRNA processing protein Cox24	0.169655	0.153898
SPBC1A4.08c	cct3	chaperonin-containing T-complex gamma subunit Cct3	0.169073	0.145168
SPAC17A5.14	exo2	rRNA processing: exonuclease II	0.168762	0.0333932
SPAC1687.03c	rfc4	DNA replication: DNA replication factor C complex subunit Rfc4	0.168747	0.0154134
SPAC5D6.04	0	auxin family	0.168736	0.211489
SPCP1E11.03	0	arrestin family	0.168484	0.123879
SPAC823.03	ppk15	serine/threonine protein kinase Ppk15	0.168091	0.2045
SPAC2F7.14c	0	rRNA processing: exosome subunit Rrp4 (predicted)	0.166887	0.0613855
SPCC11E10.08	rik1	centromere silencing: silencing protein Rik1	0.166867	0.215056
SPAC3C7.09	set8	lysine methyltransferase Set8	0.166813	0.0399455
SPCC736.04c	gma12	alpha-1,2-galactosyltransferase Gma12	0.166789	0.00959846
SPAC24H6.08	0	sequence orphan	0.166731	0.304375
SPBC1709.20	pop8	rRNA/tRNA processing: RNase P and RNase MRP subunit	0.166593	0.0891235
SPAC3G6.10c	0	GARP complex subunit Vps51 (predicted)	0.166295	0.0666061
SPAC1B2.03c	0	fatty acid biosynthesis: GNS1/SUR4 family protein	0.166273	0.275554
SPCC1739.09c	cox13	aerobic respiration: cytochrome c oxidase subunit VIa	0.165862	0.0739076
SPCC285.13c	0	nucleoporin Nup60 (predicted)	0.165362	0.0183144
SPAC1805.11c	rps2602	40S ribosomal protein S26	0.165279	0.301592
SPBC18H10.20c	0	endocytosis regulator (predicted)	0.165196	0.0218785
SPAC23C4.17	0	tRNA (cytosine-5-)-methyltransferase (predicted)	0.165	0.155886
SPBC216.01c	0	DNA damage response protein (predicted)	0.164463	0.202687
SPBC13A2.01c	0	mRNA splicing: nuclear cap-binding complex small subunit	0.16409	0.0634463
SPAC227.03c	0	mitochondrial NAD+ transporter	0.163896	0.110365
SPBC1773.11c	mug89	CDC50 domain protein	0.163683	0.0193018
SPAC589.10c	0	ribosomal-ubiquitin fusion protein	0.163132	0.239572
SPCC1259.06	0	transcription factor TFIID complex subunit	0.162999	0.122833
SPBC2D10.05	exg3	glucan 1,3-beta-glucosidase	0.162997	0.0532698
SPAC29B12.06c	rcd1	RNA-binding protein Rcd1: CCR4-NOT complex subunit; repression of conjugation	0.162953	0.177364
SPAC29A4.15	0	serine-tRNA ligase	0.162741	0.252149
SPAC637.11	suv3	ATP-dependent RNA helicase Suv3	0.162223	0.133252
SPAC17A5.12	ucp7	UBA domain protein	0.161974	0.230695
SPAPYUG7.05	0	delta-1-pyrroline-5-carboxylate reductase	0.16149	0.256759
SPBC16A3.19	0	histone acetyltransferase complex subunit	0.161479	0.217155
SPCC777.13	vps35	vacuolar protein sorting-associated protein 35	0.161447	0.14536
SPCC613.08	0	CDK inhibitor	0.161446	0.089885
SPCC1682.08c	mcp2	RNA-binding protein Mcp2: meiosis	0.161372	0.0873712
SPCC18B5.08c	0	isoleucine-tRNA ligase	0.16108	0.0543387
SPAC23D3.07	0	20S proteasome component	0.160833	0.215398
SPAC23H3.14	0	LAlv9 family protein, involved in post Golgi transport	0.160791	0.158021
SPAC22H12.04c	rps102	40S ribosomal protein S3a	0.160263	0.156802
SPAPB24D3.06c	0	conserved hypothetical: DUF1749 family protein	0.160263	0.22167
SPCC18.13	0	WD repeat protein	0.160222	0.22737
SPBC215.07c	pdp2	PWWP domain protein: histone H4-K20 methylation	0.160136	0.0966344
SPAC22H12.05c	0	fasciclin domain protein	0.160069	0.120195
SPAC688.11	end4	actin cortical patch: Huntingtin-interacting protein homolog	0.159978	0.183595
SPAC29B12.14c	0	purine transporter	0.159845	0.0541863
SPBC1604.14c	shk1	cell polarity: PAK-related kinase Shk1	0.159634	0.0937059
SPAC17G8.10c	dma1	mitotic spindle checkpoint: mitotic spindle checkpoint component Dma1	0.159386	0.0580244
SPAC2G11.07c	ptc3	protein phosphatase 2C Ptc3	0.159364	0.110968
SPAC3A12.07	rpb11	DNA-directed RNA polymerase II complex subunit Rpb11	0.158736	0.0811157
SPBC1604.13c	mrpl32	mitochondrial ribosomal protein subunit L32	0.158716	0.0564399
SPCC1322.05c	0	fatty acid biosynthesis: leukotriene A-4 hydrolase	0.15846	0.136381
SPAC29A4.03c	0	mitochondrial ribosomal protein subunit S9	0.158215	0.0746455
SPAC3H5.09c	0	conserved hypothetical: conserved eukaryotic mitochondrial protein (predicted)	0.157789	0.184112
SPAC2F3.10	0	GARP complex	0.157674	0.16749
SPAC22H12.02	tfg3	YEATS family protein	0.157534	0.469196
SPAC16C9.04c	mot2	CCR4-Not complex subunit	0.156983	0.0723364
SPAC31G5.02	0	ER chaperone Rot1 (predicted): unfolded protein response	0.15696	0.165986
SPAC22F8.06	pam1	20S proteasome component	0.156732	0.147712
SPAC22E12.08	rrn10	RNA polymerase I upstream activation factor complex subunit Rrn10	0.156676	0.117553
SPAC16C9.05	0	zinc finger protein	0.1565	0.077212
SPAC823.09c	0	L-asparaginase	0.156115	0.244391
SPCC417.09c	0	transcription factor	0.155952	0.310801
SPCC11E10.05c	ynd1	nucleoside diphosphatase	0.155943	0.158891
SPAC139.04c	fap2	L-saccharopine oxidase	0.155576	0.0497838
SPAC22E12.13c	rpl2403	60S ribosomal protein L24-3	0.154983	0.0533141
SPCC18.04	pof6	F-box protein	0.154937	0.0421065
SPCC4G3.09c	gyp3	GTPase activating protein	0.154836	0.0586808
SPAC29E6.10c	0	kinetochore protein	0.154522	0.202821
SPCC757.08	0	rRNA processing: exosome subunit Rrp45 (predicted)	0.154298	0.220446
SPAC1002.15c	pmc5	mediator complex subunit Pmc5	0.153818	0.140208
SPCC1322.02	0	sequence orphan	0.153689	0.0914489
SPBC428.08c	clr4	RNA interference/centromere silencing: histone H3 methyltransferase Clr4	0.153451	0.0416004
SPCC757.05c	0	peptidase family M20	0.153354	0.0402894
SPAC630.13c	tsc2	tuberin	0.152255	0.112419
SPBC16A3.04	rsm25	mitochondrial ribosomal protein subunit Rsm25	0.152198	0.233111
SPBC32F12.12c	0	Golgi membrane protein involved in vesicle-medated transport (predicted)	0.151888	0.166435
SPAC31A2.08	mrp20	mitochondrial ribosomal protein subunit L23	0.151876	0.18757
SPBC16A3.01	spn3	septin	0.151835	0.0859521
SPBC3B9.01	0	Hsp70 nucleotide exchange factor	0.151779	0.275911
SPCC4E9.02	cig1	cyclin	0.151648	0.157174
SPAC18B11.09c	0	acetyltransferase	0.151619	0.187107
SPAC19G12.02c	pms1	MutL family	0.151417	0.0421538
SPBC13E7.03c	0	post-transcriptional regulator Vts1	0.15102	0.0715463
SPBC36B7.03	sec63	ER protein translocation subcomplex subunit Sec63	0.150581	0.301139
SPAC23C11.06c	0	hydrolase (predicted)	0.150552	0.16105
SPBC18E5.09c	0	sequence orphan; same as SPBC18E5.14c	0.150311	0.243197
SPAC17D4.02	cdc45	DNA replication initiation: pre-initiation complex subunit Cdc45	0.150311	0.136681
SPCC548.05c	0	zinc finger protein	0.150203	0.301063
SPBC25D12.04	suc22	ribonucleotide reductase small subunit Suc22	0.150182	0.203099
SPBC16H5.08c	0	AAA family ATPase	0.150092	0.229119
SPAC31A2.04c	0	20S proteasome component	0.149869	0.0892371
SPAC4D7.13	prp40	mRNA splicing: snRNP U1 subunit Prp40	0.149486	0.252132
SPAC3G6.01	hrp3	centromere silencing: ATP-dependent DNA helicase Hrp3	0.149258	0.00372365
SPAC19A8.09	0	ER to Golgi transprot protein	0.148867	0.183347
SPACUNK4.08	0	dipeptidyl aminopeptidase	0.148791	0.0508304
SPAC6B12.05c	0	chromatin remodeling complex subunit	0.148435	0.304108
SPCC285.03	0	rRNA processing: ATP-dependent RNA helicase Dbp6 (predicted)	0.148344	0.234728
SPCC584.11c	0	Svf1 family protein	0.148142	0.15071
SPAC4F8.15	itr1	myo-inositol transporter Itr1	0.14814	0.0970081
SPBC215.15	sec13	COPII-coated vesicle component	0.147956	0.0777641
SPBC13E7.05	gpi14	phospholipid biosynthesis: pig-M	0.147689	0.132849
SPAC1093.04c	0	tRNA nucleotidyltransferase	0.147129	0.13865
SPAC637.07	moe1	translation initiation factor eIF3d Moe1	0.147123	0.17137
SPBC1347.10	cdc23	DNA replication initiation: MCM-associated protein Mcm10	0.146991	0.1582
SPAC644.07	0	Rieske ISP assembly protein	0.146987	0.133619
SPCC18B5.05c	0	vitamin metabolism: pyrimidine kinase	0.146771	0.202484
SPAC1071.12c	stp1	low molecular weight phosphotyrosine protein phosphatase	0.1465	0.152866
SPBC25H2.07	tif11	translation initiation factor eIF1A	0.146006	0.274283
SPCC1020.02	spc7	kinetochore protein Spc7	0.145723	0.19204
SPAC4C5.03	0	conserved hypothetical: CTNS domain protein (SMART)	0.145705	0.315354
SPAC1783.04c	hst4	centromere silencing: Sir2 family histone deacetylase Hst4	0.145511	0.213992
SPCC4B3.13	0	MatE family transporter	0.144313	0.0672849
SPCC18B5.09c	0	sequence orphan	0.143958	0.150288
SPAC1F5.05c	0	sequence orphan	0.143878	0.0317261
SPBC12C2.08	dnm1	dynamin family	0.143854	0.0215326
SPBC11G11.03	0	rRNA processing: 60S acidic ribosomal protein	0.143365	0.357284
SPAC23A1.19c	0	DEAD/DEAH box helicase	0.143239	0.195558
SPBC530.14c	dsk1	mRNA splicing: SR protein-specific kinase Dsk1	0.143137	0.111946
SPCC285.04	0	transthyretin	0.142881	0.237707
SPBC16C6.06	pep1	corting receptor for CPY	0.141879	0.116686
SPBC2G2.06c	apl1	adaptin	0.141849	0.0290661
SPAC4F8.11	0	WD repeat protein	0.141333	0.0768657
SPBC28F2.11	0	chromatin remodeling complex subunit	0.14101	0.24884
SPBC16H5.05c	cyp7	mRNA splicing/protein folding: cyclophilin family peptidyl-prolyl cis-trans isomerase Cyp7	0.140929	0.123125
SPBC337.03	0	DUF618 family protein, involved in transcription termination (predicted)	0.140285	0.100293
SPCP1E11.02	ppk38	actin cortical patch: Ark1/Prk1 family protein kinase Ppk38	0.139821	0.195819
SPBC23G7.12c	rpt6	19S proteasome regulatory subunit	0.139497	0.00272975
SPBC405.03c	0	membrane transporter (predicted)	0.13941	0.0938035
SPAC25B8.16	0	rRNA/tRNA processing: RNase P and RNase MRP subunit (predicted)	0.138643	0.0968055
SPAC31G5.17c	rps1001	40S ribosomal protein S10	0.138608	0.543694
SPBC1685.09	rps29	40S ribosomal protein S29	0.138444	0.147635
SPBP8B7.14c	dpb2	DNA replication initiation: DNA polymerase epsilon catalytic subunit b Dpb2	0.138221	0.271443
SPAC6F12.06	0	Rho GDP dissociation inhibitor	0.137738	0.0339808
SPAC17G8.01c	0	tRNA ligase	0.137592	0.212101
SPCC757.04	0	transcription factor	0.137552	0.0773506
SPCC1183.05c	lig4	DNA ligase	0.137549	0.458266
SPCC736.07c	0	conserved fungal protein	0.137406	0.255215
SPAP8A3.09c	paa1	protein phosphatase regulatory subunit Paa1	0.137149	0.124142
SPCC1442.06	0	20S proteasome component	0.136803	0.389888
SPBC3B9.15c	scp1	ergosterol biosynthesis: WD repeat protein	0.13676	0.0937752
SPAC4F8.06	0	mitochondrial ribosomal protein subunit S12	0.136548	0.189807
SPAC513.01c	eft201	translation elongation factor 2	0.136488	0.00603391
SPAC6F6.06c	rax2	cell polarity: plasma membrane protein	0.136451	0.224961
SPAC922.03	0	1-aminocyclopropane-1-carboxylate deaminase	0.136406	0.169973
SPBC1709.16c	0	aromatic ring-opening dioxygenase (predicted)	0.13637	0.134722
SPAC607.08c	0	conserved hypothetical: DUF726 family protein	0.13609	0.180733
SPBC83.08	0	AAA family ATPase	0.135832	0.256036
SPBC21C3.20c	git1	C2 domain	0.13548	0.0541851
SPAC343.18	0	zinc finger protein	0.135349	0.14674
SPBC14C8.15	0	triglyceride lipase-cholesterol esterase	0.135218	0.217629
SPBC337.15c	coq7	ubiquinone biosynthesis protein Coq7	0.134905	0.0845267
SPAC56E4.07	0	acetyltransferase	0.134734	0.0878728
SPBC215.14c	vps20	late endosome to vacuole transport: SNF7 family class E vps	0.134543	0.131371
SPAC1F7.04	rho1	cell polarity/1,3-beta-glucan biosynthesis: Rho family GTPase Rho1	0.133876	0.0368488
SPAC7D4.03c	0	conserved fungal family	0.133698	0.0869844
SPAC227.07c	pab1	protein phosphatase regulatory subunit Pab1	0.133565	0.203305
SPAC664.01c	swi6	centromere silencing: chromodomain protein Swi6	0.133415	0.0149008
SPAPB2B4.05	vma5	V-type ATPase	0.133316	0.147249
SPCP31B10.07	eft202	translation elongation factor 2	0.133216	0.0233904
SPBC36.06c	0	ergosterol biosynthesis: farnesyl pyrophosphate synthetase	0.133191	0.0721039
SPAC1A6.05c	0	triacylglycerol lipase	0.132911	0.0768982
SPBC1734.10c	0	mRNA processing protein	0.13278	0.134849
SPBC646.08c	0	oxysterol binding protein	0.132774	0.0564293
SPAC4F10.05c	0	lipoate-protein ligase	0.132763	0.146485
SPBP8B7.01c	0	rRNA processing: RNAseP RNAse MRP subunit Pop7 (predicted)	0.132747	0.0370073
SPAC3F10.04	gsa1	glutathione synthetase large subunit Gsa1	0.132514	0.0923871
SPAC1F3.02c	mkh1	MEK kinase	0.132444	0.0127846
SPCC1393.11	0	mitochondrial ribosomal protein subunit L20	0.132408	0.265439
SPCC622.14	0	GTPase activating protein	0.132164	0.117374
SPBC28F2.04c	cwf7	mRNA splicing: 40S snRNP-containing complex	0.131574	0.426387
SPBC16E9.05	erg6	ergosterol biosynthesis: delta-sterol C-methyltransferase	0.131201	0.147111
SPBC17F3.01c	rga5	1,3-beta-glucan biosynthesis: GTPase activating protein	0.13097	0.079535
SPCC1322.16	0	prohibitin	0.130872	0.125105
SPBC1198.05	0	guanylate kinase	0.130846	0.26183
SPBC16A3.05c	rae1	mitotic spindle checkpoint: RNA export factor Rae1	0.130361	0.213942
SPAC11E3.09	pyp3	protein-tyrosine phosphatase Pyp3	0.129864	0.374537
SPAC20G8.02	0	phospholipase	0.129828	0.222171
SPCC569.08c	ade5	glycinamide ribonucleotide transformylase	0.129236	0.0555346
SPAC22E12.11c	set3	histone lysine methyltransferase Set3	0.129229	0.154535
SPAC22G7.08	ppk8	serine/threonine protein kinase	0.129126	0.136834
SPCC16A11.09c	tim23	mitochondrial inner membrane presequence translocase complex subunit	0.128762	0.2255
SPBC3E7.06c	0	membrane transporter	0.12839	0.0451236
SPAC458.05	pik3	phosphatidylinositol 3-kinase Pik3	0.127987	0.0419764
SPAC22A12.07c	ogm1	protein O-mannosyltransferase Ogm1	0.127827	0.118597
SPBC115.01c	rrp46	rRNA processing: exosome subunit	0.127823	0.207335
SPBC14C8.16c	bot1	aerobic respiration: mitochondrial ribosomal protein subunit	0.127328	0.359117
SPAC2F3.16	0	zinc finger protein	0.127301	0.0357776
SPBC18E5.03c	sim4	centromere silencing: kinetochore protein Sim4	0.127214	0.062367
SPCC4G3.16	0	vitamin metabolism: DRAP deaminase	0.127204	0.266528
SPBC29A3.13	pdp1	PWWP domain protein: histone H4-K20 methylation; DNA damage	0.127171	0.0996172
SPBC15D4.04	gpt2	UDP-N-acetylglucosamine--dolichyl-phosphate N-acetylglucosaminephosphotransferase	0.12698	0.308112
SPAC227.14	0	nicotinamide riboside kinase (predicted)	0.126571	0.6594
SPBC32H8.03	bem46	esterase/lipase	0.126464	0.0799016
SPAPB2B4.06	0	conserved fungal protein	0.126418	0.395201
SPAC23C4.11	atp18	F-type ATPase subunit J	0.12617	0.117748
SPAC31A2.07c	dbp10	ATP-dependent RNA helicase	0.126057	0.145968
SPAC12G12.12	0	NST UDP-galactose transporter	0.126022	0.109599
SPAC1071.03c	0	sequence orphan	0.125782	0.0983208
SPBC577.14c	spa1	ornithine decarboxylase antizyme Spa1	0.125623	0.199817
SPAC3G9.01	nsk1	sequence orphan: Clp1-interacting protein	0.125232	0.217437
SPCPJ732.01	vps5	sorting nexin	0.125071	0.0578864
SPBC1A4.03c	top2	DNA topoisomerase II	0.124937	0.198993
SPAC6G10.07	0	mRNA splicing: nuclear cap-binding complex large subunit	0.124875	0.117599
SPAC22A12.09c	sap114	mRNA splicing: complexed with Cdc5	0.124858	0.230976
SPAC23H3.08c	bub3	mitotic spindle checkpoint: mitotic spindle checkpoint protein Bub3	0.124722	0.196727
SPCC1739.12	ppe1	serine/threonine protein phosphatase Ppe1	0.124433	0.0567832
SPCC622.19	jmj4	jmjC domain	0.124431	0.0848265
SPBC18H10.11c	0	conserved fungal protein	0.124042	0.0506202
SPBC8D2.06	0	isoleucine-tRNA ligase	0.123646	0.435837
SPCC965.10	0	transcription factor	0.12332	0.0953499
SPAC1142.07c	vps32	late endosome to vacuole transport: SNF7 family class E vps	0.122947	0.00996168
SPCC584.15c	0	arrestin family	0.122616	0.302734
SPAC959.02	sec17	alpha SNAP	0.12252	0.0736457
SPAC630.12	0	serine/threonine protein phosphatase	0.122382	0.125903
SPAC23A1.09	0	mRNA splicing: rrm RNA recognition motif	0.121778	0.178946
SPAC17C9.10	stm1	G-protein coupled receptor Stm1	0.121592	0.232901
SPCC1919.01	ppk34	serine/threonine protein kinase Ppk34	0.121407	0.100238
SPBC1711.06	rpl401	60S ribosomal protein L2	0.121039	0.045495
SPBC337.06c	cwf15	mRNA splicing: complexed with Cdc5p	0.120922	0.272924
SPAC1805.02c	0	electron transfer flavoprotein beta subunit	0.12088	0.11107
SPBC21C3.11	0	UBX domain	0.120793	0.309006
SPAC1296.02	cox4	aerobic respiration: cytochrome c oxidase subunit IV	0.120538	0.183683
SPBC2G2.07c	0	mitochondrial ribosomal protein	0.120396	0.23718
SPAC664.07c	rad9	DNA replication initiation: checkpoint clamp complex protein Rad9	0.120318	0.155657
SPCC777.09c	arg1	amino acid/arginine biosynthesis: acetylornithine aminotransferase	0.120014	0.192559
SPCC191.02c	0	acetyl-CoA ligase	0.119948	0.467507
SPAC4A8.03c	ptc4	protein phosphatase 2C Ptc4	0.119946	0.0805059
SPBC8D2.17	0	alpha-1,2-galactosyltransferase	0.119859	0.279728
SPCC18B5.10c	0	TREX complex subunit	0.119852	0.394943
SPCC1620.06c	0	ribose-phosphate pyrophosphokinase	0.118411	0.16048
SPAC3A12.15	vps53	GARP complex	0.118279	0.101281
SPAC19A8.10	0	zinc finger protein	0.117973	0.119593
SPBC1921.06c	pvg3	beta-1,3-galactosyltransferase	0.117728	0.139788
SPAC7D4.13c	0	sequence orphan	0.117648	0.190965
SPBC4C3.06	0	actin cortical patch: actin cytoskeletal protein Syp1	0.116909	0.415143
SPAC3A12.06c	0	sodium/calcium exchanger	0.116807	0.203825
SPAC22H10.09	0	sequence orphan	0.116395	0.083796
SPCC1442.08c	cox12	aerobic respiration: cytochrome c oxidase subunit VIb	0.115907	0.112696
SPAPB18E9.04c	0	glycoprotein	0.115841	0.138516
SPBC29A3.14c	trt1	telomere maintenance: telomerase reverse transcriptase 1 protein Trt1	0.115829	0.300469
SPAC1B3.17	clr2	centromere silencing: chromatin silencing protein Clr2	0.115805	0.0964409
SPBC11G11.07	0	karyopherin	0.115688	0.0154282
SPCC1840.06	atp5	F0-ATPase delta subunit	0.115649	0.243066
SPBC354.02c	sec61	translocon alpha subunit Sec61	0.115398	0.173375
SPBC887.07	mrpl38	mitochondrial ribosomal protein subunit L38	0.115124	0.360665
SPAPB1A10.10c	ypt71	GTPase	0.115021	0.185168
SPBC16H5.10c	prp43	mRNA splicing: pre-mRNA processing RNA helicase Prp43	0.114561	0.0275846
SPAC1A6.02	0	WD repeat protein	0.113932	0.0978007
SPAC589.05c	0	conserved eukaryotic protein	0.113883	0.165002
SPBC12D12.05c	0	mitochondrial transporter	0.113779	0.269142
SPBC106.20	exo70	exocyst complex subunit Exo70	0.113607	0.0754793
SPAC4F10.02	0	aspartyl aminopeptidase	0.11327	0.19468
SPBC1718.06	msp1	mitochondrial GTPase Msp1	0.112977	0.0234559
SPAC6B12.09	trm10	tRNA m(1)G methyltransferase Trm10 (predicted)	0.112524	0.0928315
SPBC12C2.06	0	ATP-dependent RNA helicase	0.112455	0.258751
SPAC27D7.07c	smd1	mRNA splicing: Sm snRNP core protein Smd1	0.112334	0.0881738
SPAC9G1.13c	0	Myb family	0.112072	0.131734
SPAC56F8.08	mud1	UBA domain protein	0.111857	0.159116
SPAC9E9.04	0	bap31homolog	0.111621	0.30134
SPCC1183.07	0	rRNA processing: U3 snoRNP-associated protein Rrp5	0.11161	0.0211035
SPCP25A2.03	0	vertebrate p84	0.111559	0.195831
SPAC664.03	0	RNA polymerase II associated Paf1 complex	0.111204	0.0697979
SPCC1494.08c	0	conserved fungal protein	0.111178	0.330214
SPAC26A3.04	rpl2002	60S ribosomal protein L20	0.11106	0.031349
SPCC330.08	alg11	mannosyltransferase complex subunit Alg11	0.110718	0.0335318
SPBC12D12.01	sad1	spindle pole body protein Sad1	0.110701	0.0906458
SPCC63.08c	ppk36	serine/threonine protein kinase Ppk36	0.110419	0.0404756
SPCC1223.04c	0	lysine methyltransferase	0.110255	0.147991
SPAC4G9.06c	chz1	histone chaperone Chz1 (predicted)	0.109697	0.25995
SPBC4C3.03	0	homoserine kinase	0.109431	0.136638
SPAC17A5.10	0	conserved fungal protein	0.109045	0.163763
SPAC20G8.06	not1	CCR4-Not complex subunit	0.109042	0.136039
SPBC3B9.16c	nup120	nucleoporin	0.108963	0.137596
SPAC144.06	apl5	AP-3 adaptor complex subunit Apl5	0.10892	0.0391061
SPBC405.07	rpl3602	60S ribosomal protein L36	0.108725	0.0630694
SPCC553.08c	0	GTPase	0.108701	0.0532498
SPAC1F5.08c	yam8	calcium signaling/homeostasis: calcium transport protein	0.108337	0.264096
SPBC1709.10c	0	metallochaperone	0.107856	0.0652761
SPAC1610.04	0	meiotically upregulated gene Mug99	0.107409	0.238215
SPAC2F3.03c	rpa49	DNA-directed RNA polymerase I complex	0.107368	0.221778
SPBC15D4.07c	atg9	autophagy associated protein Atg9	0.107352	0.177267
SPAC6G9.10c	sen1	rRNA processing: DNA2/NAM7 family	0.107338	0.119158
SPAC1565.05	0	sequence orphan	0.107283	0.138316
SPBC1778.08c	arc3	actin cortical patch: ARP2/3 actin-organizing complex subunit Arc21	0.107187	0.0120767
SPCC553.04	cyp9	cyclophilin	0.107125	0.050241
SPBC428.01c	nup107	nucleoporin	0.107076	0.139623
SPAC1486.05	nup189	nucleoporin	0.106849	0.0877525
SPAC22G7.01c	0	aminopeptidase	0.106786	0.325955
SPBC1539.08	0	ADP-ribosylation factor	0.10638	0.17981
SPAC1687.05	pli1	telomere maintenance: SUMO E3 ligase Pli1	0.106217	0.189707
SPCC1682.04	cdc31	centrin	0.106179	0.0347515
SPBC16H5.12c	0	calcineurin-like phosphoesterase	0.106121	0.171502
SPBC106.03	0	conserved hypothetical: DUF1776 family protein	0.105688	0.169605
SPCC962.04	rps1201	40S ribosomal protein S12	0.105606	0.209624
SPBC3E7.16c	leu3	amino acid/leucine biosynthesis: 2-isopropylmalate synthase	0.105573	0.140045
SPBC13G1.13	tfb2	transcription factor TFIIH complex subunit Tfb2	0.105345	0.10671
SPBC365.14c	0	UDP-glucose 4-epimerase	0.105004	0.240421
SPAC23A1.17	0	actin cortical patch: WIP (Wiskott-Aldrich syndrome protein-Interacting Protein) homolog	0.104905	0.180303
SPBP35G2.06c	nup131	nucleoporin	0.104803	0.208501
SPAC16E8.03	gna1	glucosamine-phosphate N-acetyltransferase	0.104524	0.160453
SPBC25B2.10	0	Usp	0.104417	0.22805
SPAC15A10.08	ain1	alpha-actinin	0.1039	0.0166236
SPBC12D12.04c	pck2	cell polarity/1,3-beta-glucan biosynthesis: protein kinase C	0.103532	0.220082
SPBC651.10	nse5	DNA replication: Smc5-6 complex non-SMC subunit	0.103452	0.0504327
SPAC25B8.11	0	transcription factor	0.103414	0.153111
SPAC694.02	0	DEAD/DEAH box helicase	0.102732	0.00125995
SPAC24H6.11c	0	sulfate transporter	0.102655	0.126979
SPCC622.18	rpl6	60S ribosomal protein L6	0.102598	0.201888
SPAC1142.06	0	ATPase	0.102427	0.131365
SPACUNK4.06c	rpb7	DNA-directed RNA polymerase complex II subunit Rpb7	0.102291	0.0612708
SPBC16C6.13c	sec27	late endosome to vacuole transport: coatomer beta' subunit	0.102277	0.106695
SPBC28F2.09	0	transcription factor TFIIA complex large subunit	0.101759	0.124019
SPCC338.15	0	dolichyl-di-phosphooligosaccharide-protein glycotransferase subunit	0.101597	0.134474
SPBC1271.04c	0	deoxyhypusine synthase	0.101555	0.0395146
SPAC13G6.14	aps1	diadenosine 5',5'''-p1,p6-hexaphosphate hydrolase Aps1	0.101533	0.509875
SPAC4A8.06c	0	esterase/lipase	0.101507	0.0488551
SPAC7D4.02c	0	conserved hypothetical: src (SH3) homology domain protein	0.101016	0.0496115
SPBC23E6.02	0	ATP-dependent DNA helicase	0.10089	0.0730984
SPAC3H1.04c	mdm31	mitochondrial inner membrane protein Mdm31	0.100714	0.137655
SPBPJ4664.05	0	conserved yeast protein	0.100102	0.329329
SPAC17A5.16	0	conserved hypothetical: human down-regulated in multiple cancers-1 homolog 3	0.0999449	0.15778
SPBC8D2.04	hht2	centromere silencing: histone H3	0.0998877	0.269898
SPBC211.03c	0	guanyl-nucleotide exchange factor activity	0.0998419	0.0879465
SPCC4G3.13c	0	CUE domain protein	0.0997324	0.118595
SPBC1198.08	0	peptidase family M20	0.0997072	0.175436
SPAC644.11c	0	pyruvate dehydrogenase	0.0997038	0.180818
SPAC323.04	0	AAA family ATPase	0.0995548	0.0186947
SPBC1921.03c	mex67	Tap homolog	0.0994628	0.382709
SPBC1734.16c	pst3	SIN3 family co-repressor	0.0992694	0.0406321
SPCC126.02c	pku70	telomere maintenance: Ku domain protein	0.0992375	0.0568563
SPAC13A11.04c	ubp8	ubiquitin C-terminal hydrolase	0.0988328	0.149812
SPBC30D10.18c	rpl102	60S ribosomal protein L10	0.0987403	0.315555
SPAC1399.05c	0	transcription factor	0.0987238	0.0328102
SPCC1494.03	arz1	armadillo repeat containing, Zfs1 target number 1	0.0985753	0.120749
SPCC1450.12	0	conserved fungal protein	0.0985143	0.108915
SPBC19G7.17	0	translocon subunit Sec61 homolog	0.0984626	0.191394
SPCC1393.04	fta4	Sim4 and Mal2 associated	0.0982014	0.24376
SPBC336.04	cdc6	DNA replication: DNA polymerase delta catalytic subunit Cdc6	0.0981961	0.108553
SPBC3B8.04c	0	membrane transporter	0.0978963	0.0501867
SPAC17A5.13	0	GTP cyclohydrolase	0.0978148	0.127583
SPAC31A2.10	0	RanGTP-binding protein	0.0977712	0.388088
SPBC1604.08c	imp1	importin alpha	0.0974806	0.0491888
SPBP16F5.03c	0	phosphatidylinositol kinase	0.0972583	0.0260653
SPBC21C3.08c	0	ornithine aminotransferase	0.0972429	0.219702
SPAC13D6.05	alp11	tubulin specific chaperone	0.0971428	0.0613032
SPBC3B8.06	0	conserved fungal protein	0.0970621	0.0529832
SPAC2F3.11	0	exopolyphosphatase	0.0969176	0.0383277
SPBC30D10.15	0	rRNA processing: snoRNP assembly factor Naf1 (predicted)	0.0966896	0.010272
SPBC2F12.10	0	mitochondrial ribosomal protein subunit L35	0.0966296	0.0986102
SPAC17C9.03	tif471	translation initiation factor eIF4G	0.0963985	0.135007
SPCC16C4.09	sts5	cell polarity: RNB-like protein	0.096149	0.0684902
SPBC1773.04	0	cinnamoyl-CoA reductase	0.0960806	0.0635905
SPAC6F12.15c	cut9	anaphase-promoting complex subunit Cut9	0.0958355	0.0598025
SPAC8F11.10c	pvg1	pyruvyltransferase	0.0958353	0.63736
SPAC29A4.10	rrn5	RNA polymerase I upstream activation factor complex subunit Rrn5	0.0955275	0.0904718
SPBC1685.04	0	sequence orphan: SPB	0.0951537	0.27814
SPAC17H9.02	0	rRNA processing: TRAMP complex ATP-dependent RNA helicase (predicted)	0.095004	0.159945
SPBC19C2.03	rpc10	DNA-directed RNA polymerase I, II and III subunit Rpc10	0.0950038	0.0237758
SPCC550.09	0	pex24 family	0.0944447	0.19158
SPBC2F12.03c	0	telomere maintenance: EST1 family protein	0.0940788	0.181337
SPAC8E11.02c	rad24	14-3-3 protein Rad24	0.0939851	0.256497
SPCC1620.01c	lsm2	rRNA processing/mRNA splicing: U6 snRNP-associated protein core protein	0.0930744	0.317909
SPAC1610.02c	0	mitochondrial ribosomal protein subunit L1	0.0929322	0.0434571
SPAC1002.18	urg3	conserved hypothetical (DUF1688 family protein)	0.0929291	0.270779
SPBC336.06c	rnh1	ribonuclease H Rnh1	0.0927525	0.103925
SPAC24C9.13c	mrp10	mitochondrial ribosomal protein subunit Mrp10	0.0926754	0.19387
SPBC2G2.03c	sbh1	translocon beta subunit Sbh1	0.0924816	0.12267
SPAC4G8.09	0	leucine-tRNA ligase	0.0920412	0.0846127
SPCC74.06	mak3	oxidative stress response: histidine kinase Mak3	0.0915493	0.0289275
SPCC576.08c	rps2	40S ribosomal protein S2	0.0912592	0.0336318
SPAPB24D3.04c	mag1	DNA-3-methyladenine glycosylase Mag1	0.0910194	0.101955
SPCC338.13	0	Golgi transport complex subunit	0.0906893	0.119608
SPAC823.16c	mug179	phosphatidylinositol 3,5-bisphosphate binding protein	0.0903983	0.0592536
SPBC12C2.11	0	glutamine-fructose-6-phosphate transaminase	0.0896607	0.181448
SPBC1734.14c	suc1	cyclin-dependent protein kinase regulatory subunit Suc1	0.0894258	0.117717
SPAC12G12.03	cip2	oxidative stress response: RNA-binding protein Cip2: regulation of mRNA stability involved in response to stress	0.0892568	0.0747688
SPAC17A5.05c	0	conserved fungal protein	0.0891756	0.236287
SPBC16A3.08c	0	telomere maintenance: nuclear telomere cap complex subunit	0.0891034	0.11496
SPBP8B7.21	ubp3	ubiquitin C-terminal hydrolase activity	0.088956	0.125265
SPBP8B7.20c	0	rRNA processing: RNA methyltransferase Nop2	0.0889486	0.160265
SPAC56F8.04c	coq2	para-hydroxybenzoate--polyprenyltransferase Coq2	0.0886739	0.175581
SPBC119.15	0	AAA family ATPase,	0.0885615	0.0324285
SPAC9E9.12c	0	ABC transporter family	0.0885543	0.0643645
SPAC4F10.04	0	protein phosphatase type 2A, intrinsic regulator	0.0885118	0.133355
SPCC417.12	0	carboxylesterase-lipase family	0.0882676	1.12608
SPBC577.07	ubp10	mRNA splicing: ubiquitin C-terminal hydrolase activity	0.0880764	0.0451397
SPAC8C9.05	0	D-Tyr-tRNA deacylase	0.087905	0.0412262
SPAC1687.20c	mis6	inner centromere protein Mis6	0.0877108	0.12221
SPCC645.03c	isa1	iron ion homeostasis: iron-sulfur protein	0.0876378	0.159677
SPBC776.14	plh1	phospholipid-diacylglycerol acyltransferase Plh1	0.0876122	0.088233
SPCC1795.04c	0	20S proteasome component	0.0874244	0.0768406
SPAC3A12.16c	tim17	TIM23 translocase complex subunit Tim17	0.0871493	0.376306
SPBC725.16	res1	G1/S transition: MBF transcription factor complex subunit Res1	0.0868478	0.118006
SPAC27D7.14c	tpr1	TPR repeat protein	0.0864534	0.170968
SPBC16D10.03	pgp2	telomere maintenance: O-sialoglycoprotein endopeptidase	0.0863978	0.027385
SPBC19C7.03	cyr1	adenylate cyclase	0.0862503	0.00829243
SPAC1D4.04	cct2	chaperonin-containing T-complex beta subunit Cct2	0.0859019	0.185566
SPAC1A6.03c	0	fungal cell wall: phospholipase	0.0850076	0.16548
SPAC30C2.04	0	cofactor for methionyl-and glutamyl-tRNA synthetases	0.0849936	0.105673
SPAC20H4.10	ufd2	ubiquitin-protein ligase	0.0849917	0.111329
SPBC16C6.09	ogm4	protein O-mannosyltransferase Ogm4	0.0848246	0.300281
SPCC1682.16	rpt4	19S proteasome regulatory subunit	0.0847496	0.0369766
SPCC1840.03	sal3	karyopherin	0.0842431	0.0214832
SPAC6B12.12	tom70	mitochondrial TOM complex subunit Tom70	0.0840231	0.0425229
SPBC1711.03	0	conserved eukaryotic protein	0.0837958	0.0596745
SPAC29B12.07	sec16	multidomain vesicle coat component Sec16	0.083778	0.0596133
SPBC1683.11c	0	isocitrate lyase	0.0834146	0.0882015
SPBC2G2.08	ade9	folic acid biosynthesis: C-1-tetrahydrofolate synthase	0.0833782	0.0251413
SPBC1861.05	0	conserved hypothetical: carbohydrate kinase	0.0833001	0.0999036
SPBC3D6.05	ptp4	phosphatidate cytidylyltransferase Ptp4	0.0831818	0.314395
SPAC27F1.06c	0	peptidyl-prolyl cis-trans isomerase	0.0829497	0.125112
SPAC9.09	met26	homocysteine methyltransferase	0.0824946	0.229437
SPBC19C2.02	pmt1	DNA methyltransferase homolog	0.0822345	0.122357
SPAC9E9.10c	cbh1	centromere silencing: centromere binding protein	0.0815991	0.220179
SPAC4G8.06c	trm12	tRNA methyltransferase Trm12	0.0815526	0.210586
SPAC343.13	0	glutamyl-tRNA amidotransferase	0.0815485	0.0132541
SPAC458.03	tel2	telomere maintenance/DNA replication initiation: Tel2/Rad-5/Clk-2 family protein Tel2	0.081426	0.0491385
SPAC1142.02c	0	conserved hypothetical: TPR repeat protein, SGT family	0.0810261	0.236955
SPAC29A4.19c	cta5	calcium signaling/homeostasis: Ca2+/Mn2+ transporting P-type ATPase	0.0807808	0.15347
SPAC6F6.16c	tpz1	telomere maintenance: Tppl homolog Tpz1: telomere capping	0.0805872	0.0010186
SPAC1006.03c	0	conserved hypothetical (human CCDC131 homolog)	0.0804639	0.213866
SPBC1734.15	rsc4	bromodomain protein	0.0802665	0.00344295
SPBC3B8.09	0	rRNA processing: U3 snoRNP-associated protein Utp3 (predicted)	0.0802654	0.300004
SPAC23G3.08c	ubp7	ubiquitin C-terminal hydrolase activity	0.0801882	0.241058
SPAC16.01	rho2	cell polarity: Rho family GTPase Rho2	0.0799722	0.163313
SPAC694.05c	rps2502	40S ribosomal protein S25	0.0798225	0.00266406
SPAC6F12.07	tom20	mitochondrial TOM complex subunit Tom20	0.0795402	0.339139
SPBC365.05c	slu7	mRNA splicing: zinc finger protein	0.0794976	0.113364
SPCC14G10.03c	ump1	proteasome maturation factor Ump1	0.0790712	0.174865
SPBC336.09c	rrn7	RNA polymerase I transcription factor subunit Rrn7	0.0788639	0.123235
SPBC19F8.07	crk1, mcs6	cyclin-dependent kinase activating kinase Crk1	0.0786146	0.174341
SPAC12G12.07c	0	conserved fungal protein	0.078612	0.342944
SPBC691.01	0	palmitoyltransferase	0.0785139	0.212022
SPBC713.02c	ubp21	ubiquitin C-terminal hydrolase Ubp21	0.0781803	0.0100631
SPAC1296.06	0	NADPH cytochrome reductase	0.0776566	0.117808
SPBC1215.01	shy1	aerobic respiration: SURF-family protein Shy1	0.0775538	0.246962
SPAC630.07c	0	sequence orphan	0.0773795	0.0560912
SPBP22H7.08	rps1002	40S ribosomal protein S10	0.076828	0.0196711
SPBC2A9.06c	0	di-trans,poly-cis-decaprenylcistransferase	0.0759628	0.0386932
SPAC1687.22c	puf3	RNA-binding PUMILIO protein: deadenylation-dependent decay	0.0755688	0.123168
SPBC1A4.07c	0	rRNA processing: U3 snoRNP-associated protein Sof1	0.0752552	0.173433
SPBC19F5.03	0	inositol polyphosphoinositide phosphatase	0.0752201	0.153415
SPAC1805.04	nup132	mitotic spindle checkpoint: nucleoporin Nup132	0.0751808	0.174553
SPAC17D4.04	0	tRNA (cytosine-5-)-methyltransferase (predicted)	0.0751217	0.191063
SPCC645.13	0	zinc finger protein	0.0747874	0.237528
SPBC15D4.01c	0	microtubule movement: kinesin-like protein	0.0745251	0.00198309
SPBC146.07	prp2	mRNA splicing: U2AF large subunit	0.0745109	0.206451
SPAC1834.11c	sec18	secretory protein Sec18	0.0743229	0.161594
SPCC1739.14	npp106	nucleoporin Npp106	0.0742503	0.0143429
SPAC589.08c	dam1	mitotic spindle checkpoint: DASH complex subunit Dam1	0.074221	0.323707
SPAC1F12.07	0	phosphoserine aminotransferase	0.0740209	0.199841
SPAC2G11.02	urb2	ribosome biogenesis protein	0.0739095	0.0737574
SPCC1450.03	0	rRNA processing: ribonucleoprotein (RNP) complex (predicted)	0.0737231	0.0809313
SPCC63.05	0	protein phosphatase associated protein	0.073405	0.00245704
SPCC1840.11	csl4	rRNA processing: exosome subunit Csl4	0.0725659	0.574573
SPCC364.01	cif1	calnexin independence factor Cif1: ER-nuclear signalling pathway	0.0721043	0.0872764
SPAC2G11.05c	0	BRO1 domain protein	0.0719815	0.0367197
SPAC12B10.04	0	tubulin-tyrosine ligase	0.0716336	0.0497535
SPBC530.13	0	cyclin	0.0714129	0.135619
SPBC83.07	jmj3	Lid2 complex subunit Jmj3	0.0710933	0.108592
SPCC1020.07	0	haloacid dehalogenase-like hydrolase	0.0710553	0.0295322
SPAC1002.08c	mtf1	rRNA processing: RNA polymerase specificity factor	0.0706869	0.0102143
SPBC15C4.03	0	Rab geranylgeranyl-transferase escort protein	0.0704526	0.234744
SPBC3B9.03	0	signal recognition particle receptor alpha subunit Srp101	0.070404	0.41871
SPAC31G5.13	rpn11	19S proteasome regulatory subunit	0.0698393	0.179305
SPCC576.10c	rpt3	19S proteasome regulatory subunit Rpt3	0.0698164	0.150669
SPBC3H7.09	mug142	meiotically upregulated gene Mug142	0.0697201	0.266315
SPBP4H10.10	0	rhomboid family protease	0.0695827	0.221807
SPBC146.09c	lsd1	oxidoreductase	0.0695784	0.231934
SPBC2D10.20	ubc1	ubiquitin conjugating enzyme	0.0695665	0.284924
SPCC1739.13	ssa2	heat shock protein 70 family	0.0693403	0.189411
SPBC26H8.03	cho2	phospholipid biosynthesis: phosphatidylethanolamine N-methyltransferase Cho2	0.0690993	0.188136
SPCC1840.10	lsm8	rRNA processing/mRNA splicing: U6 snRNP-associated protein Lsm8 (predicted)	0.0690214	0.0210108
SPAC30C2.03	0	sequence orphan	0.0689058	0.140385
SPBC776.08c	0	rRNA processing: Nrap	0.068834	0.0656357
SPBC119.13c	prp31	mRNA splicing: U4/U6 x U5 tri-snRNP complex subunit Prp31	0.0687298	0.305814
SPBC2F12.08c	ceg1	mRNA guanylyltransferase Ceg1	0.0684531	0.547406
SPAC17G8.13c	mst2	telomere maintenance: histone acetyltransferase Mst2	0.0682677	0.0420148
SPCC14G10.01	0	dephospho-CoA kinase	0.0681276	0.0548938
SPAC20G4.07c	sts1	ergosterol biosynthesis: C-24	0.0679896	0.201667
SPBC18A7.01	0	X-Pro dipeptidase	0.0679636	0.0351124
SPCC16A11.12c	ubp1	ubiquitin C-terminal hydrolase activity	0.0677508	0.0838633
SPCC1281.03c	0	conserved hypothetical: DUF1077 family protein	0.0675546	0.0425705
SPCC126.09	0	zinc ion homeostasis: vacuolar membrane zinc transporter	0.0675532	0.108181
SPAC144.10c	gwt1	phospholipid biosynthesis: pig-W	0.06736	0.0763195
SPAC30D11.04c	nup124	nucleoporin Nup124	0.0667461	0.318063
SPBC14F5.13c	0	alkaline phosphatase	0.0665964	0.360553
SPAPB21F2.02	0	A. nidulans dopA homolog	0.0662605	0.0957576
SPCC1183.06	ung1	uracil DNA N-glycosylase Ung1	0.0662102	0.0695568
SPAC24C9.11	0	MIF4G domain	0.0661593	0.137659
SPACUNK4.07c	cta4	calcium signaling/homeostasis/cell polarity: P-type ATPase	0.0658125	0.315594
SPBC1709.07	erg27	ergosterol biosynthesis: 3-keto sterol reductase	0.065687	0.017776
SPAC6F12.02	rst2	transcription factor Rst2	0.0655085	0.0237749
SPBC21D10.05c	ucp3	actin cortical patch: GTPase activating protein	0.0654853	0.179176
SPCC126.08c	0	lectin	0.0654372	0.353982
SPAC17A5.07c	ulp2	peptidase family C48	0.0653965	0.119934
SPBC30B4.04c	sol1	transcriptional regulator	0.0653425	0.0391439
SPBC3F6.05	rga1	GTPase activating protein	0.0647708	0.123978
SPAC1B3.20	0	sequence orphan	0.0646264	0.0778456
SPAC167.01	ppk4	serine/threonine protein kinase Ppk4	0.0643152	0.1538
SPBC31F10.14c	hip3	centromere silencing: TPR repeat protein	0.0642335	0.135476
SPAC11G7.05c	0	aerobic respiration: [acyl-carrier protein] S-malonyltransferase	0.0641883	0.351315
SPAC22F8.08	0	GTPase activating protein	0.0638247	0.236816
SPCC794.07	0	dihydrolipoamide S-acetyltransferase	0.063675	0.0109266
SPAC15E1.04	0	thymidylate synthase	0.0635472	0.0648492
SPCC1450.02	0	bromodomain protein	0.0634665	0.0166378
SPAC105.02c	0	ankyrin repeat protein	0.0633632	0.0830043
SPAC1071.01c	pta1	mRNA polyadenylation: mRNA cleavage and polyadenylation specificity factor complex subunit Pta1	0.0633063	0.280624
SPAC821.13c	0	P-type ATPase	0.0632897	0.248324
SPAC26A3.10	0	ADP-ribosylation factor	0.0632022	0.19476
SPBC17G9.10	rpl1102	60S ribosomal protein L11	0.0631121	0.331403
SPAC823.05c	tlg2	SNARE	0.063038	0.247807
SPAC14C4.04	B22918-2	hypothetical	0.0629217	0.218704
SPBC839.13c	rpl1601	60S ribosomal protein L13/L16	0.0628942	0.067075
SPBC21H7.05	sfc6	transcription factor TFIIIC complex	0.0628772	0.158921
SPAC12G12.05c	taf9	transcription initiation factor Taf9	0.0625457	0.0970378
SPBC660.16	0	pentose phoshate shunt: phosphogluconate dehydrogenase, decarboxylating	0.0621849	0.2577
SPBC1685.05	0	serine protease	0.0618787	0.280362
SPAC22G7.02	kap111	karyopherin	0.0617335	0.0178425
SPBC56F2.08c	0	RNA-binding PUMILIO protein: deadenylation-dependent decay	0.0613877	0.294407
SPBC216.06c	swi1	DNA replication initiation: replication fork protection complex subunit Swi1	0.0609228	0.0722924
SPCC306.09c	cap1	actin cortical patch: adenylyl cyclase-associated protein Cap1	0.0605977	0.0842736
SPBC3D6.02	but2	neddylation pathway protein But2	0.0603553	0.128063
SPAC23C11.03	0	rRNA processing: U3 snoRNP-associated protein Mpp1 (predicted)	0.0603028	0.182112
SPBC30D10.14	0	dienelactone hydrolase family	0.0599335	0.195398
SPCC1450.11c	cek1	serine/threonine protein kinase Cek1	0.0598717	0.243463
SPAC17C9.14	0	Pex19 protein family	0.0597605	0.166582
SPAC343.17c	0	WD repeat protein	0.0596667	0.273029
SPBC18H10.04c	sce3	translation initiation factor eIF4B	0.0596534	0.151017
SPAC6B12.14c	0	conserved fungal protein: may be dubious ORF	0.0592685	0.138614
SPAP14E8.04	oma1	metallopeptidase	0.0591326	0.144938
SPBC1709.02c	0	valine-tRNA ligase	0.0589731	0.418189
SPAC1F5.07c	hem14	protoporphyrinogen oxidase	0.0586915	0.215867
SPCC320.04c	0	GTPase	0.0585147	0.0824791
SPAC6F12.11c	sfc1	transcription factor TFIIIC complex A box associated subunit Sfc1	0.0584943	0.287743
SPBC16E9.09c	0	emp24 family	0.0584379	0.0855398
SPBC119.02	ubc4	ubiquitin conjugating enzyme	0.0582411	0.189853
SPBC17D11.03c	0	conserved fungal protein	0.0581066	0.0617633
SPAC56F8.03	0	translation initiation factor if-2	0.0577991	0.155802
SPAC26H5.05	0	ankyrin repeat protein	0.0577558	0.0177171
SPAC1F5.11c	0	phosphatidylinositol kinase	0.0577514	0.102548
SPAC9G1.09	sid1	PAK-related kinase Sid1	0.057293	0.240709
SPAC1834.09	mug51	conserved fungal protein	0.0571533	0.296225
SPCC736.05	wtf7	wtf element	0.0569709	0.0899579
SPAC3G9.08	png1	p33	0.0568802	0.122125
SPAC637.04	0	TPR repeat protein	0.0567579	0.0246347
SPCC1393.02c	0	DNA binding protein	0.0565858	0.0846051
SPBC16E9.06c	uvi31	BolA domain	0.0564431	0.14969
SPCC895.07	alp14	mitotic spindle checkpoint: Mad2-dependent spindle checkpoint component	0.0561897	0.242109
SPBC21B10.10	rps402	40S ribosomal protein S4	0.0561836	0.335871
SPCC1827.01c	0	conserved hypothetical: DUF1253 family protein	0.0559712	0.0826621
SPBC646.02	cwf11	mRNA splicing: complexed with Cdc5p	0.0558465	0.101244
SPBC25B2.06c	btb2	BTB/POZ domain	0.0556271	0.127899
SPAC521.05	rps802	40S ribosomal protein S8	0.0555523	0.278128
SPBC19F8.08	rps401	40S ribosomal protein S4	0.0550821	0.0739213
SPBC29A10.03c	rlf2	chromatin remodeling complex subunit Rlf2	0.0550314	0.0476184
SPBC17D11.01	nep1	mitotic spindle checkpoint: nedd8 protease Nep1	0.0547957	0.0386505
SPAC4A8.13c	pts1	20S proteasome component	0.0544639	0.122519
SPAC3C7.08c	elf1	AAA family ATPase	0.0544529	0.187787
SPAC2C4.11c	rbp28	rRNA processing: RNA-binding protein	0.0542664	0.203824
SPBC19G7.16	isw1	transcription elongation factor complex	0.0541996	0.154775
SPBC800.06	brx1	rRNA processing: ribosome biogenesis protein Brx1	0.0541331	0.00232073
SPBC17A3.08	0	TatD homolog (predicted): 3'-5'-exodeoxyribonuclease activity	0.054006	0.0498309
SPBC337.04	ppk27	serine/threonine protein kinase	0.0536504	0.204744
SPAC1071.05	0	S-adenosylmethionine-dependent methyltransferase	0.0533788	0.148213
SPBC3B9.02c	cwf28	mRNA splicing: G-patch domain	0.0532986	0.164106
SPBC19G7.09	ulp1	peptidase family C48	0.053265	0.257782
SPBC215.03c	csn1	COP9/signalosome complex subunit Csn1	0.0531638	0.118872
SPAC25B8.03	0	phospholipid biosynthesis: phosphatidylserine decarboxylase	0.0531386	0.280559
SPBC4C3.10c	0	20S proteasome component	0.0531221	0.285692
SPBC660.10	0	translation elongation factor G	0.0529754	0.362239
SPBC30D10.07c	0	vitamin metabolism: biotin-protein ligase	0.052891	0.130005
SPAC8F11.04	0	rRNA processing: U3 snoRNP-associated protein Cic1/Utp30 family (predicted)	0.0522533	0.333606
SPAC1783.01	0	FAD binding protein	0.0522328	0.141758
SPBC2D10.07c	0	mitochondrial inner membrane peptidase complex	0.052157	0.130537
SPAC1687.13c	csn5	COP9/signalosome complex subunit Csn5	0.0520172	0.0833273
SPBC106.19	0	sequence orphan	0.0519372	0.184021
SPAC31A2.03	mrpl11	mitochondrial ribosomal protein subunit L11	0.0517495	0.0504364
SPBC4F6.17c	0	AAA family ATPase	0.051394	0.245223
SPBC16C6.12c	0	cell polarity: Las1-like protein	0.0510389	0.201732
SPBC24C6.11	cwf14	mRNA splicing: G10 protein	0.0509513	0.195178
SPAC22H10.12c	gdi1	GDP dissociation inhibitor	0.0506233	0.272306
SPCC297.06c	0	mitochondrial ribosomal protein subunit 8	0.0502385	0.122356
SPCC895.06	0	WD repeat protein	0.0498321	0.15561
SPBC28F2.08c	0	SEL1 repeat protein	0.0497155	0.0507474
SPAC23D3.14c	aah2	alpha-amylase	0.0495718	0.059239
SPAC27F1.08	pdt1	Nramp family	0.0492153	0.287379
SPCC1919.15	0	zinc finger protein	0.0491731	0.224877
SPAC1F5.04c	cdc12	formin Cdc12	0.0490595	0.0638267
SPBC17G9.02c	0	RNA polymerase II accessory factor, Cdc73 family	0.0490011	0.164294
SPBC31F10.04c	srb4	RNA polymerase II holoenzyme component	0.0489093	0.0444776
SPAP19A11.05c	mrp7	mitochondrial ribosomal protein subunit L27	0.0487133	0.129736
SPBC428.14	0	phospholipid biosynthesis: 1-acylglycerol-3-phosphate acyltransferase	0.0485487	0.143623
SPAC31A2.12	0	arrestin family	0.0484844	0.283335
SPAC2C4.13	vma16	V-type ATPase	0.0484338	0.162251
SPAC23H3.05c	swd1	WD repeat protein	0.0478319	0.061051
SPCC550.13	dfp1	DNA replication initiation: Hsk1-Dfp1 kinase complex regulatory subunit Dfp1	0.0477401	0.301952
SPBC16G5.08	trp4	phosphoribosylanthranilate transferase Trp4	0.0477123	0.17492
SPBC1289.04c	pob1	cell polarity: Boi family protein	0.0472469	0.0889407
SPAC25B8.09	0	trans-aconitate 3-methyltransferase	0.0472429	0.0667365
SPBC14C8.14c	pol5	DNA polymerase phi	0.0471847	0.223338
SPAC22F3.09c	res2	G1/S transition:MBF transcription factor complex subunit Res2	0.0471097	0.0952311
SPBC2D10.03c	0	conserved hypothetical: DUF866 domain protein	0.047099	0.0525644
SPBC543.09	0	respiratory chain complex assembly protein	0.0470976	0.0786726
SPBC409.04c	mis12	kinetochore protein Mis12	0.0470611	0.0340228
SPBC1215.02c	arm1	NatB N-acetyltransferase complex non catalytic subunit Arm1	0.0470049	0.0898623
SPBC530.05	0	transcription factor	0.0469091	0.0907278
SPBC1271.13	mrpl8	mitochondrial ribosomal protein subunit L8	0.0466753	0.0945304
SPCC777.02	0	transcription factor	0.0466058	0.0162947
SPBC543.05c	0	inorganic anion exchanger	0.0464875	0.0114387
SPCC1494.04c	tyr1	prephenate dehydrogenase [NADP+]	0.0464161	0.0652747
SPBP23A10.06	0	mitochondrial carrier	0.046268	0.239041
SPBC2G2.10c	mug110	sequence orphan	0.0462281	0.136256
SPAC2C4.17c	0	MS ion channel	0.0461831	0.149174
SPCC126.10	iah1	isoamyl acetate hydrolytic enzyme Iah1	0.0460882	0.0366016
SPBC887.13c	0	fatty acid biosynthesis: 3-oxoacyl-[acyl-carrier protein]-synthase	0.0459133	0.243478
SPAC19A8.02	0	pleckstrin homology domain	0.04538	0.169534
SPAC16E8.10c	0	mitochondrial ribosomal protein subunit S7	0.0452163	0.170591
SPBC216.03	0	conserved fungal protein	0.0450933	0.0288044
SPCC1259.04	iec3	Ino80 complex subunit	0.0450182	0.286621
SPBC16G5.16	0	transcription factor	0.044778	0.173406
SPBC119.10	0	asparagine synthetase	0.0446807	0.101634
SPBC3E7.10	fma1	methionine aminopeptidase	0.0444684	1.06655
SPAP14E8.05c	0	conserved hypothetical: UPF0136 family protein	0.044112	0.339282
SPAC19B12.10	sst2	late endosome to vacuole transport: human AMSH protein homolog	0.0440988	0.448688
SPCC736.14	dis1	microtubule-associated protein Dis1	0.0440873	0.129155
SPBC16C6.04	0	sequence orphan	0.0438983	0.137651
SPAC1486.09	0	26S proteasome binding	0.0432906	0.271802
SPBC2G2.02	0	inositol polyphosphate phosphatase	0.0430192	0.078967
SPAC23H3.09c	gly1	threonine aldolase	0.0429309	0.165541
SPBP35G2.04c	0	sequence orphan (nucleolus)	0.0426924	0.0578126
SPAC19B12.03	bgs3	1,3-beta-glucan biosynthesis: 1,3-beta-glucan synthase subunit Bgs3	0.0425513	0.299147
SPBC17G9.08c	csx2	ADP-ribosylation factor	0.0422965	0.19793
SPAC16E8.14c	0	methyltransferase	0.0416273	0.025755
SPBP35G2.11c	0	zinc finger protein	0.0415787	0.0416989
SPBC543.04	0	conserved hypothetical: UPF0171 family protein	0.0410885	0.0589583
SPAC23C11.08	php3	CCAAT-binding factor complex subunit Php3	0.0408643	0.115548
SPBC106.10	pka1	cAMP-dependent protein kinase catalytic subunit Pka1	0.0408479	0.0196859
SPBC8D2.09c	0	mRNA splicing: U2 snRNP-associated protein Msl1 (predicted)	0.0407056	0.161226
SPAC637.09	0	ribonuclease H70	0.0407041	0.101648
SPBC31F10.13c	hip1	centromere silencing: hira protein	0.0405472	0.266809
SPBC660.17c	0	sequence orphan	0.0404543	0.147717
SPAC688.08	srb8	mediator complex submodule	0.0402026	0.211701
SPCC4B3.11c	0	BolA domain	0.0399189	0.349784
SPAC6G9.14	0	RNA-binding PUMILIO protein: deadenylation-dependent decay; meiotic role	0.0399035	0.0977134
SPAC29A4.13	0	urease accessory protein	0.0398622	0.0816634
SPCC1281.01	ags1	alpha-1,3-glucan synthase	0.0395182	0.212287
SPBC1711.07	0	WD repeat protein	0.0392374	0.139733
SPCC1223.14	0	chorismate synthase	0.0390114	0.241416
SPAC17H9.13c	0	glutamate 5-kinase	0.0387786	0.0675973
SPBC21B10.05c	pop3	WD repeat protein Pop3	0.038693	0.26038
SPAC1B3.03c	wis2	cyclophilin	0.038573	0.0779714
SPBC342.06c	rtt109	centromere silencing: RTT109 family histone lysine acetyltransferase	0.0384889	0.160625
SPAP27G11.14c	0	sequence orphan	0.0382916	0.0652686
SPCC4G3.04c	coq5	aerobic respiration: C-methytransferase	0.038219	0.113905
SPAC18G6.15	mal3	microtubule movement: EB1 family plus end tracking protein Mal3	0.0381966	0.0927143
SPCC126.13c	0	histone deacetylase complex subunit	0.0380634	0.0882016
SPAC29A4.14c	0	peroxin	0.0378617	0.12108
SPCC777.05	gtr2	Gtr1/RagA G protein	0.0378593	0.0670535
SPBC2F12.13	klp5	microtubule movement: kinesin-like protein	0.0377687	0.211719
SPAC56F8.11	spc3	signal peptidase subunit	0.0373939	0.0230177
SPCC1393.13	0	conserved hypothetical: DUF89 family protein	0.0370551	0.0938134
SPCC338.10c	cox5	cytochrome c oxidase subunit V	0.0368774	0.0896413
SPBC31F10.11c	cwf4	mRNA splicing: complexed with Cdc5p	0.0368216	0.148214
SPBC9B6.10	cdc37	chaperone	0.0365477	0.0326388
SPAC25A8.01c	0	SNF2 family	0.0362993	0.177975
SPAC167.04	pam17	presequence translocase-associated motor subunit Pam17	0.0358986	0.0624252
SPAC19B12.08	0	peptidase family C54	0.0356203	0.12016
SPAC23C4.10	sec2	guanyl-nucleotide exchange factor activity	0.0351706	0.00960589
SPAC19G12.07c	rsd1	RNA-binding protein	0.0350728	0.42986
SPAC824.04	0	mRNA polyadenylation: WD repeat protein	0.0348546	0.221827
SPBC29A10.13	atp7	F0-ATPase subunit D	0.0348274	0.574814
SPAC26F1.13c	0	leucine-tRNA ligase	0.0347491	0.206334
SPAC31A2.13c	sft1	SNARE	0.0347073	0.0919613
SPAC16E8.15	tif45	translation initiation factor	0.0345639	0.312169
SPAC17C9.05c	pmc3	mediator complex subunit Pmc3	0.0342571	0.133201
SPAC227.18	lys3	saccharopine dehydrogenase [NAD+, L-lysine forming]	0.0338249	0.0634707
SPBC409.05	skp1	SCF ubiquitin ligase complex	0.0336594	0.346415
SPCC594.01	0	conserved hypothetical: DUF1769 family protein	0.0335177	0.0827658
SPCC1827.08c	pof7	F-box protein	0.0334729	0.0110424
SPAC25B8.19c	0	transcription factor	0.0334549	0.0679402
SPAC29A4.09	0	rRNA processing: rRNA processing protein Rrp17 (predicted)	0.0334071	0.33664
SPBC1198.11c	reb1	RNA polymerase I transcription termination factor Reb1	0.0330121	0.187963
SPBC530.04	mod5	cell polarity: Tea1 anchoring protein Mod5	0.0329657	0.137879
SPBP35G2.02	0	conserved hypothetical: DUF1000 family protein	0.0320013	0.0386246
SPCC63.06	0	WD repeat protein	0.0318338	0.125284
SPCC24B10.05	tim9	Tim9-Tim10 complex subunit Tim9	0.0318196	0.0213217
SPBC3D6.15	rps2501	40S ribosomal protein S25	0.0317656	0.093991
SPCC736.13	0	short chain dehydrogenase	0.0316097	0.0447972
SPBC8D2.10c	rmt3	type I ribosomal protein arginine methytransferase Rmt3	0.031345	0.0499228
SPBC19F5.04	0	aspartate kinase	0.0312869	0.182354
SPBC21C3.14c	0	sequence orphan	0.0311472	0.475053
SPAC3A12.13c	0	rRNA processing: translation initiation factor eIF3j (p35) (predicted)	0.0309226	0.0399333
SPBC646.10c	0	rRNA processing: U3 snoRNP protein Nop56 (predicted)	0.0304271	0.280332
SPCC830.09c	0	rRNA/tRNA processing: RNase P and RNase MRP subunit	0.0303011	0.221275
SPAC23D3.04c	gpd2	glycerol-3-phosphate dehydrogenase Gpd2	0.030291	0.135896
SPBC16C6.10	chp2	centromere silencing: chromodomain protein 2	0.0300543	0.27199
SPCC1742.01	gsf2	glycoprotein	0.0300369	0.361597
SPBC336.13c	0	mitochondrial inner membrane peptidase complex	0.0299633	0.19608
SPCC16A11.06c	gpi10	phospholipid biosynthesis: pig-B	0.0299344	0.116924
SPAC16.04	0	dihydrouridine synthase	0.029723	0.0535055
SPAC14C4.13	rad17	DNA replication initiation: RFC related checkpoint protein Rad17	0.02957	0.0650195
SPAC11E3.05	0	WD repeat protein	0.0293242	0.109278
SPBC14F5.12c	cbh2	centromere silencing: centromere binding protein Cbh2	0.0289509	0.0623261
SPBC15C4.05	0	ATP-dependent	0.0285639	0.160651
SPAC1093.03	0	polyphosphoinositide phosphatase	0.0283634	0.0343107
SPBC27B12.12c	0	metal ion transporter	0.028328	0.134353
SPBC21C3.17c	0	conserved fungal protein	0.0282958	0.123146
SPAC3H1.05	0	CAAX prenyl protease	0.0281253	0.35571
SPAC1565.02c	0	GTPase activating protein	0.027449	0.045638
SPBC13G1.14c	0	mRNA splicing/NMD: RNA-binding protein	0.0270759	0.123325
SPAC6F12.09	rdp1	RNA interference/centromere silencing: RNA-directed RNA polymerase Rdp1	0.0263195	0.195331
SPAPB8E5.04c	0	phosphatidylglycerol/phosphatidylinositol transfer protein	0.0257938	0.155534
SPAC607.09c	btn1	late endosome to vacuole transport: battenin CLN3 family protein	0.0248886	0.0957317
SPAC589.12	0	phospholipid biosynthesis: cell wall organization membrane protein	0.024552	0.322797
SPAC4F10.11	spn1	septin	0.0243917	0.0662262
SPAC26A3.12c	dhp1	rRNA processing/mRNA transcription termination: 5'-3' exoribonuclease Dhp1	0.0243727	0.0493349
SPBC13E7.11	0	rhomboid family protease	0.0243551	0.038492
SPBC13G1.07	0	palmitoyltransferase	0.0241467	0.20058
SPCC338.11c	rrg1	methyltransferase	0.0240263	0.187988
SPAC3A11.09	0	sodium/hydrogen exchanger family	0.0234324	0.35596
SPBC651.12c	0	sequence orphan (spindle)	0.0233183	0.0824283
SPCC550.04c	gpi2	phospholipid biosynthesis: pig-C	0.0231096	0.104863
SPAC1952.08c	0	vitamin metabolism: pyridoxamine 5'-phosphate oxidase	0.0230847	0.0811134
SPCC895.04c	ufe1	SNARE	0.0229506	0.0629634
SPBC15C4.04c	0	amino acid permease family	0.0229462	0.135829
SPAC1B3.07c	vps28	late endosome to vacuole transport: ESCRT I complex subunit	0.0224008	0.130889
SPCC1795.05c	0	uridylate kinase	0.0221246	0.0909725
SPCC5E4.05c	0	abhydrolase family	0.0221062	0.127161
SPCC1529.01	0	MFS family membrane transporter	0.0220483	0.322956
SPAC20H4.04	0	DEAD/DEAH box helicase	0.0218651	0.207305
SPBC4B4.01c	0	pantothenate kinase	0.0217951	0.038869
SPAC4D7.11	0	conserved fungal protein	0.0213925	0.0979308
SPBC13E7.08c	0	RNA polymerase II associated Paf1 complex	0.0211547	0.390264
SPAC26A3.14c	0	conserved hypothetical: DUF1748 family protein	0.0211514	0.297854
SPBC36.11	0	sequence orphan (cell tip/septum localization)	0.0208652	0.0077519
SPBC3H7.07c	0	phosphoserine phosphatase	0.0207849	0.239523
SPAC323.06c	uba5	ubiquitin activating enzyme	0.0207591	0.210546
SPAC3A11.02	cps3	zinc finger protein	0.0207099	0.0907824
SPAC1D4.10	0	tRNA endonuclease	0.0206901	0.107722
SPCC1620.12c	0	GTPase activating protein	0.0205967	0.0421262
SPAC24H6.06	sld3	DNA replication initiation: pre-initiation complex subunit Sld3	0.0205693	0.230611
SPCC61.03	0	conserved hypothetical: UPF0031 family protein	0.0205635	0.124846
SPAC688.04c	gst3	oxidative stress response: glutathione S-transferase	0.0204924	0.043622
SPAC1687.07	0	conserved fungal protein	0.0202421	0.0913578
SPBP23A10.16	tim18	TIM22 inner membrane complex anchor subunit Tim18	0.0202096	0.163378
SPBC800.12c	0	ubiquitin family protein	0.0196706	0.0492034
SPAC607.06c	0	metallopeptidase	0.0196463	0.130588
SPAC1805.14	0	sequence orphan	0.0195951	0.285073
SPCC290.03c	nup186	nucleoporin	0.0194848	0.0537558
SPBC16A3.07c	nrm1	negative regulator of MBF	0.0194215	0.0342242
SPBC25H2.02	ths1	threonine-tRNA ligase	0.0189537	0.186788
SPCC794.08	0	conserved hypothetical: HEAT repeat protein	0.0188137	0.214974
SPBC902.03	0	Spo7 homolog	0.0185942	0.222142
SPCC1682.13	0	SWIRM domain	0.0185535	0.100261
SPBC577.13	0	inositol polyphosphate phosphatase	0.0182176	0.0579511
SPBC776.01	rpl29	60S ribosomal protein L29	0.0180029	0.200623
SPAC25G10.04c	rec10	meiotic recombination protein Rec10	0.0177833	0.0593385
SPAC13F5.01c	msh1	MutS protein homolog 1	0.0177225	0.107398
SPAC1783.02c	vps66	acyltransferase	0.0176645	0.100539
SPCC4G3.02	aph1	bis	0.0172746	0.0579202
SPBC36.07	0	RNA polymerase II	0.0172585	0.161453
SPAC1006.02	0	WD repeat protein	0.0171921	0.00297131
SPCP1E11.08	0	ribosome biogenesis protein	0.0170672	0.0893069
SPAC1565.03	0	sequence orphan	0.0170331	0.196969
SPBC646.14c	orc5	DNA replication initiation: origin recognition complex subunit Orc5	0.0169791	0.00489519
SPBC146.14c	sec26	coatomer beta subunit	0.0168169	0.334378
SPBC839.11c	hut1	uridine diphosphate-N-acetylglucosamine transporter Hut1	0.0168085	0.123022
SPBC31E1.02c	pmr1	calcium signaling/homeostasis: P-type ATPase, calcium transporting	0.0167163	0.0028523
SPAC6G9.03c	0	histone chaperone	0.0164763	0.129039
SPAC1B2.02c	ugo1	mitochondrial fusion and transport protein Ugo1	0.0163266	0.165072
SPAC23C4.19	spt5	transcription elongation factor Spt5	0.0160515	0.158006
SPBC405.02c	0	sequence orphan	0.0155333	0.0359276
SPBC16G5.18	erg24	ergosterol biosynthesis: C-14 sterol reductase Erg24	0.0153396	0.105308
SPBC18H10.06c	swd2	COMPASS complex subunit Swd1	0.0151674	0.0228868
SPAC2F7.11	nrd1	rrm RNA recognition motif: negative regulation of conjugation with cellular fusion	0.0150028	0.448926
SPBC354.01	gtp1	GTP binding protein Gtp1	0.0148127	0.132987
SPAC4F8.13c	rng2	IQGAP	0.0144631	0.0745934
SPAPB24D3.02c	0	amino acid permease family	0.01438	0.10176
SPAC25G10.09c	pan1	actin cortical patch: component, with EF hand and WH2 motif Panl (predicted)	0.0143795	0.0872563
SPCC584.01c	0	sulfite reductase NADPH flavoprotein subunit	0.0143063	0.0157314
SPAC1805.06c	hem2	porphobilinogen synthase Hem2	0.0142882	0.316423
SPCC1183.01	sec15	exocyst complex subunit Sec15	0.013651	0.0637871
SPBC18H10.03	tif35	translation initiation factor eIF3g	0.0128747	0.152409
SPBC2D10.17	clr1	centromere silencing: cryptic loci regulator Clr1	0.0124608	0.0779553
SPAC1782.02c	0	conserved fungal protein	0.0124554	0.0290372
SPAC1687.12c	coq4	ubiquinone biosynthesis protein Coq4	0.0123477	0.236889
SPAC26A3.07c	rpl1101	60S ribosomal protein L11	0.0121676	0.515117
SPAPB1E7.12	rps602	40S ribosomal protein S6	0.0118927	0.204585
SPBC23E6.05	arx1	ribosomal export complex Arx1	0.0118041	0.218461
SPAC23D3.09	arp42	actin-like protein	0.011636	0.132386
SPAC3G6.03c	0	conserved hypothetical: Maf-like protein	0.011423	0.121849
SPAC23H4.14	vam6	HOPS complex subunit Vam6	0.0110471	0.15656
SPBC3B9.08c	0	mago-nashi homolog	0.010428	0.0829277
SPAC23A1.11	rpl1602	60S ribosomal protein L13/L16	0.010172	0.0425498
SPBC2D10.14c	myo51	myosin type V	0.00983031	0.0927658
SPBC28F2.12	rpb1	DNA-directed RNA polymerase II large subunit	0.00973399	0.0439113
SPBC1778.10c	ppk21	serine/threonine protein kinase Ppk21	0.00957121	0.174058
SPBC354.07c	0	oxysterol binding protein	0.0095136	0.354247
SPBC16G5.11c	bag101	BAG-family	0.00920698	0.0653099
SPCC4G3.19	alp16	gamma tubulin complex	0.00894124	0.230664
SPAC6B12.02c	mus7	DNA replication: DNA repair protein Mus7/Mms22	0.00892906	0.168037
SPAC823.07	0	phospholipid biosynthesis: Per1 family	0.00876253	0.0585385
SPBP23A10.04	apc2	anaphase-promoting complex subunit Apc2	0.00875525	0.02608
SPAC23H3.02c	ini1	mRNA splicing: RING finger-like protein	0.00860765	0.0665799
SPAC15E1.03	rpl36a	60S ribosomal protein L36/L42	0.00845932	0.190581
SPCC1739.06c	0	uroporphyrin methyltransferase	0.00843104	0.0883739
SPBC1A4.05	blt1	sequence orphan: septum; interacts with sad1	0.00838701	0.141412
SPAC1006.06	rgf2	RhoGEF Rgf2	0.00829877	0.165793
SPBC26H8.13c	0	sequence orphan	0.00820434	0.263608
SPAC222.03c	tim10	Tim9-Tim10 complex subunit Tim10	0.00818242	0.235076
SPAC10F6.03c	0	CTP synthase	0.00752598	0.220155
SPAC6F6.11c	0	vitamin metabolism: pyridoxal kinase	0.0074944	0.0353944
SPBC29A3.09c	0	AAA family ATPase	0.00748178	0.0838314
SPBC28E12.04	0	sequence orphan	0.00738196	0.0316003
SPAC6G9.01c	0	conserved hypothetical	0.00735068	0.200128
SPAC644.13c	0	Rab GTPase binding	0.00696689	0.217414
SPAC22H10.07	scd2	cell polarity: Ras1p-Scd1p-Scd2p-Cdc42p-Shk1p complex	0.00675685	0.0812849
SPAC26H5.10c	tif51	translation initiation factor eIF5A	0.00659954	0.0947137
SPCC16A11.13	luc7	mRNA splicing: U1 snRNP-associated protein	0.00653723	0.290281
SPCC63.07	0	tRNA guanylyltransferase	0.00651032	0.0167894
SPCC18B5.03	wee1	DNA replication initiation: dual specificity protein kinase Wee1	0.00606597	0.14014
SPCC11E10.04	0	ATPase expression protein homolog	0.0059546	0.176557
SPBC32F12.01c	0	sphingomyelinase family	0.00588288	0.0955734
SPCC320.09	hem15	ferrochelatase	0.0058147	0.274339
SPBC16A3.14	0	mitochondrial ribosomal subunit	0.00565868	0.0517886
SPAC821.11	pro1	gamma-glutamyl phosphate reductase Pro1	0.00553234	0.206389
SPAC17A5.01	0	peroxin-6	0.00535077	0.219831
SPBC31E1.01c	atg2	transcription factor	0.00510553	0.211756
SPAC23D3.08	usp108	mRNA splicing: U1 snRNP-associated protein	0.00486333	0.0719537
SPAC9E9.15	0	conserved hypothetical: CIA30 family protein	0.00464882	0.393046
SPBC1734.13	atp3	F1-ATPase gamma subunit	0.00458949	0.199485
SPCC550.08	0	N-acetyltransferase	0.00421181	0.262565
SPAC2C4.16c	rps801	40S ribosomal protein	0.00387555	0.33261
SPBC577.12	0	endoribonuclease	0.00387185	0.106088
SPBC2D10.12	rhp23	UBA domain protein	0.00366322	0.198248
SPBC146.12	coq6	monooxygenase Coq6	0.00318127	0.0781362
SPAPB1A10.02	scm3	Cnp1 assembly/maintenance factor: centromere	0.00316463	0.135843
SPCC613.02	0	membrane transporter	0.00302804	0.0858895
SPBC725.07	pex5	peroxisomal targeting signal receptor	0.00289796	0.152326
SPBC428.19c	0	rRNA processing: U3 snoRNP protein Utp15 (predicted)	0.00284661	0.217297
SPAC22H12.03	0	esterase/lipase	0.00270714	0.109487
SPAC13A11.01c	rga8	GTPase activating protein	0.00264055	0.21776
SPBC29A3.06	0	CGI-48 family	0.00242405	0.320958
SPCC417.05c	chr2	chitin synthase regulatory factor	0.00241739	0.150285
SPCC338.07c	0	N-acetyltransferase complex subunit	0.00203614	0.0972121
SPBC409.17c	0	conserved hypothetical: DUF1769 family protein	0.00194078	0.143109
SPCC132.05c	0	pseudogene	0.00189497	0.00162395
SPAC23C11.11	cka1	cell polarity: serine/threonine protein kinase Cka1	0.00179678	0.0575165
SPAC14C4.11	0	polyphosphate synthetase	0.00142521	0.208328
SPBC1861.03	mak10	NatC N-acetyltransferase complex subunit Mak10	0.00118063	0.0275744
SPBC1306.02	0	WD repeat protein	0.000994031	0.256007
SPAC1687.18c	ssl3	complex I intermediate-associated protein 30 homolog	0.000967675	0.213663
SPAC24C9.04	0	sequence orphan	0.000650732	0.068771
SPAC2F7.08c	snf5	chromatin remodeling complex subunit Snf5	0.000638723	0.0541686
SPBC16E9.13	ksp1	serine/threonine protein kinase Ksp1	0.000317924	0.154115
SPACUNK4.14	mdb1	conserved hypothetical: BRCT domain protein	0.000297875	0.101905
SPBC4F6.04	rpl2502	60S ribosomal protein L25	1.74e-05	0.0451322
SPBP4H10.05c	spe2	S-adenosylmethionine decarboxylase proenzyme Spe2	-0.000181382	0.0811083
SPBC887.18c	0	transcription adaptor protein	-0.000218841	0.0614493
SPBC15D4.15	pho2	4-nitrophenylphosphatase	-0.000319836	0.0826139
SPCC553.03	0	AAA family ATPase	-0.000536735	0.270609
SPCC1020.12c	0	xap-5-like protein	-0.00103213	0.0482969
SPBC24C6.03	0	proline-tRNA ligase	-0.00119102	0.0111059
SPAC1B3.06c	0	methyltransferase	-0.0014325	0.183112
SPBC1198.01	0	glutathione-dependent formaldehyde dehydrogenase	-0.00288105	0.085332
SPAC2E1P3.04	0	copper amine oxidase	-0.00316348	0.019241
SPBP35G2.05c	cki2	serine/threonine protein kinase Cki2	-0.00334986	0.304848
SPAC24C9.03	mvd1	ergosterol biosynthesis: diphosphomevalonate decarboxylase	-0.00345339	0.0942889
SPCC14G10.04	0	sequence orphan	-0.00347606	0.213056
SPAP8A3.10	0	mitochondrial intermembrane space protein sorting protein (predicted)	-0.00349832	0.0707328
SPAC1786.01c	0	triacylglycerol lipase	-0.00412276	0.0847391
SPCC126.15c	sec65	signal recognition particle subunit Sec65	-0.00420505	0.0408205
SPAC1F12.10c	0	cytochrome b5 family	-0.00421378	0.0850395
SPAC23H4.02	ppk9	serine/threonine protein kinase Ppk9	-0.00464331	0.135124
SPBC3B9.17	isa2	iron ion homeostasis: iron-sulfur protein	-0.00492599	0.00888456
SPAC25G10.08	0	translation initiation factor eIF3b	-0.0051621	0.0957412
SPAC24B11.07c	0	ketopantoate reductase (predicted)	-0.00553459	0.220259
SPCC1795.09	yps1	aspartic protease	-0.00555973	0.00324883
SPBC36B7.05c	0	zinc finger protein	-0.00581923	0.00110188
SPAC26H5.04	0	armadillo repeat protein	-0.00628252	0.203333
SPAPB1A11.04c	0	transcription factor	-0.00656882	0.178621
SPCC1620.14c	snf22	SNF2 family	-0.00666704	0.290577
SPCC285.10c	0	conserved hypothetical: SPRY domain protein	-0.00682228	0.175017
SPAC1B3.08	0	PINT/PCI domain	-0.00682617	0.328952
SPBC32H8.10	cdk9	cyclin-dependent protein kinase Cdk9	-0.00688221	0.244315
SPAC20G8.08c	fft1	SNF2 family	-0.00722601	0.203243
SPBC15C4.02	0	ABC1 family	-0.007271	0.129918
SPAC4D7.05	sum1	DNA replication initiation: translation initiation factor eIF3i	-0.00750366	0.173867
SPAC16C9.06c	upf1	ATP-dependent RNA helicase	-0.00763959	0.0453701
SPCC1259.08	0	conserved fungal protein	-0.00782668	0.154086
SPCC1672.10	mis16	kinetochore protein Mis16	-0.00812125	0.23585
SPACUNK4.09	0	conserved protein	-0.0082346	0.225228
SPAC25H1.02	jmj1	jmjC domain	-0.00828253	0.130995
SPBC18E5.01	0	conserved hypothetical: cycloisomerase 2 family	-0.00838165	0.246047
SPBC776.04	sec2302	GTPase activating protein	-0.00904126	0.0483883
SPBC1711.05	0	chaperone	-0.00911784	0.446719
SPBC6B1.02	ppk30	actin cortical patch: Ark1/Prk1 family protein kinase Ppk30	-0.00921968	0.205225
SPAC8F11.08c	0	esterase/lipase	-0.00930041	0.0955189
SPAC12B10.16c	0	conserved hypothetical: DUF339 family protein	-0.00947511	0.212454
SPBC18H10.08c	ubp4	ubiquitin C-terminal hydrolase activity	-0.00949932	0.0565027
SPAC22E12.19	0	histone deacetylase complex subunit	-0.00965729	0.0983684
SPAC57A7.07c	0	homocysteine methyltransferase	-0.00968506	0.0399032
SPBC776.03	0	amino acid/isoleucine synthesis: homoserine dehydrogenase	-0.0100579	0.13203
SPCC191.08	0	conserved hypothetical: DUF1715 family protein	-0.0102041	0.0535414
SPAC1B3.13	0	rRNA processing: U3 snoRNP-associated protein Nan1	-0.0104436	0.105492
SPAP8A3.06	0	mRNA splicing: U2AF small subunit	-0.0106036	0.207842
SPBP8B7.17c	0	vitamin metabolism: phosphomethylpyrimidine kinase	-0.0106887	0.0793788
SPAC22H10.05c	0	mRNA polyadenylation: CF I component	-0.0107689	0.182493
SPCC1795.12c	0	sequence orphan (golgi/ER)	-0.0107813	0.0616333
SPBC29B5.02c	isp4	OPT oligopeptide transporter family	-0.0112089	0.133126
SPAC1250.01	snf21	bromodomain protein	-0.0116527	0.0114797
SPAC23H3.06	apl6	AP-3 adaptor complex subunit Apl6	-0.0118783	0.0172653
SPAC6B12.07c	0	zinc finger protein	-0.0122033	0.161379
SPBC31F10.16	0	ChAPs family protein: golgi to plasma membrane transport	-0.0122808	0.0628042
[truncated: 3,056 more rows]
